# Supplementary material for: New insights into the raw milk microbiota diversity from animals with a different genetic predisposition for feed efficiency and resilience to mastitis
Source: Sci Rep. 2022 Aug 5;12:13498. doi: 10.1038/s41598-022-17418-2 (PMC9356063; doi:10.1038/s41598-022-17418-2)
Supplement: Supplementary file 2 — Supplementary Information 2. [file 41598_2022_17418_MOESM2_ESM.xlsx]

## Sheet: Affiliation
New insights into the raw milk microbiota diversity from animals with a different genetic predisposition for feed efficiency and resilience to mastitis
Armin Tarrah1†, Simone Callegaro1,3, Shadi Pakroo1, Raffaella Finocchiaro2, Alessio Giacomini1, Viviana Corich1*, Martino Cassandro1,2
1 Department of Agronomy, Food, Natural resources, Animals and Environment (DAFNAE), University of Padova, Viale dell’Università 16, 35020 Legnaro (PD), Italy
2Associazione Nazionale Allevatori Razza Frisona, Bruna e Jersey Italiana—ANAFIBJ, 26100 Cremona, Italy
3Associazione Nazionale Allevatori delle Razze Bovine Charolaise e Limousine Italiane (ANACLI), 00187 Roma, Italy
†Current address: Department of Food Science, Canadian Research Institute for Food Safety, University of Guelph, Guelph, ON N1G 2W1, Canada

## Sheet: OTU_Counts
otu name	Taxonomy	Percent Homology	evalue	bitscore	homology extract gibbsfree_otu/gibbsfree_homolog	total length gibbsfree_otu/otu_lenth/gibbsfree_homolog/homolog_length	Sample-1-AT	Sample-2-AT	Sample-3-AT	Sample-4-AT	Sample-5-AT	Sample-6-AT	Sample-7-AT	Sample-8-AT	Sample-9-AT	Sample-10-AT	Sample-11-AT	Sample-12-AT	Sample-13-AT	Sample-14-AT	Sample-15-AT	Sample-16-AT	Sample-17-AT	Sample-18-AT	Sample-19-AT	Sample-20-AT	Sample-21-AT	Sample-22-AT	Sample-23-AT	Sample-24-AT	Sample-25-AT	Sample-26-AT	Sample-27-AT	Sample-28-AT	Sample-29-AT	Sample-30-AT	Sample-31-AT	Sample-32-AT	Sample-33-AT	Sample-34-AT	Sample-35-AT	Sample-36-AT	Sample-37-AT	Sample-38-AT	Sample-39-AT	Sample-40-AT	Sample-41-AT	Sample-42-AT	Sample-43-AT
Zotu1	gq032279.1 topographical and temporal human skin microbiome skin volar forearm clone nbw904f03c1 ;k__bacteria;p__proteobacteria;c__gammaproteobacteria;o__pseudomonadales;f__moraxellaceae;g__acinetobacter;s__acinetobacter lwoffii;superkingdom__bacteria	100	5.41385e-127	457.539			3221	243	5528	100	7320	1131	8098	0	408	1	1182	2590	98	958	1772	2202	729	8594	549	5689	1884	1134	5078	1318	860	391	2751	470	758	830	1	225	419	51	866	9480	3788	217	7854	22	49	256	312
Zotu2	leptotrichia sp. es2714_glu ;k__bacteria;p__fusobacteria;c__fusobacteriia;o__fusobacteriales;f__leptotrichiaceae;g__leptotrichia;s__leptotrichia sp.;superkingdom__bacteria	96.8379	3.89824e-116	421.471			0	0	0	0	1	0	0	0	0	1	0	0	0	0	0	0	1	0	0	0	0	0	0	0	0	0	0	0	1	0	0	0	0	0	0	0	0	1	0	0	0	0	0
Zotu3	fn555393.1 rhodococcus qingshengii 79049_3 ;k__bacteria;p__actinobacteria;c__actinobacteria;o__corynebacteriales;f__nocardiaceae;g__rhodococcus;s__rhodococcus qingshengii; superkingdom__bacteria;	100	5.41385e-127	457.539			22	60	0	35	0	23	0	2	1327	0	8665	691	2	189	111	44	0	192	3	6196	1655	1317	1026	1335	926	3200	272	0	804	0	0	0	0	158	0	319	8	19959	59	44	16	5	2
Zotu4	af542074.1 kocuria varians str. atcc 15306 ;k__bacteria;p__actinobacteria;c__actinobacteria;o__micrococcales;f__micrococcaceae;g__kocuria;s__kocuria rhizophila; superkingdom__bacteria;	100	5.41385e-127	457.539			500	2291	61	748	102	4070	50	0	0	272	0	0	100	21	210	3445	74	0	3	0	1	1	0	898	0	65	0	0	1	545	0	39	229	0	0	1	0	4	5309	641	24	1176	1057
Zotu5	uncultured clostridium sp. ;k__bacteria;p__firmicutes;c__clostridia;o__clostridiales;f__clostridiaceae;g__clostridium;s__clostridium spp.;superkingdom__bacteria	100	1.88115e-126	455.735			205	1468	14	148	46	0	14	238	753	93	1056	103	474	508	57	217	171	79	2793	204	1234	2733	1051	422	403	1517	113	2662	706	838	243	1380	233	190	1444	478	633	153	549	151	139	2041	3862
Zotu6	uncultured turicibacter sp. ;k__bacteria;p__firmicutes;c__erysipelotrichia;o__erysipelotrichales;f__erysipelotrichaceae;g__turicibacter;s__turicibacter spp.;superkingdom__bacteria	100	5.41385e-127	457.539			195	1031	25	323	45	0	49	248	0	558	959	3	617	909	0	42	146	1	2330	297	545	658	1018	153	304	1031	683	1766	422	1416	494	1326	184	165	1403	1223	703	164	708	190	136	2024	3135
Zotu7	uncultured clostridium sp. ;k__bacteria;p__firmicutes;c__clostridia;o__clostridiales;f__clostridiaceae;g__clostridium;s__clostridium spp.;superkingdom__bacteria	100	1.88115e-126	455.735			307	373	15	153	20	0	35	345	418	0	1266	95	338	561	121	11	399	0	2157	146	882	2533	2193	549	294	1960	1	2849	606	609	71	579	0	112	853	548	433	176	308	74	80	2073	3450
Zotu8	af335596.2 enterococcus villorum str. atcc 700913 ;k__bacteria;p__firmicutes;c__bacilli;o__lactobacillales;f__enterococcaceae;g__enterococcus;s__enterococcus villorum;superkingdom__bacteria	100	5.41385e-127	457.539			272	699	188	1	324	1571	167	19	1800	407	472	58	166	8491	20	803	58	63	57	569	121	123	146	0	58	270	184	52	33	317	80	0	3	87	115	9	729	76	38	2	12	1421	630
Zotu9	gq046030.1 topographical and temporal human skin microbiome skin volar forearm clone nbw993a02c1 ;k__bacteria;p__actinobacteria;c__actinobacteria;o__corynebacteriales;f__corynebacteriaceae;g__corynebacterium;s__corynebacterium amycolatum; superkingdom__bacteria;	100	1.55805e-127	459.342			78	2155	7	89	3	0	2	6	0	607	9	337	1	13	15	108	46	3	233	82	249	133	0	17	145	59	592	312	64	19	14	16	211	1	3	72	263	7	14	62	1	29	13
Zotu11	ab023576.1 streptococcus uberis str. hn1 ;k__bacteria;p__firmicutes;c__bacilli;o__lactobacillales;f__streptococcaceae;g__streptococcus;s__streptococcus uberis;superkingdom__bacteria	100	1.88115e-126	455.735			16	0	0	0	0	0	0	0	0	0	1	1	452	0	1	0	0	0	81	349	5574	4	8	0	3	9625	188	26	241	0	11	1	2	0	6	0	1	7	0	0	0	8	2
Zotu12	dq855943.1 clostridium disporicum str. nml 05a027 ;k__bacteria;p__firmicutes;c__clostridia;o__clostridiales;f__clostridiaceae;g__clostridium;s__clostridium disporicum;superkingdom__bacteria	100	5.41385e-127	457.539			221	708	2	181	20	1	17	401	459	428	484	73	435	259	0	0	40	0	1274	160	253	481	231	102	15	663	143	1930	507	1010	148	1633	249	70	1567	361	451	73	359	126	46	1202	2062
Zotu13	ab060135.1 pseudomonas straminea str. iam 1587 ;k__bacteria;p__proteobacteria;c__gammaproteobacteria;o__pseudomonadales;f__pseudomonadaceae;g__pseudomonas;s__pseudomonas straminea;superkingdom__bacteria;species group pseudomonas aeruginosa group	100	5.41385e-127	457.539			135	863	1348	747	754	199	1976	2198	0	175	10	52	156	14	1	147	319	544	30	3	0	1	0	19	1	0	2	0	170	263	8584	1355	10496	1807	1	223	32	22	259	0	1845	11	3
Zotu14	dq673322.1 rothia arfidiae str. smc_a6087 ;k__bacteria;p__actinobacteria;c__actinobacteria;o__micrococcales;f__micrococcaceae;g__rothia;s__rothia arfidiae; superkingdom__bacteria;	100	5.41385e-127	457.539			524	0	38	0	50	6	23	0	0	0	0	0	213	38	0	1	691	0	241	0	0	0	96	0	27	220	0	174	95	5795	0	68	0	5	0	736	64	5	450	779	1	8	3
Zotu15	am237379.1 kocuria carniphila os_94 ;k__bacteria;p__actinobacteria;c__actinobacteria;o__micrococcales;f__micrococcaceae;g__kocuria;s__kocuria carniphila; superkingdom__bacteria;	100	1.55805e-127	459.342			1122	943	23	4926	2	0	0	1	0	0	15	1249	23	389	0	9	633	64	22	1	162	677	1389	412	162	97	373	101	176	20	0	1	27	23	1	227	21	21	795	100	7	86	147
Zotu16	gq080306.1 topographical and temporal human skin microbiome skin volar forearm clone nbw1186f06c1 ;k__bacteria;p__proteobacteria;c__alphaproteobacteria;o__rhodospirillales;f__moraxellaceae;g__enhydrobacter;s__enhydrobacter aerosaccus; superkingdom__bacteria;	100	1.55805e-127	459.342			429	40	48	45	58	29	67	0	536	47	0	34	17	1	0	815	0	56	24	0	0	0	35	0	66	0	0	173	8	137	1	0	0	10	52	846	68	14	295	1111	106	13	6
Zotu17	fn179330.1 corynebacterium xerosis str. ccug 45245 ;k__bacteria;p__actinobacteria;c__actinobacteria;o__corynebacteriales;f__corynebacteriaceae;g__corynebacterium;s__corynebacterium xerosis; superkingdom__bacteria;	100	1.55805e-127	459.342			496	348	5	288	3	0	8	45	1	442	141	1117	6	155	409	2	592	46	90	456	350	220	12	462	312	296	254	1168	394	60	224	24	316	22	0	91	12	40	64	72	14	92	62
Zotu18	fj263921.1 acinetobacter septicus str. ba9 ;k__bacteria;p__proteobacteria;c__gammaproteobacteria;o__pseudomonadales;f__moraxellaceae;g__acinetobacter;s__acinetobacter septicus;superkingdom__bacteria	100	5.41385e-127	457.539			1	0	4875	1	2456	12130	3355	0	0	0	0	1	13	0	1	12	0	0	13	96	0	0	1	0	0	0	0	0	8	88	1746	0	394	0	0	0	0	0	430	0	0	1	0
Zotu19	ay970951.1 pseudomonas vranovensis str. 2b2 ;k__bacteria;p__proteobacteria;c__gammaproteobacteria;o__pseudomonadales;f__pseudomonadaceae;g__pseudomonas;s__pseudomonas vranovensis;superkingdom__bacteria	100	5.41385e-127	457.539			63	77	0	2	0	0	0	1	48	145	2563	64	34	119	0	117	3573	100	14	1426	9	455	706	4633	17	0	355	0	297	46	0	13	0	177	60	0	19	167	14	0	390	0	0
Zotu20	fn563421.1 acinetobacter genomosp. 3 str. bpoe1350 ;k__bacteria;p__proteobacteria;c__gammaproteobacteria;o__pseudomonadales;f__moraxellaceae;g__acinetobacter;s__acinetobacter genomosp. 3;superkingdom__bacteria;species group acinetobacter calcoaceticus/baumannii complex	100	5.41385e-127	457.539			0	0	27	0	16	1	19	0	0	0	1	0	0	0	1807	3217	1	0	0	0	0	0	0	0	0	0	0	0	0	0	0	0	0	0	0	0	0	0	175	0	0	0	0
Zotu21	fj596644.1 acinetobacter junii str. p1 ;k__bacteria;p__proteobacteria;c__gammaproteobacteria;o__pseudomonadales;f__moraxellaceae;g__acinetobacter;s__acinetobacter junii;superkingdom__bacteria	100	5.41385e-127	457.539			1690	0	521	21	514	1663	337	183	0	5	87	0	9	0	0	2	3	1	175	3	1	0	0	0	72	0	2	0	560	487	343	0	210	8	334	0	26	5	266	285	542	22	2
Zotu22	aj717376.1 staphylococcus pasteuri cv5 ;k__bacteria;p__firmicutes;c__bacilli;o__bacillales;f__staphylococcaceae;g__staphylococcus;s__staphylococcus pasteuri;superkingdom__bacteria	100	5.41385e-127	457.539			94	247	15	120	34	3	8	32	491	137	129	431	13	90	361	116	162	363	128	51	2317	1182	0	351	186	89	129	97	54	17	164	93	225	4	791	99	137	245	2110	663	62	43	13
Zotu23	ab305022.1 mycobacterium smegmatis str. mc2 155 ;k__bacteria;p__actinobacteria;c__actinobacteria;o__corynebacteriales;f__mycobacteriaceae;g__mycobacterium;s__mycobacterium smegmatis; superkingdom__bacteria;	100	5.41385e-127	457.539			46	0	0	91	0	1	0	60	0	0	40	159	5	0	0	0	0	111	2	28	37	0	1	6	56	0	99	0	151	0	218	4101	482	4319	128	1	6	4	206	6994	33	1	0
Zotu24	ef999404.1 vertical and methanotrophs estuarine sediments pearl river estuary sediments 50cm depth clone botba49 ;k__bacteria;p__proteobacteria;c__gammaproteobacteria;o__pseudomonadales;f__moraxellaceae;g__acinetobacter;s__acinetobacter johnsonii;superkingdom__bacteria	100	5.41385e-127	457.539			803	105	1596	38	1550	939	2002	207	0	253	13	1	0	1	0	192	219	1	201	114	28	0	0	0	41	0	626	0	62	2785	0	3	136	28	1210	0	121	25	124	65	0	5	0
Zotu25	eu434432.1 acinetobacter johnsonii str. a153 ;k__bacteria;p__proteobacteria;c__gammaproteobacteria;o__pseudomonadales;f__moraxellaceae;g__acinetobacter;s__acinetobacter johnsonii;superkingdom__bacteria	100	5.41385e-127	457.539			1386	48	378	57	481	673	750	443	69	170	23	0	55	72	47	241	630	145	127	225	75	1	0	0	1	0	410	0	382	750	61	71	58	661	370	0	65	21	94	91	0	18	40
Zotu26	fj459985.1 acinetobacter calcoaceticus str. 7_1 imer_a3_8 ;k__bacteria;p__proteobacteria;c__gammaproteobacteria;o__pseudomonadales;f__moraxellaceae;g__acinetobacter;s__acinetobacter calcoaceticus;superkingdom__bacteria;species group acinetobacter calcoaceticus/baumannii complex	100	5.41385e-127	457.539			0	0	16	12	11	5	9	0	1	0	0	0	4	0	0	244	0	0	24	220	0	1	0	0	0	1	0	0	101	0	0	3	0	71	204	0	122	20	19	916	26	1	0
Zotu27	gq070565.1 topographical and temporal human skin microbiome skin volar forearm clone nbw235g11c1 ;k__bacteria;p__firmicutes;c__bacilli;o__lactobacillales;f__streptococcaceae;g__lactococcus;s__lactococcus lactis;superkingdom__bacteria	100	1.88115e-126	455.735			319	0	1	33	0	3	1	126	0	0	38	0	365	0	0	0	50	23	18	0	0	0	0	0	0	173	0	40	0	432	265	54	242	217	29	0	13	244	0	17	62	12	1
Zotu28	af130918.1 pantoea agglomerans str. new*47con ;k__bacteria;p__proteobacteria;c__gammaproteobacteria;o__enterobacterales;f__erwiniaceae;g__pantoea;s__pantoea agglomerans; superkingdom__bacteria;	100	5.41385e-127	457.539			510	139	513	46	786	66	662	3671	0	81	16	77	1147	0	7150	78	223	215	145	51	35	0	0	1	41	0	0	332	8	25	887	71	603	531	22	0	4	7	175	0	426	31	12
Zotu29	mycoplana sp. kt14 ;k__bacteria;p__proteobacteria;c__alphaproteobacteria;o__rhizobiales;f__brucellaceae;g__mycoplana;s__mycoplana sp.;superkingdom__bacteria	100	5.41385e-127	457.539			0	0	2	21	0	0	1	1	0	0	163	288	5	1134	0	14	30	69	0	590	705	736	1079	441	5562	3462	1456	0	319	0	0	0	47	40	65	69	89	140	54	1	319	0	0
Zotu31	eu430992.1 staphylococcus saprophyticus 23 ;k__bacteria;p__firmicutes;c__bacilli;o__bacillales;f__staphylococcaceae;g__staphylococcus;s__staphylococcus saprophyticus;superkingdom__bacteria	100	5.41385e-127	457.539			11	120	26	0	48	3	27	13	0	0	44	0	14	67	116	0	27	55	51	245	196	404	0	158	318	238	370	0	78	182	581	0	50	9	171	102	16	5733	54	9	0	106	13
Zotu32	nr_029326.1 corynebacterium camporealensis str. crs_51 ;k__bacteria;p__actinobacteria;c__actinobacteria;o__corynebacteriales;f__corynebacteriaceae;g__corynebacterium;s__corynebacterium camporealensis; superkingdom__bacteria;	100	1.55805e-127	459.342			10	486	3	41	4	1	13	10	285	155	323	14	41	81	0	0	249	23	140	210	1117	1424	3	382	262	287	104	1251	73	125	280	0	248	44	278	27	64	16	19	164	39	92	51
Zotu33	af025373.1 citrobacter werkmanii str. cdc 0876_58 ;k__bacteria;p__proteobacteria;c__gammaproteobacteria;o__enterobacterales;f__enterobacteriaceae;g__citrobacter;s__citrobacter werkmanii; superkingdom__bacteria;	100	5.41385e-127	457.539			52	0	28	35	54	2	68	6265	165	0	0	0	229	1	22	2	64	171	671	0	0	0	0	0	0	1	0	336	0	31	3287	512	2990	1285	0	0	3	0	0	0	489	2	0
Zotu34	aj222817.1 strain was previously classified as arthrobacter globiformis isolate str. lmg 3820 ;k__bacteria;p__actinobacteria;c__actinobacteria;o__corynebacteriales;f__corynebacteriaceae;g__corynebacterium;s__corynebacterium variabile; superkingdom__bacteria;	100	1.55805e-127	459.342			23	104	0	74	9	0	6	0	0	2	39	36	14	46	0	0	124	7	8	89	155	35	147	8	623	3	115	202	53	28	400	1	251	0	255	1	67	27	107	134	0	20	3
Zotu35	dq904997.1 human fecal clone 002_h10 ;k__bacteria;p__firmicutes;c__clostridia;o__clostridiales;f__peptostreptococcaceae;g__peptoclostridium;s__clostridium difficile;superkingdom__bacteria	99.2063	9.74457e-124	446.718			45	110	10	16	2	0	32	49	0	0	263	0	127	162	0	110	116	19	508	62	195	541	802	654	247	572	168	1007	122	285	143	498	1	40	115	242	292	44	163	30	22	894	1322
Zotu36	am930556.1 corynebacterium sputi str. immib l_999 ;k__bacteria;p__actinobacteria;c__actinobacteria;o__corynebacteriales;f__corynebacteriaceae;g__corynebacterium;s__corynebacterium sputi; superkingdom__bacteria;	100	1.55805e-127	459.342			42	45	1	27	1	0	2	7	0	1	2	7	3	6	18	0	22	1	6	16	4	5	2	0	16	2	119	8	100	21	8	1	7	0	8	2	4	0	22	37	1	8	0
Zotu37	eu445343.1 pseudomonas sp. str. mag_api ;k__bacteria;p__proteobacteria;c__gammaproteobacteria;o__pseudomonadales;f__pseudomonadaceae;g__pseudomonas;s__pseudomonas alcaligenes;superkingdom__bacteria;species group pseudomonas aeruginosa group	100	5.41385e-127	457.539			0	0	0	0	0	0	0	91	274	0	0	0	5	14	0	132	0	45	27	63	0	0	0	0	0	0	2	0	13026	0	318	151	595	253	0	0	0	0	3	0	190	0	6
Zotu38	dq279392.1 micrococcus sp. tm4_2 ;k__bacteria;p__firmicutes;c__bacilli;o__bacillales;f__staphylococcaceae;g__macrococcus;s__macrococcus equipercicus;superkingdom__bacteria	100	5.41385e-127	457.539			120	1	3831	1	7195	575	3459	0	0	1	0	0	30	0	183	0	0	0	7	0	0	0	0	0	0	0	0	29	0	110	0	0	1	0	0	9	26	1	0	39	0	25	4
Zotu39	am157432.1 lactobacillus plantarum mother c4 ;k__bacteria;p__firmicutes;c__bacilli;o__lactobacillales;f__lactobacillaceae;g__lactobacillus;s__lactobacillus plantarum;superkingdom__bacteria	100	5.41385e-127	457.539			0	0	0	0	0	0	0	0	0	219	0	0	1	0	0	0	0	0	0	91	0	0	0	0	0	1	0	0	0	40	0	0	0	0	0	0	0	0	0	0	0	0	0
Zotu40	ay244776.1 haloanella gallinarum str. 2002_2301269 ;k__bacteria;p__bacteroidetes;c__flavobacteriia;o__flavobacteriales;f__flavobacteriaceae;g__haloanella;s__haloanella spp.;superkingdom__bacteria;superphylum__bacteroidetes/chlorobi group	100	5.41385e-127	457.539			7	0	0	0	0	0	0	0	0	0	0	0	0	0	0	0	0	0	0	0	0	0	0	0	0	0	0	0	0	0	0	0	0	25	0	0	0	0	0	77	15	0	0
Zotu41	fj999933.1 pseudomonas trivialis str. eqh4 ;k__bacteria;p__proteobacteria;c__gammaproteobacteria;o__pseudomonadales;f__pseudomonadaceae;g__pseudomonas;s__pseudomonas trivialis;superkingdom__bacteria;species group pseudomonas fluorescens group	100	5.41385e-127	457.539			0	0	0	0	0	0	0	4	0	0	1457	217	0	845	0	0	7	22	0	0	2478	982	1970	2725	507	41	134	0	72	0	0	62	0	431	0	0	17	14	32	0	0	0	0
Zotu42	nr_029264.1 pseudoclavibacter helvolus str. dsm 20419 ;k__bacteria;p__actinobacteria;c__actinobacteria;o__micrococcales;f__microbacteriaceae;g__pseudoclavibacter;s__pseudoclavibacter helvolus; superkingdom__bacteria;	100	5.41385e-127	457.539			0	0	0	234	0	0	0	10	182	0	0	0	1	0	0	0	215	0	0	770	0	0	0	0	0	0	0	0	0	0	0	0	31	8	106	229	580	8	10	19	0	23	10
Zotu43	ab088116.1 pseudomonas thermaerum str. t1 ;k__bacteria;p__proteobacteria;c__gammaproteobacteria;o__pseudomonadales;f__pseudomonadaceae;g__pseudomonas;s__pseudomonas thermaerum;superkingdom__bacteria	100	5.41385e-127	457.539			13	106	0	0	0	0	0	125	0	86	0	0	117	1	10490	161	2	21	63	73	0	0	0	1	0	0	0	35	12	1	9	1	12	3	267	0	2	8	4	0	401	1	0
Zotu44	eu467542.1 southern three_banded armadillo feces clone arma_f03 ;k__bacteria;p__firmicutes;c__bacilli;o__lactobacillales;f__streptococcaceae;g__lactococcus;s__lactococcus garvieae;superkingdom__bacteria	100	1.88115e-126	455.735			0	1	2	0	16	4	27	0	0	0	0	0	6	0	0	0	0	0	0	0	0	0	0	0	0	0	0	0	0	0	0	0	0	1	117	0	0	6	0	131	0	1	0
Zotu46	fj607150.1 pseudomonas syringae pv. morsprunorum str. icmp 4991 ;k__bacteria;p__proteobacteria;c__gammaproteobacteria;o__pseudomonadales;f__pseudomonadaceae;g__pseudomonas;s__pseudomonas amygdali;superkingdom__bacteria;species group pseudomonas syringae group;species subgroup pseudomonas syringae group genomosp. 2	100	5.41385e-127	457.539			0	0	4	268	0	0	0	4	0	0	27	923	2	0	1	0	6	8	1	25	0	0	3	50	56	0	380	0	0	0	1068	30	1358	40	1	909	73	0	7	0	170	2	0
Zotu47	ay395005.1 pseudomonas putida nab1 ;k__bacteria;p__proteobacteria;c__gammaproteobacteria;o__pseudomonadales;f__pseudomonadaceae;g__pseudomonas;s__pseudomonas putida;superkingdom__bacteria	100	5.41385e-127	457.539			0	0	1	0	0	1	3	9	0	0	667	1459	0	2115	0	0	1	118	0	0	48	0	0	4268	0	0	332	0	33	1	18	2	13	2	58	344	2348	22	1	3	2	0	0
Zotu48	ay267192.1 pseudomonas veronii str. 16_6a ;k__bacteria;p__proteobacteria;c__gammaproteobacteria;o__pseudomonadales;f__pseudomonadaceae;g__pseudomonas;s__pseudomonas veronii;superkingdom__bacteria;species group pseudomonas fluorescens group	100	5.41385e-127	457.539			0	0	0	0	0	0	0	241	0	0	73	210	1	35	0	0	1010	5122	18	154	24	0	93	2983	98	0	719	0	24	0	0	307	0	481	0	13	3	9	0	0	0	0	0
Zotu49	am237379.1 kocuria carniphila os_94 ;k__bacteria;p__actinobacteria;c__actinobacteria;o__micrococcales;f__micrococcaceae;g__kocuria;s__kocuria carniphila; superkingdom__bacteria;	99.6063	6.62499e-126	453.932			1185	576	9	2032	0	45	1	2	0	1	19	45	17	43	0	0	97	2	0	0	171	451	452	21	10	3	12	3	91	23	0	0	4	10	0	94	5	5	168	14	1	12	45
Zotu50	aj519661.1 uranium mill tailings soil sample clone gubh2_ag_72 proteobacterium ;k__bacteria;p__proteobacteria;c__gammaproteobacteria;o__pseudomonadales;f__moraxellaceae;g__acinetobacter;s__acinetobacter radioresistens;superkingdom__bacteria	100	5.41385e-127	457.539			13	240	72	199	46	35	67	0	0	639	0	0	1	0	0	2	0	1	1	2	1	0	0	0	0	0	2	0	1	8	0	0	0	1	3	0	2	2	3	1	29	5552	4844
Zotu51	af311413.1 corynebacterium bovis str. 101 ;k__bacteria;p__actinobacteria;c__actinobacteria;o__corynebacteriales;f__corynebacteriaceae;g__corynebacterium;s__corynebacterium bovis; superkingdom__bacteria;	100	1.55805e-127	459.342			314	4	9	5	3	1	0	0	0	0	14	0	3	32	0	0	3	44	4	1023	15	8	2	0	132	1	0	7	129	11	2	0	0	0	0	0	3	3	5	19	0	52	13
Zotu52	gu361817.1 bifidobacterium choerinum str. kctc 3275 ;k__bacteria;p__actinobacteria;c__actinobacteria;o__bifidobacteriales;f__bifidobacteriaceae;g__bifidobacterium;s__bifidobacterium choerinum;superkingdom__bacteria;subclass actinobacteridae	100	5.41385e-127	457.539			10	249	15	2	2	0	13	49	1	0	125	28	25	82	1	56	232	0	176	51	126	144	3	226	52	175	0	525	67	40	123	241	125	44	74	0	64	33	77	12	23	112	160
Zotu53	af100735.1 stenotrophomonas maltophilia vun10035 ;k__bacteria;p__proteobacteria;c__gammaproteobacteria;o__xanthomonadales;f__xanthomonadaceae;g__stenotrophomonas;s__stenotrophomonas maltophilia;superkingdom__bacteria	100	5.41385e-127	457.539			0	2	0	1	0	0	0	0	0	185	728	372	0	120	0	0	2	0	0	136	518	202	1046	1054	3115	563	625	0	131	0	0	0	0	0	0	1	0	55	0	0	0	2	0
Zotu54	eu024142.1 comamonas terrigena str. lmg 5520 ;k__bacteria;p__proteobacteria;c__betaproteobacteria;o__burkholderiales;f__comamonadaceae;g__comamonas;s__comamonas terrigena;superkingdom__bacteria	100	5.41385e-127	457.539			145	0	0	0	0	0	0	115	0	0	0	0	3708	0	191	0	0	0	0	0	0	0	0	0	0	0	0	141	1	7	721	0	213	94	1	0	0	0	2	1	195	0	0
Zotu55	vampirovibrio chlorellavorus ;k__bacteria;p__proteobacteria;c__deltaproteobacteria;o__bdellovibrionales;f__bdellovibrionaceae;g__vampirovibrio;s__vampirovibrio chlorellavorus;superkingdom__bacteria;subphylum__delta/epsilon subdivisions	95.2569	1.04604e-110	403.438			0	0	0	0	0	0	0	0	0	0	0	0	0	0	0	0	0	0	0	0	0	0	0	0	0	0	0	0	0	0	0	0	0	0	0	0	0	0	0	0	0	0	0
Zotu56	eu046272.1 sphingobacterium siyangensis str. sy1 ;k__bacteria;p__bacteroidetes;c__sphingobacteriia;o__sphingobacteriales;f__sphingobacteriaceae;g__sphingobacterium;s__sphingobacterium siyangensis;superkingdom__bacteria;superphylum__bacteroidetes/chlorobi group	100	5.41385e-127	457.539			0	0	9	0	26	9	29	1746	0	6	0	0	2422	0	73	1405	0	47	79	0	0	0	0	0	0	0	0	26	0	33	0	69	0	2028	0	0	0	0	155	0	67	0	1
Zotu57	gq076972.1 topographical and temporal human skin microbiome skin umbilicus clone nbw1155h08c1 ;k__bacteria;p__proteobacteria;c__betaproteobacteria;o__burkholderiales;f__oxalobacteraceae;g__massilia;s__massilia timonae;superkingdom__bacteria	100	5.41385e-127	457.539			0	0	0	14	0	0	0	0	0	0	135	0	0	29	0	0	5	174	0	88	0	0	0	0	0	0	0	0	0	0	0	0	0	10	42	3719	692	1	12	2	1	0	5
Zotu58	uncultured paludibacter sp. ;k__bacteria;p__bacteroidetes;c__bacteroidia;o__bacteroidales;f__paludibacteraceae;g__paludibacter;s__paludibacter spp.; superkingdom__bacteria;	93.6759	2.80692e-105	385.404			2	0	5	24	0	0	11	59	0	71	113	0	17	14	0	0	141	0	237	58	73	110	227	90	250	23	192	0	52	120	154	121	102	9	246	206	121	7	49	4	26	98	177
Zotu60	gq080349.1 topographical and temporal human skin microbiome skin volar forearm clone nbw1187e06c1 ;k__bacteria;p__firmicutes;c__bacilli;o__bacillales;f__staphylococcaceae;g__macrococcus;s__macrococcus caseolyticus;superkingdom__bacteria	100	5.41385e-127	457.539			334	441	128	31	223	8	59	0	0	0	0	0	24	0	1	0	0	0	0	0	1	0	0	0	0	0	1	0	0	1	0	0	0	0	0	0	2406	15	0	0	0	1	0
Zotu62	gq284477.1 exiguobacterium indicum str. pcwcw8 ;k__bacteria;p__firmicutes;c__bacilli;o__bacillales;f__bacillales;g__exiguobacterium;s__exiguobacterium indicum;superkingdom__bacteria	100	5.41385e-127	457.539			179	0	282	0	320	93	149	0	0	0	21	0	444	0	0	0	30	0	59	19	0	0	0	0	0	0	0	128	0	365	0	0	1	6	0	0	132	0	110	0	0	27	11
Zotu63	gq032279.1 topographical and temporal human skin microbiome skin volar forearm clone nbw904f03c1 ;k__bacteria;p__proteobacteria;c__gammaproteobacteria;o__pseudomonadales;f__moraxellaceae;g__acinetobacter;s__acinetobacter lwoffii;superkingdom__bacteria	99.2095	2.80444e-124	448.522			578	6	878	3	832	250	1017	0	1	3	16	0	25	2	1	33	89	30	23	154	10	1	3	1	3	1	41	9	59	190	0	3	18	9	65	6	63	1	141	10	4	176	193
Zotu64	clostridium ruminantium ;k__bacteria;p__firmicutes;c__clostridia;o__clostridiales;f__clostridiaceae;g__clostridium;s__clostridium ruminantium;superkingdom__bacteria	100	1.88115e-126	455.735			18	1	3	56	1	0	2	24	243	0	141	0	63	52	0	0	80	0	251	39	40	322	1	178	97	257	0	614	76	113	0	343	0	9	0	179	77	17	83	22	8	406	628
Zotu65	dq835530.1 klebsiella oxytoca str. 20 ;k__bacteria;p__proteobacteria;c__gammaproteobacteria;o__enterobacterales;f__enterobacteriaceae;g__klebsiella;s__klebsiella oxytoca; superkingdom__bacteria;	100	5.41385e-127	457.539			3	0	10	0	13	1	21	9	0	1	0	0	1615	0	30	196	15	4	0	0	0	0	0	0	0	0	0	406	0	0	0	0	3	33	0	0	0	0	11	0	49	0	0
Zotu66	aj294412.1 knoellia sinensis str. dsm 12331 = hki 011 ;k__bacteria;p__actinobacteria;c__actinobacteria;o__micrococcales;f__intrasporangiaceae;g__knoellia;s__knoellia sinensis; superkingdom__bacteria;	100	5.41385e-127	457.539			0	49	6	319	10	0	6	9	1	205	6	125	2	0	0	0	1036	156	10	24	28	0	0	0	5	0	446	73	0	26	0	82	61	8	0	0	9	13	42	72	70	22	26
Zotu67	eu458407.1 spotted hyena feces clone hy1_f02_2 ;k__bacteria;p__firmicutes;c__bacilli;o__bacillales;f__planococcaceae;g__solibacillus;s__solibacillus silvestris;superkingdom__bacteria	100	5.41385e-127	457.539			355	46	18	0	5	3	37	14	0	496	22	0	23	37	0	66	207	108	500	158	57	0	0	0	92	0	659	272	41	202	0	61	60	5	0	128	82	33	115	18	1201	545	134
Zotu68	af100733.1 stenotrophomonas maltophilia vun10003 ;k__bacteria;p__proteobacteria;c__gammaproteobacteria;o__xanthomonadales;f__xanthomonadaceae;g__stenotrophomonas;s__stenotrophomonas maltophilia;superkingdom__bacteria	100	5.41385e-127	457.539			71	0	118	1	27	1683	112	1641	0	115	36	0	44	1	352	369	0	456	177	21	0	0	43	0	0	0	0	1	0	0	66	1290	8	296	145	0	5	21	86	0	171	0	0
Zotu69	eu214546.1 uncultivated genome_probing microarrays digital multiple displacement monitoring microbial dcm degradating envrionment clone mdaf30 ;k__bacteria;p__proteobacteria;c__betaproteobacteria;o__rhodocyclales;f__rhodocyclaceae;g__azospira;s__azospira oryzae;superkingdom__bacteria	100	5.41385e-127	457.539			0	0	0	0	1	0	0	5	0	0	0	0	0	0	0	0	0	0	0	0	0	0	0	0	0	0	0	0	0	0	0	31	0	0	0	0	0	0	0	0	7046	0	0
Zotu70	nr_024667.1 staphylococcus kloosii str. atcc 43959 ;k__bacteria;p__firmicutes;c__bacilli;o__bacillales;f__staphylococcaceae;g__staphylococcus;s__staphylococcus kloosii;superkingdom__bacteria	100	5.41385e-127	457.539			2	5	3	0	7	3	2	30	0	0	66	0	2	56	5	0	0	1	11	530	859	358	43	59	468	157	3	40	113	102	0	0	2	0	111	15	4	106	14	2	0	39	24
Zotu71	dq399759.1 corynebacterium sp. b_5121 ;k__bacteria;p__actinobacteria;c__actinobacteria;o__corynebacteriales;f__corynebacteriaceae;g__corynebacterium;s__brevibacterium stationis; superkingdom__bacteria;	100	1.55805e-127	459.342			2	14	4	3	0	0	0	1	0	0	10	130	0	29	0	0	138	0	10	81	165	17	111	1	43	125	187	53	87	27	0	0	45	0	15	38	5	5	10	1	0	3	0
Zotu72	gq337035.1 enterococcus raffinosus str. ss1278 ;k__bacteria;p__firmicutes;c__bacilli;o__lactobacillales;f__enterococcaceae;g__enterococcus;s__enterococcus raffinosus;superkingdom__bacteria	100	5.41385e-127	457.539			390	1	5	0	9	52	1	91	220	7	2	0	175	27	0	2	0	0	34	68	1	3	0	0	0	0	0	548	3	33	0	0	0	38	56	0	20	0	103	9	41	295	68
Zotu73	fj378694.1 enterococcus faecium str. hn_n39 ;k__bacteria;p__firmicutes;c__bacilli;o__lactobacillales;f__enterococcaceae;g__enterococcus;s__enterococcus faecium;superkingdom__bacteria	100	5.41385e-127	457.539			32	171	8	10	46	90	14	6	240	19	267	3	95	138	198	968	11	1	21	95	82	75	3	0	0	8	51	1	8	31	22	1	30	27	24	40	35	45	124	3	80	51	26
Zotu74	eu075039.1 aerococcus viridans str. 15ms ;k__bacteria;p__firmicutes;c__bacilli;o__lactobacillales;f__aerococcaceae;g__aerococcus;s__aerococcus viridans;superkingdom__bacteria	100	5.41385e-127	457.539			26	0	0	0	4	0	2	5	283	0	127	0	61	38	0	0	14	0	299	9	61	0	0	0	39	0	0	766	90	22	0	0	0	0	0	0	3	11	7	0	5	25	23
Zotu75	eu834270.1 chryseobacterium soldanellicola str. ds52 ;k__bacteria;p__bacteroidetes;c__flavobacteriia;o__flavobacteriales;f__flavobacteriaceae;g__chryseobacterium;s__chryseobacterium soldanellicola;superkingdom__bacteria;superphylum__bacteroidetes/chlorobi group	100	5.41385e-127	457.539			7	0	27	20	17	69	27	353	91	0	243	211	0	181	0	43	18	232	3	10	49	40	10	252	1037	285	744	0	45	0	0	20	9	45	31	63	129	55	34	77	27	0	0
Zotu78	uncultured paludibacter sp. ;k__bacteria;p__bacteroidetes;c__bacteroidia;o__bacteroidales;f__paludibacteraceae;g__paludibacter;s__paludibacter spp.; superkingdom__bacteria;	93.2806	1.19353e-103	379.994			20	78	9	0	3	0	13	0	0	253	107	0	5	57	112	0	190	22	91	0	0	0	28	0	89	97	541	74	27	104	16	70	100	0	34	414	63	4	20	1	5	70	69
Zotu79	acinetobacter soli ;k__bacteria;p__proteobacteria;c__gammaproteobacteria;o__pseudomonadales;f__moraxellaceae;g__acinetobacter;s__acinetobacter soli;superkingdom__bacteria	100	5.41385e-127	457.539			142	0	46	0	26	13	32	0	0	422	13	1	65	15	3	66	2903	5	173	0	0	0	93	0	68	0	0	536	42	1	154	0	0	0	167	56	30	34	72	67	30	69	9
Zotu80	eu414476.1 pseudomonas gingeri str. sdli_1 ;k__bacteria;p__proteobacteria;c__gammaproteobacteria;o__pseudomonadales;f__pseudomonadaceae;g__pseudomonas;s__pseudomonas gingeri;superkingdom__bacteria	100	5.41385e-127	457.539			0	3	0	0	0	0	0	1	0	0	0	1	0	0	15	0	0	1	2	0	0	0	0	164	0	0	0	0	1	0	5	4	5	1	286	477	2320	34	0	0	4	0	5
Zotu81	dq814901.1 zebrafish digestive tract clone aab55c06 ;k__bacteria;p__actinobacteria;c__actinobacteria;o__corynebacteriales;f__mycobacteriaceae;g__mycobacterium;s__mycobacterium chelonae; superkingdom__bacteria;	100	5.41385e-127	457.539			0	0	0	0	0	0	0	0	0	0	1	0	0	0	0	0	0	0	0	4	0	0	0	0	0	0	0	0	0	0	0	3939	0	2593	0	0	0	0	1	0	0	0	0
Zotu82	corynebacterium sp. xj149q_12_2ncr2 ;k__bacteria;p__actinobacteria;c__actinobacteria;o__corynebacteriales;f__corynebacteriaceae;g__corynebacterium;s__corynebacterium sp.; superkingdom__bacteria;	100	1.55805e-127	459.342			0	0	6	24	0	0	1	0	0	1	10	245	6	0	0	0	142	0	82	137	2	0	0	0	41	160	0	334	1	45	66	30	4	0	0	0	10	4	26	40	0	22	0
Zotu83	ef154516.1 chryseobacterium benhlgensis str. cw_e ;k__bacteria;p__bacteroidetes;c__flavobacteriia;o__flavobacteriales;f__flavobacteriaceae;g__chryseobacterium;s__chryseobacterium benhlgensis;superkingdom__bacteria;superphylum__bacteroidetes/chlorobi group	100	5.41385e-127	457.539			608	0	0	0	0	0	0	1033	0	0	0	0	2189	0	1	243	0	0	12	0	0	0	1	0	0	0	0	65	0	0	368	0	340	16	0	0	0	0	145	2	0	0	0
Zotu84	fj009631.1 streptococcus parauberis str. jji51 ;k__bacteria;p__firmicutes;c__bacilli;o__lactobacillales;f__streptococcaceae;g__streptococcus;s__streptococcus parauberis;superkingdom__bacteria	100	1.88115e-126	455.735			40	0	0	0	0	3	0	0	0	0	0	0	1	0	0	0	0	0	0	0	0	0	0	0	0	0	0	0	0	21	0	15	0	41	0	0	3	0	0	9	9	0	0
Zotu85	uncultured facklamia sp. ;k__bacteria;p__firmicutes;c__bacilli;o__lactobacillales;f__aerococcaceae;g__facklamia;s__facklamia spp.;superkingdom__bacteria	98.0315	3.89824e-116	421.471			8	347	4	82	1	0	4	2	0	0	52	64	29	128	0	0	33	12	111	8	31	330	129	598	120	181	3	197	37	100	8	217	0	0	109	107	25	4	61	12	0	326	73
Zotu87	nr_028816.1 turicibacter sanguinis str. mol361 ;k__bacteria;p__firmicutes;c__erysipelotrichia;o__erysipelotrichales;f__erysipelotrichaceae;g__turicibacter;s__turicibacter sanguinis;superkingdom__bacteria	100	5.41385e-127	457.539			0	0	0	0	0	0	4	27	0	239	111	100	64	9	0	1	0	0	175	0	0	0	0	0	0	66	0	53	34	45	0	185	0	0	0	47	34	12	24	17	0	263	347
Zotu89	fj192827.1 genetic inventory 'ksc_phsf' spacecraft assembly clean room during phoenix mission clone gi5_007_h05 ;k__bacteria;p__proteobacteria;c__gammaproteobacteria;o__pseudomonadales;f__moraxellaceae;g__acinetobacter;s__acinetobacter johnsonii;superkingdom__bacteria	100	5.41385e-127	457.539			1	0	3	0	0	4	3	7	0	0	0	0	0	0	0	0	2	12	6	24	0	0	0	1	0	0	0	0	68	37	0	0	0	1	0	0	28	0	1	0	0	2	0
Zotu90	am419154.2 pseudomonas teessidea str. pr65 ;k__bacteria;p__proteobacteria;c__gammaproteobacteria;o__pseudomonadales;f__pseudomonadaceae;g__pseudomonas;s__pseudomonas teessidea;superkingdom__bacteria	100	5.41385e-127	457.539			54	2	0	0	0	0	0	190	0	2	22	1	3	1	0	2	74	431	3	5	2	1	2	29	0	0	0	1	6	1	504	81	2	90	3	5	15	0	12	1	1935	0	0
Zotu91	af508104.1 staphylococcus sciuri s7 ;k__bacteria;p__firmicutes;c__bacilli;o__bacillales;f__staphylococcaceae;g__staphylococcus;s__staphylococcus sciuri;superkingdom__bacteria	100	5.41385e-127	457.539			4	5	17	29	35	2	12	1	0	0	1	0	1	14	2	0	78	0	0	135	11	7	0	0	36	4	273	0	11	6	2	46	60	0	4	0	3	49	0	4	1	3	0
Zotu92	delftia tsuruhatensis ;k__bacteria;p__proteobacteria;c__betaproteobacteria;o__burkholderiales;f__comamonadaceae;g__delftia;s__delftia tsuruhatensis;superkingdom__bacteria	100	5.41385e-127	457.539			339	95	2	73	4	25	3	355	934	0	0	2	52	37	0	162	42	97	347	79	0	0	36	0	0	0	166	0	14	18	0	67	0	328	0	0	49	0	2	1	571	0	0
Zotu93	am157432.1 lactobacillus plantarum mother c4 ;k__bacteria;p__firmicutes;c__bacilli;o__lactobacillales;f__lactobacillaceae;g__lactobacillus;s__lactobacillus plantarum;superkingdom__bacteria	99.6047	2.30203e-125	452.129			0	0	0	0	0	0	0	0	0	251	0	0	0	0	0	0	0	0	0	14	0	0	0	0	0	0	0	0	0	0	0	0	0	0	0	0	0	0	0	0	0	0	0
Zotu94	gq054367.1 topographical and temporal human skin microbiome skin umbilicus clone nbw1108h03c1 ;k__bacteria;p__proteobacteria;c__alphaproteobacteria;o__rhodobacterales;f__rhodobacteraceae;g__paracoccus;s__paracoccus yeei;superkingdom__bacteria	100	5.41385e-127	457.539			39	0	0	0	0	0	0	2	0	0	0	0	0	0	0	1208	45	0	0	0	0	0	8	0	0	0	0	0	6	0	0	0	0	1	0	0	0	1	5	1	37	1	0
Zotu95	gq069714.1 topographical and temporal human skin microbiome skin volar forearm clone nbw232b04c1 ;k__bacteria;p__bacteroidetes;c__sphingobacteriia;o__sphingobacteriales;f__sphingobacteriaceae;g__sphingobacterium;s__sphingobacterium faecium;superkingdom__bacteria;superphylum__bacteroidetes/chlorobi group	100	5.41385e-127	457.539			0	0	0	0	0	0	0	0	362	83	15	0	0	16	0	0	0	0	0	0	56	72	40	234	61	0	60	0	2	0	0	0	0	53	115	103	610	10	0	0	6	0	0
Zotu96	aj504424.1 corynebacterium suicordis str. s_81/02 ;k__bacteria;p__actinobacteria;c__actinobacteria;o__corynebacteriales;f__corynebacteriaceae;g__corynebacterium;s__corynebacterium suicordis; superkingdom__bacteria;	100	1.55805e-127	459.342			5	800	0	2218	3	0	0	0	337	0	0	119	1	0	0	4	0	0	0	20	0	244	0	0	55	0	0	0	12	1	0	0	0	0	0	0	0	0	33	411	0	11	0
Zotu97	ay881237.1 kocuria palustris sch0404 ;k__bacteria;p__actinobacteria;c__actinobacteria;o__micrococcales;f__micrococcaceae;g__kocuria;s__kocuria palustris; superkingdom__bacteria;	100	5.41385e-127	457.539			58	113	3	136	1	2	0	0	0	0	14	287	9	23	0	29	9	0	0	0	5	1	2	157	77	19	0	2	43	61	0	2	3	0	0	0	2	8	178	48	19	8	2
Zotu98	eu977670.1 rhodococcus kroppenstedtii str. 2p04aa ;k__bacteria;p__actinobacteria;c__actinobacteria;o__corynebacteriales;f__nocardiaceae;g__rhodococcus;s__rhodococcus kroppenstedtii; superkingdom__bacteria;	100	5.41385e-127	457.539			0	204	0	2030	0	0	0	0	0	118	0	0	1	0	0	0	54	0	0	0	0	0	0	1	0	0	0	0	0	0	0	0	0	20	0	0	1	0	24	6	0	3	0
Zotu99	gq021545.1 topographical and temporal human skin microbiome skin plantar heel clone nbu279e11c1 ;k__bacteria;p__proteobacteria;c__betaproteobacteria;o__burkholderiales;f__oxalobacteraceae;g__massilia;s__massilia timonae;superkingdom__bacteria	100	5.41385e-127	457.539			0	0	0	46	0	0	3	0	180	71	154	0	0	13	0	0	192	3	4	171	14	0	0	0	16	0	81	0	12	0	5	0	161	4	0	0	140	0	8	0	82	1	30
Zotu100	eu009196.1 shigella sonnei str. fbd022 ;k__bacteria;p__proteobacteria;c__gammaproteobacteria;o__enterobacterales;f__enterobacteriaceae;g__shigella;s__shigella sonnei; superkingdom__bacteria;	100	5.41385e-127	457.539			0	0	2	0	9	0	3	4	0	0	0	55	0	0	0	1907	3	0	90	0	5	0	10	0	0	0	25	61	0	0	75	0	1	7	21	0	33	0	3	2	0	0	0
Zotu101	dq991033.1 staphylococcus schleiferi p15880 ;k__bacteria;p__firmicutes;c__bacilli;o__bacillales;f__staphylococcaceae;g__staphylococcus;s__staphylococcus schleiferi;superkingdom__bacteria	100	5.41385e-127	457.539			0	0	0	2	0	0	3	2	0	2	18	2	0	0	0	0	10	0	41	3	25	657	0	0	41	40	0	143	0	148	0	0	21	0	161	0	7	1	26	2	0	1	1
Zotu102	fj976605.1 pseudomonas putida ;k__bacteria;p__proteobacteria;c__gammaproteobacteria;o__pseudomonadales;f__pseudomonadaceae;g__pseudomonas;s__pseudomonas putida;superkingdom__bacteria;species group pseudomonas putida group	100	5.41385e-127	457.539			0	3	0	77	0	0	0	89	0	0	1	10	1453	2	0	0	7	1	1189	0	0	0	0	2	1	0	0	65	0	89	775	83	539	94	1	0	93	0	3	0	379	0	0
Zotu103	gq058785.1 topographical and temporal human skin microbiome skin toe web space clone nbw1219c05c1 ;k__bacteria;p__firmicutes;c__bacilli;o__bacillales;f__staphylococcaceae;g__staphylococcus;s__staphylococcus epidermidis;superkingdom__bacteria	100	5.41385e-127	457.539			55	141	4	62	10	0	0	0	7	131	12	134	0	2	5	2	3	1	25	25	70	130	0	4	74	9	165	12	5	16	152	2	24	15	318	3	13	429	39	18	215	61	2
Zotu104	fj999941.1 brevundimonas vesicularis str. eqh12 ;k__bacteria;p__proteobacteria;c__alphaproteobacteria;o__caulobacterales;f__caulobacteraceae;g__brevundimonas;s__brevundimonas vesicularis;superkingdom__bacteria	100	5.41385e-127	457.539			0	0	0	11	0	1	0	201	42	0	154	91	0	31	0	177	0	200	1	315	5	93	242	190	0	0	0	0	41	0	45	0	12	21	0	0	16	377	11	43	8	0	1
Zotu106	dq814747.1 zebrafish digestive tract clone aaa36e05 ;k__bacteria;p__proteobacteria;c__alphaproteobacteria;o__caulobacterales;f__caulobacteraceae;g__brevundimonas;s__brevundimonas diminuta;superkingdom__bacteria	100	5.41385e-127	457.539			22	0	0	0	0	0	0	0	0	0	9	0	93	69	0	0	0	83	12	108	96	0	970	0	43	0	338	0	39	0	0	0	0	0	0	0	9	160	13	8	51	0	0
Zotu107	uncultured corynebacterium sp. ;k__bacteria;p__actinobacteria;c__actinobacteria;o__corynebacteriales;f__corynebacteriaceae;g__corynebacterium;s__corynebacterium spp.; superkingdom__bacteria;	100	1.55805e-127	459.342			0	0	1	2	1	1	1	0	0	182	26	418	5	0	0	0	0	0	15	71	49	5	0	2	86	1	0	518	1	28	1	4	101	0	5	0	0	2	12	0	0	7	0
Zotu108	fj154804.1 streptococcus salivarius str. k12 ;k__bacteria;p__firmicutes;c__bacilli;o__lactobacillales;f__streptococcaceae;g__streptococcus;s__streptococcus salivarius;superkingdom__bacteria	100	1.88115e-126	455.735			33	0	0	0	0	0	0	0	0	0	0	3	0	0	0	0	0	0	4	49	0	91	43	0	30	271	155	148	4	0	53	0	35	0	45	0	7	3	1	0	0	14	9
Zotu109	am992194.1 micrococcus luteus ts iw 23 ;k__bacteria;p__actinobacteria;c__actinobacteria;o__micrococcales;f__micrococcaceae;g__micrococcus;s__micrococcus luteus; superkingdom__bacteria;	100	5.41385e-127	457.539			95	149	0	317	16	0	0	0	0	0	9	154	35	88	0	75	127	0	3	27	50	72	158	0	136	0	0	0	22	0	87	0	34	0	0	77	12	24	58	4	0	9	7
Zotu111	fj749489.1 lactobacillus helveticus str. imau50092 ;k__bacteria;p__firmicutes;c__bacilli;o__lactobacillales;f__lactobacillaceae;g__lactobacillus;s__lactobacillus helveticus;superkingdom__bacteria	100	5.41385e-127	457.539			0	147	0	0	0	0	0	0	0	0	0	0	6	0	0	0	0	0	3	2	0	0	0	0	0	0	0	0	0	0	0	0	0	0	4430	0	0	0	0	0	0	0	0
Zotu112	dq223674.1 brachybacterium paraconglomeratum zf_iirht12 ;k__bacteria;p__actinobacteria;c__actinobacteria;o__micrococcales;f__dermabacteraceae;g__brachybacterium;s__brachybacterium paraconglomeratum; superkingdom__bacteria;	100	5.41385e-127	457.539			2	77	2	11	4	0	0	0	0	0	0	0	0	0	0	1	217	12	0	35	0	0	0	0	22	60	199	0	94	27	58	66	29	0	0	25	0	18	3	0	0	0	1
Zotu113	af519533.1 comamonas testosteroni q10 ;k__bacteria;p__proteobacteria;c__betaproteobacteria;o__burkholderiales;f__comamonadaceae;g__comamonas;s__comamonas testosteroni;superkingdom__bacteria	100	5.41385e-127	457.539			0	0	0	0	0	0	0	9	0	85	0	0	63	0	0	0	0	0	367	20	0	0	0	0	0	0	0	0	2	61	0	0	0	0	0	0	1	2	6	0	53	2	1
Zotu114	uncultured aerosphaera sp. ;k__bacteria;p__firmicutes;c__bacilli;o__lactobacillales;f__lactobacillales;g__aerosphaera;s__aerosphaera spp.;superkingdom__bacteria	100	5.41385e-127	457.539			69	159	7	182	7	0	9	54	0	256	13	3	66	49	136	0	1	29	124	2	0	0	1	0	0	146	2	173	21	32	0	1	35	0	116	1	6	4	47	34	7	189	58
Zotu115	uncultured atopostipes sp. ;k__bacteria;p__firmicutes;c__bacilli;o__lactobacillales;f__carnobacteriaceae;g__atopostipes;s__atopostipes spp.;superkingdom__bacteria	98.419	1.45274e-121	439.505			87	0	2	15	0	0	0	0	0	0	21	0	7	17	0	0	2	0	91	18	0	115	0	191	148	0	136	0	15	36	4	90	14	0	150	22	6	31	16	3	16	99	33
Zotu116	gq009699.1 topographical and temporal human skin microbiome skin popliteal fossa clone nbw831h09c1 ;k__bacteria;p__firmicutes;c__bacilli;o__bacillales;f__staphylococcaceae;g__staphylococcus;s__staphylococcus equorum;superkingdom__bacteria	100	5.41385e-127	457.539			0	0	1	0	1	2	0	1	0	0	20	0	3	301	0	0	0	0	14	79	12	2	0	0	67	0	0	0	128	19	0	0	71	0	1	1	6	34	17	0	0	27	12
Zotu117	acinetobacter haemolyticus ;k__bacteria;p__proteobacteria;c__gammaproteobacteria;o__pseudomonadales;f__moraxellaceae;g__acinetobacter;s__acinetobacter haemolyticus;superkingdom__bacteria	100	5.41385e-127	457.539			9	200	52	0	37	27	56	0	0	1	0	0	0	0	0	3	0	19	0	3	0	0	0	0	0	0	0	0	0	4	0	0	0	0	0	171	4	5	3	0	0	5	3
Zotu118	af239848.2 bradyrhizobium japonicum str. pry65 ;k__bacteria;p__proteobacteria;c__alphaproteobacteria;o__rhizobiales;f__bradyrhizobiaceae;g__bradyrhizobium;s__bradyrhizobium japonicum;superkingdom__bacteria	100	5.41385e-127	457.539			0	0	0	0	0	16	0	0	164	0	0	0	194	81	0	0	0	1	0	135	48	0	27	0	0	0	0	0	13	0	81	0	24	136	0	0	0	57	235	1009	170	0	0
Zotu119	eu741084.1 stenotrophomonas maltophilia str. 13635l ;k__bacteria;p__proteobacteria;c__gammaproteobacteria;o__xanthomonadales;f__xanthomonadaceae;g__stenotrophomonas;s__stenotrophomonas maltophilia;superkingdom__bacteria	100	5.41385e-127	457.539			0	0	0	16	0	0	0	1723	0	1	0	120	0	702	153	1	156	212	0	25	16	214	161	0	0	0	125	0	11	0	89	65	0	0	0	1	0	0	0	0	1	0	0
Zotu120	fm955853.1 stenotrophomonas rhizophila str. asd m1_7 ;k__bacteria;p__proteobacteria;c__gammaproteobacteria;o__xanthomonadales;f__xanthomonadaceae;g__stenotrophomonas;s__stenotrophomonas rhizophila;superkingdom__bacteria	100	5.41385e-127	457.539			7	0	0	7	0	0	0	0	369	0	0	0	0	4	0	0	33	179	0	0	92	0	0	172	1	0	283	0	1465	0	0	56	106	18	0	0	34	0	36	0	56	0	3
Zotu121	dq298754.1 effect nutrient periodicity upon microbial dynamics exposed 1_day nutrient flux ;k__bacteria;p__bacteroidetes;c__flavobacteriia;o__flavobacteriales;f__flavobacteriaceae;g__chryseobacterium;s__chryseobacterium indologenes;superkingdom__bacteria;superphylum__bacteroidetes/chlorobi group	100	5.41385e-127	457.539			0	0	0	0	0	1	0	0	0	0	0	0	2286	0	2	1	0	0	0	0	0	0	0	0	0	0	0	14	0	0	0	0	0	0	0	0	0	0	1	0	0	0	0
Zotu122	af005192.1 psychrobacter phenylpyruvicus str. 752/52 ;k__bacteria;p__proteobacteria;c__gammaproteobacteria;o__pseudomonadales;f__moraxellaceae;g__psychrobacter;s__psychrobacter phenylpyruvicus;superkingdom__bacteria	100	5.41385e-127	457.539			0	63	0	26	0	0	0	0	0	0	117	0	4	58	0	0	51	0	51	0	0	0	0	253	8	94	72	147	24	0	0	0	0	0	0	0	0	0	1	5	14	3	0
Zotu123	uncultured cytophaga sp. ;k__bacteria;p__bacteroidetes;c__cytophagia;o__cytophagales;f__cytophagaceae;g__cytophaga;s__cytophaga spp.;superkingdom__bacteria;superphylum__bacteroidetes/chlorobi group	100	5.41385e-127	457.539			0	0	0	0	0	0	0	0	170	0	0	0	6	0	0	1818	0	1	0	0	0	0	0	0	0	0	0	0	0	0	0	0	0	1	76	0	359	1	0	0	230	0	0
Zotu124	ef076760.1 cellulosimicrobium terreum str. ds_61 ;k__bacteria;p__actinobacteria;c__actinobacteria;o__micrococcales;f__promicromonosporaceae;g__cellulosimicrobium;s__cellulosimicrobium terreum; superkingdom__bacteria;	100	5.41385e-127	457.539			65	0	0	0	0	0	0	18	0	0	0	1	262	0	360	401	1	39	9	57	0	0	23	0	0	0	0	0	0	0	0	109	0	345	0	0	6	0	5	3	0	67	32
Zotu125	gq015381.1 topographical and temporal human skin microbiome skin palm clone nbw767g03c1 ;k__bacteria;p__firmicutes;c__bacilli;o__bacillales;f__staphylococcaceae;g__jeotgalicoccus;s__jeotgalicoccus psychrophilus;superkingdom__bacteria	100	5.41385e-127	457.539			732	0	1	0	1	0	9	12	0	0	22	0	0	4	1	0	90	0	0	0	41	0	0	220	23	0	1	57	13	7	0	0	28	0	0	0	5	0	3	2	26	62	17
Zotu126	y17820.1 facklamia tabacinasalis str. ccug30090 ;k__bacteria;p__firmicutes;c__bacilli;o__lactobacillales;f__aerococcaceae;g__facklamia;s__facklamia tabacinasalis;superkingdom__bacteria	100	5.41385e-127	457.539			8	0	0	0	3	0	3	17	0	0	56	32	6	45	0	0	135	37	30	25	19	65	100	0	0	0	4	273	33	6	0	0	0	0	0	0	0	3	0	0	11	39	9
Zotu127	corynebacterium sp. 'triatoma infestans' ;k__bacteria;p__actinobacteria;c__actinobacteria;o__corynebacteriales;f__corynebacteriaceae;g__corynebacterium;s__corynebacterium sp.; superkingdom__bacteria;	100	1.55805e-127	459.342			4	27	0	7	0	1	0	0	0	3	6	15	0	2	0	0	228	0	14	78	5	4	0	0	102	1	27	281	160	15	3	1	10	0	0	1	11	0	1	2	13	9	2
Zotu129	chryseobacterium haifense ;k__bacteria;p__bacteroidetes;c__flavobacteriia;o__flavobacteriales;f__flavobacteriaceae;g__chryseobacterium;s__chryseobacterium haifense;superkingdom__bacteria;superphylum__bacteroidetes/chlorobi group	100	5.41385e-127	457.539			0	0	0	0	0	0	0	0	0	0	0	0	3	0	0	11	0	2	0	0	0	0	0	0	0	0	0	0	7	18	0	0	0	2	22	1	1	0	0	12	1	0	0
Zotu130	uncultured ruminococcus sp. ;k__bacteria;p__firmicutes;c__clostridia;o__clostridiales;f__ruminococcaceae;g__ruminococcus;s__ruminococcus spp.;superkingdom__bacteria	93.6759	2.80692e-105	385.404			3	0	1	8	0	1	0	10	10	0	34	49	10	13	27	0	0	6	45	14	0	137	0	1	47	26	0	19	36	12	77	70	9	0	29	0	9	7	20	14	22	45	52
Zotu131	fn563422.1 acinetobacter baumannii str. bpoe1351 ;k__bacteria;p__proteobacteria;c__gammaproteobacteria;o__pseudomonadales;f__moraxellaceae;g__acinetobacter;s__acinetobacter baumannii;superkingdom__bacteria;species group acinetobacter calcoaceticus/baumannii complex	100	5.41385e-127	457.539			4	1	28	0	16	13	20	0	0	1	0	0	954	0	0	0	0	0	0	0	0	0	0	0	0	161	1	172	0	850	0	0	0	0	0	0	0	6	0	0	0	95	126
Zotu132	kineosphaera sp. ym16_381 ;k__bacteria;p__actinobacteria;c__actinobacteria;o__micrococcales;f__dermatophilaceae;g__kineosphaera;s__kineosphaera sp.; superkingdom__bacteria;	100	5.41385e-127	457.539			11	0	0	182	0	0	0	0	0	0	0	0	0	0	0	0	43	0	0	37	0	0	0	0	40	0	0	0	4	1	0	0	0	0	0	0	0	0	69	2	0	0	0
Zotu133	ab182585.1 lactococcus lactis str. tistr 1500 ;k__bacteria;p__firmicutes;c__bacilli;o__lactobacillales;f__streptococcaceae;g__lactococcus;s__lactococcus lactis;superkingdom__bacteria	100	5.41385e-127	457.539			19	302	1	0	0	0	0	0	0	85	0	0	23	6	0	0	0	0	3	0	0	0	0	0	0	0	0	0	58	83	0	0	0	7	2910	0	0	5	0	11	31	9	0
Zotu134	ab249372.1 sphingobacterium daejeonense str. tr6_04 ;k__bacteria;p__bacteroidetes;c__sphingobacteriia;o__sphingobacteriales;f__sphingobacteriaceae;g__sphingobacterium;s__sphingobacterium daejeonense;superkingdom__bacteria;superphylum__bacteroidetes/chlorobi group	100	5.41385e-127	457.539			175	29	0	21	0	0	0	0	171	0	36	0	4	13	0	691	38	70	6	131	0	152	126	0	27	0	0	0	28	0	60	0	6	121	0	16	14	69	20	57	397	0	0
Zotu135	ef125186.1 brachybacterium zhongshanense str. jb ;k__bacteria;p__actinobacteria;c__actinobacteria;o__micrococcales;f__dermabacteraceae;g__brachybacterium;s__brachybacterium zhongshanense; superkingdom__bacteria;	100	5.41385e-127	457.539			3	189	0	42	0	2	0	0	0	0	0	0	1	0	0	53	97	1	0	1	0	1	0	0	1	0	4	0	4	3	1	1	63	0	0	3	0	0	26	56	0	37	23
Zotu136	nr_025400.1 facklamia miroungae str. cip 106764 ;k__bacteria;p__firmicutes;c__bacilli;o__lactobacillales;f__aerococcaceae;g__facklamia;s__facklamia miroungae;superkingdom__bacteria	96.8379	3.89824e-116	421.471			15	0	1	0	0	0	1	0	0	0	11	250	0	12	0	0	0	0	0	3	0	0	0	0	57	0	220	0	0	27	0	0	0	0	16	0	8	18	5	0	25	35	26
Zotu137	fj263921.1 acinetobacter septicus str. ba9 ;k__bacteria;p__proteobacteria;c__gammaproteobacteria;o__pseudomonadales;f__moraxellaceae;g__acinetobacter;s__acinetobacter septicus;superkingdom__bacteria	98.8142	1.19248e-122	443.112			3	0	1375	0	697	819	974	0	0	0	0	0	2	0	0	0	0	0	1	17	0	0	0	0	0	0	0	0	1	3	15	0	12	0	0	0	0	0	104	0	0	0	0
Zotu138	clostridium sp. cl_2 ;k__bacteria;p__firmicutes;c__clostridia;o__clostridiales;f__clostridiaceae;g__clostridium;s__clostridium sp.;superkingdom__bacteria	100	5.41385e-127	457.539			0	0	1	0	0	0	3	43	0	0	53	0	38	66	0	0	8	0	139	5	75	103	272	0	0	70	0	182	28	37	0	68	2	2	0	0	56	6	11	1	0	238	366
Zotu139	uncultured acidobacterium sp. ;k__bacteria;p__acidobacteria;c__acidobacteriia;o__acidobacteriales;f__acidobacteriaceae;g__acidobacterium;s__acidobacterium spp.;superkingdom__bacteria;superphylum__fibrobacteres/acidobacteria group	98.0237	6.1772e-120	434.095			0	0	0	0	0	0	0	0	0	0	0	0	0	0	0	0	0	0	0	0	0	0	0	0	0	0	0	0	0	0	0	0	0	0	0	0	0	0	0	0	29	0	0
Zotu140	af508089.1 ochrobactrum tritici tj3 ;k__bacteria;p__proteobacteria;c__alphaproteobacteria;o__rhizobiales;f__brucellaceae;g__ochrobactrum;s__ochrobactrum tritici;superkingdom__bacteria	100	5.41385e-127	457.539			0	0	0	0	0	3	0	18	740	0	0	1	52	36	597	136	0	0	0	0	0	0	0	0	41	0	0	0	0	0	40	284	54	332	0	0	4	0	4	27	163	0	0
Zotu141	dq361013.1 corynebacterium casei str. 1ma ;k__bacteria;p__actinobacteria;c__actinobacteria;o__corynebacteriales;f__corynebacteriaceae;g__corynebacterium;s__corynebacterium casei; superkingdom__bacteria;	100	1.55805e-127	459.342			39	193	0	14	0	0	4	1	10	9	48	19	8	2	0	0	35	2	10	63	127	95	9	21	17	23	9	41	52	43	14	0	41	15	14	9	9	15	2	14	1	11	9
Zotu142	fj426275.1 bacillus velezensis str. bm_y3 ;k__bacteria;p__firmicutes;c__bacilli;o__bacillales;f__bacillaceae;g__bacillus;s__bacillus velezensis;superkingdom__bacteria;species group bacillus subtilis group	100	5.41385e-127	457.539			70	1	0	0	0	0	0	0	1	936	0	0	0	3	0	0	0	0	6	149	0	0	1	0	1	0	0	1	0	34	35	0	0	0	0	0	1	0	0	0	20	1	0
Zotu143	gq258635.1 acinetobacter soli str. sr2 ;k__bacteria;p__proteobacteria;c__gammaproteobacteria;o__pseudomonadales;f__moraxellaceae;g__acinetobacter;s__acinetobacter soli;superkingdom__bacteria	98.8142	1.19248e-122	443.112			0	0	1246	0	684	558	842	0	0	0	0	0	0	0	35	99	0	9	0	17	0	1	3	0	1	0	0	0	1	4	0	0	3	1	0	0	0	0	116	0	0	1	1
Zotu144	ay994047.1 abundant and fungal microbiota murine intestine clone 341_3 ;k__bacteria;p__proteobacteria;c__gammaproteobacteria;o__pseudomonadales;f__moraxellaceae;g__acinetobacter;s__acinetobacter johnsonii;superkingdom__bacteria	99.6047	2.30203e-125	452.129			169	2	657	0	566	83	807	0	0	4	4	0	0	0	0	15	23	0	10	37	4	0	0	0	2	0	34	0	3	126	0	0	8	0	29	0	37	0	47	0	0	0	0
Zotu145	fj192998.1 genetic inventory 'ksc_phsf' spacecraft assembly clean room during phoenix mission clone gi5_002_d06 ;k__bacteria;p__proteobacteria;c__gammaproteobacteria;o__pseudomonadales;f__moraxellaceae;g__acinetobacter;s__acinetobacter johnsonii;superkingdom__bacteria	99.6047	2.30203e-125	452.129			263	1	166	0	185	44	303	2	0	2	3	0	2	3	4	12	99	38	7	70	3	0	0	0	0	0	15	0	34	29	0	1	4	7	7	0	16	0	49	0	0	0	0
Zotu146	eu815635.1 pseudomonas pseudoalcaligenes str. ks_1 ;k__bacteria;p__proteobacteria;c__gammaproteobacteria;o__pseudomonadales;f__pseudomonadaceae;g__pseudomonas;s__pseudomonas pseudoalcaligenes;superkingdom__bacteria;species group pseudomonas aeruginosa group;species subgroup pseudomonas oleovorans/pseudoalcaligenes group	100	5.41385e-127	457.539			1	21	0	10	0	0	0	1234	0	0	0	68	102	0	0	0	5	8	23	0	0	0	0	1	37	0	0	1	18	0	14	97	116	735	0	1	8	0	0	10	1191	0	0
Zotu147	am230658.1 aerococcus suis str. 1821_02 ;k__bacteria;p__firmicutes;c__bacilli;o__lactobacillales;f__aerococcaceae;g__aerococcus;s__aerococcus suis;superkingdom__bacteria	100	5.41385e-127	457.539			0	0	0	0	0	0	0	9	0	0	57	0	5	24	0	0	0	6	2	0	263	143	145	0	20	56	0	3	34	0	135	0	31	3	96	0	3	0	1	1	0	11	0
Zotu148	gq022777.1 topographical and temporal human skin microbiome skin volar forearm clone nbu305a09c1 ;k__bacteria;p__proteobacteria;c__alphaproteobacteria;o__rhodobacterales;f__rhodobacteraceae;g__paracoccus;s__paracoccus marcusii;superkingdom__bacteria	100	5.41385e-127	457.539			0	0	0	0	0	0	0	38	0	0	0	0	0	118	0	0	0	109	0	0	0	0	1221	0	140	0	0	0	0	0	0	0	0	18	0	0	9	12	19	1	0	0	0
Zotu149	dq386308.1 dietzia maris str. cnm 420/04 ;k__bacteria;p__actinobacteria;c__actinobacteria;o__corynebacteriales;f__dietziaceae;g__dietzia;s__dietzia maris; superkingdom__bacteria;	100	5.41385e-127	457.539			4	76	1	27	0	0	0	0	0	767	4	0	0	0	0	0	0	0	0	23	24	0	0	0	1	0	0	240	16	1	0	109	1	11	0	0	5	22	3	4	44	7	10
Zotu150	ab211032.1 dietzia maris str. sscs4 ;k__bacteria;p__actinobacteria;c__actinobacteria;o__corynebacteriales;f__dietziaceae;g__dietzia;s__dietzia maris; superkingdom__bacteria;	100	5.41385e-127	457.539			0	121	2	156	0	0	0	0	0	235	0	0	0	0	0	0	0	0	7	0	1	0	0	0	36	0	0	249	425	6	64	1	99	0	0	0	0	9	3	11	4	4	0
Zotu152	ab437351.1 bifidobacterium psychraerophilum str. yit 11814 ;k__bacteria;p__actinobacteria;c__actinobacteria;o__bifidobacteriales;f__bifidobacteriaceae;g__bifidobacterium;s__bifidobacterium psychraerophilum;superkingdom__bacteria;subclass actinobacteridae	100	5.41385e-127	457.539			0	0	0	0	0	0	0	0	0	0	8	0	0	0	0	0	0	0	0	25	185	199	0	0	0	0	0	0	0	0	68	0	0	334	0	81	23	177	4	75	0	0	0
Zotu153	jeotgalicoccus sp. a76(2010) ;k__bacteria;p__firmicutes;c__bacilli;o__bacillales;f__staphylococcaceae;g__jeotgalicoccus;s__jeotgalicoccus sp.;superkingdom__bacteria	100	5.41385e-127	457.539			0	84	0	0	2	0	6	0	0	0	0	0	0	12	0	0	113	0	13	23	59	52	0	152	0	115	0	38	0	69	0	34	0	0	125	0	6	8	10	0	41	3	6
Zotu154	uncultured trichococcus sp. ;k__bacteria;p__firmicutes;c__bacilli;o__lactobacillales;f__carnobacteriaceae;g__trichococcus;s__trichococcus spp.;superkingdom__bacteria	100	5.41385e-127	457.539			33	0	3	29	0	0	0	7	0	0	12	0	3	10	0	0	53	0	29	1	0	39	46	41	0	0	0	67	10	20	60	45	0	0	1	192	2	9	12	0	5	112	30
Zotu155	ef010981.1 pseudomonas putida str. pm15 ;k__bacteria;p__proteobacteria;c__gammaproteobacteria;o__pseudomonadales;f__pseudomonadaceae;g__pseudomonas;s__pseudomonas putida;superkingdom__bacteria;species group pseudomonas putida group	100	5.41385e-127	457.539			0	0	0	0	0	0	0	0	0	96	0	0	158	0	0	0	0	33	9	43	0	0	0	0	0	0	0	202	0	0	0	0	32	0	0	0	10	6	0	1	0	0	0
Zotu156	arsenicicoccus sp. jsm 2215068 ;k__bacteria;p__actinobacteria;c__actinobacteria;o__micrococcales;f__intrasporangiaceae;g__arsenicicoccus;s__arsenicicoccus sp.; superkingdom__bacteria;	100	5.41385e-127	457.539			0	399	0	653	0	0	0	0	0	0	0	0	0	0	0	0	0	0	0	0	0	0	0	0	0	0	0	0	0	0	0	0	0	0	0	92	0	0	0	80	15	28	83
Zotu157	am157432.1 lactobacillus plantarum mother c4 ;k__bacteria;p__firmicutes;c__bacilli;o__lactobacillales;f__lactobacillaceae;g__lactobacillus;s__lactobacillus plantarum;superkingdom__bacteria	99.6047	2.30203e-125	452.129			0	0	0	0	0	0	0	0	0	0	0	0	0	0	0	0	0	0	0	27	0	0	0	0	0	0	0	0	0	13	0	0	0	0	0	0	0	0	0	0	0	0	0
Zotu158	uncultured bacteroides sp. ;k__bacteria;p__bacteroidetes;c__bacteroidia;o__bacteroidales;f__bacteroidaceae;g__bacteroides;s__bacteroides spp.;superkingdom__bacteria;superphylum__bacteroidetes/chlorobi group	100	5.41385e-127	457.539			0	0	5	0	0	0	0	0	0	0	26	59	2	37	0	45	26	0	47	0	0	0	0	0	0	0	182	0	0	15	78	65	0	0	99	0	33	0	14	4	29	20	8
Zotu159	chryseobacterium jejuense ;k__bacteria;p__bacteroidetes;c__flavobacteriia;o__flavobacteriales;f__flavobacteriaceae;g__chryseobacterium;s__chryseobacterium jejuense;superkingdom__bacteria;superphylum__bacteroidetes/chlorobi group	100	5.41385e-127	457.539			0	0	0	0	0	0	0	0	0	0	124	0	0	568	0	0	0	0	0	0	0	1	1455	0	33	0	0	0	57	0	2	0	1	0	0	0	0	0	0	3	0	0	0
Zotu160	mobilicoccus sp. sit2 ;k__bacteria;p__actinobacteria;c__actinobacteria;o__micrococcales;f__dermatophilaceae;g__mobilicoccus;s__mobilicoccus sp.; superkingdom__bacteria;	100	5.41385e-127	457.539			208	0	0	730	0	0	0	0	0	0	0	0	0	0	0	0	58	0	0	0	0	0	0	0	0	0	0	0	7	0	0	0	0	0	0	0	0	4	4	41	0	2	6
Zotu161	uncultured corynebacterium sp. ;k__bacteria;p__actinobacteria;c__actinobacteria;o__corynebacteriales;f__corynebacteriaceae;g__corynebacterium;s__corynebacterium spp.; superkingdom__bacteria;	100	1.55805e-127	459.342			0	13	9	0	9	1	9	0	0	3	12	656	0	3	0	0	1	0	11	46	10	68	0	205	4	2	0	26	0	3	0	0	3	0	5	63	9	24	4	0	0	15	5
Zotu162	u69637.1 bradyrhizobium lupini str. km50 90 (usda 3514) ;k__bacteria;p__proteobacteria;c__alphaproteobacteria;o__rhizobiales;f__bradyrhizobiaceae;g__bradyrhizobium;s__bradyrhizobium lupini;superkingdom__bacteria	100	5.41385e-127	457.539			0	0	0	57	0	0	0	15	0	0	0	0	0	0	0	0	0	0	4	0	0	0	0	0	0	0	0	0	0	28	0	0	2	2	0	0	10	0	1	0	0	0	0
Zotu163	uncultured paludibacter sp. ;k__bacteria;p__bacteroidetes;c__bacteroidia;o__bacteroidales;f__paludibacteraceae;g__paludibacter;s__paludibacter spp.; superkingdom__bacteria;	94.8617	4.44788e-109	398.027			0	16	1	0	0	0	0	15	0	0	27	0	0	34	101	0	46	12	90	0	0	0	0	0	4	0	121	0	26	30	63	0	60	3	90	81	61	3	25	6	3	37	40
Zotu164	arthrobacter creatinolyticus ;k__bacteria;p__actinobacteria;c__actinobacteria;o__micrococcales;f__micrococcaceae;g__arthrobacter;s__arthrobacter creatinolyticus; superkingdom__bacteria;	100	5.41385e-127	457.539			13	0	0	0	0	0	0	0	0	0	0	0	0	0	0	0	0	0	0	1	25	0	0	0	0	0	2592	0	4	0	3	0	0	0	0	0	0	0	0	1	0	0	0
Zotu165	aj295841.1 corynebacterium testudinoris str. ccug 41823t ;k__bacteria;p__actinobacteria;c__actinobacteria;o__corynebacteriales;f__corynebacteriaceae;g__corynebacterium;s__corynebacterium testudinoris; superkingdom__bacteria;	100	1.55805e-127	459.342			0	1	2	0	0	0	0	0	0	0	48	78	0	16	71	0	0	0	5	0	0	0	0	0	2	1	0	2	30	1	0	0	0	0	0	0	0	0	16	8	0	54	5
Zotu166	ab273738.1 escherichia hermannii str. gtc 347 ;k__bacteria;p__proteobacteria;c__gammaproteobacteria;o__enterobacterales;f__enterobacteriaceae;g__escherichia;s__escherichia hermannii; superkingdom__bacteria;	100	5.41385e-127	457.539			0	1	436	0	618	34	757	12	0	0	0	0	4	0	0	45	0	0	1	0	0	0	0	0	0	0	0	0	2	0	14	0	12	4	62	0	171	17	9	0	11	61	17
Zotu167	uncultured bacteroides sp. ;k__bacteria;p__bacteroidetes;c__bacteroidia;o__bacteroidales;f__bacteroidaceae;g__bacteroides;s__bacteroides spp.;superkingdom__bacteria;superphylum__bacteroidetes/chlorobi group	100	5.41385e-127	457.539			0	0	1	0	0	0	0	0	0	27	24	0	0	4	0	0	60	0	72	5	0	0	0	0	0	1	0	59	33	23	0	47	64	0	25	0	52	4	19	0	31	50	15
Zotu168	am922191.1 hydrogenophaga palleronii sulf_946 ;k__bacteria;p__proteobacteria;c__betaproteobacteria;o__burkholderiales;f__comamonadaceae;g__hydrogenophaga;s__hydrogenophaga palleronii;superkingdom__bacteria	100	5.41385e-127	457.539			0	0	0	0	0	0	0	0	0	0	1	0	0	0	0	0	0	0	0	0	0	0	0	0	0	0	0	0	3	0	0	0	1	0	0	0	14	0	19	15	2	0	0
Zotu169	aj238567.1 azospirillum doebereinerae str. 63f ;k__bacteria;p__proteobacteria;c__alphaproteobacteria;o__rhodospirillales;f__rhodospirillaceae;g__azospirillum;s__azospirillum doebereinerae;superkingdom__bacteria	100	5.41385e-127	457.539			0	0	0	0	0	0	0	0	0	0	0	0	0	0	0	0	0	0	0	0	0	0	0	0	0	0	0	0	0	0	0	0	0	6	0	0	0	0	0	0	0	0	0
Zotu170	fj644694.1 bacillus weihenstephanensis str. mx13 ;k__bacteria;p__firmicutes;c__bacilli;o__bacillales;f__bacillaceae;g__bacillus;s__bacillus weihenstephanensis;superkingdom__bacteria;species group bacillus cereus group	100	5.41385e-127	457.539			108	5	1	1	0	0	0	1	0	1	10	0	38	3	71	0	0	0	32	19	20	9	1	1	5	5	1	3	3	457	2	1	1	0	7	3	0	13	2	0	0	12	7
Zotu172	fj950571.1 arthrobacter protophormiae str. c37 ;k__bacteria;p__actinobacteria;c__actinobacteria;o__micrococcales;f__micrococcaceae;g__arthrobacter;s__arthrobacter protophormiae; superkingdom__bacteria;	100	5.41385e-127	457.539			0	0	9	0	4	0	1	0	0	0	0	0	0	0	0	0	0	0	0	0	219	0	0	0	0	0	10	0	34	0	26	0	0	1	0	0	0	0	0	16	0	0	0
Zotu173	fj263921.1 acinetobacter septicus str. ba9 ;k__bacteria;p__proteobacteria;c__gammaproteobacteria;o__pseudomonadales;f__moraxellaceae;g__acinetobacter;s__acinetobacter septicus;superkingdom__bacteria	98.0237	6.1772e-120	434.095			189	0	1071	0	654	466	765	0	0	0	5	0	4	0	0	3	4	5	10	33	2	0	0	0	2	0	7	1	18	36	0	1	8	0	5	2	20	0	140	1	0	1	2
Zotu174	ruminococcus sp. 80/3 ;k__bacteria;p__firmicutes;c__clostridia;o__clostridiales;f__ruminococcaceae;g__ruminococcus;s__ruminococcus sp.;superkingdom__bacteria	100	5.41385e-127	457.539			47	417	2	31	0	0	10	0	518	623	24	282	8	21	321	0	0	0	11	52	104	115	0	1	0	0	1	1	0	0	0	1	1	0	0	0	0	0	0	0	0	0	1
Zotu175	ab249945.1 streptomyces sanglieri str. nbrc 100784 ;k__bacteria;p__actinobacteria;c__actinobacteria;o__streptomycetales;f__streptomycetaceae;g__streptomyces;s__streptomyces sanglieri; superkingdom__bacteria;	100	5.41385e-127	457.539			0	0	0	0	0	0	0	0	0	542	0	0	0	0	0	0	0	0	0	107	0	0	0	0	0	0	0	0	0	23	0	0	0	0	0	0	0	0	0	0	0	0	0
Zotu176	ab489223.1 isoptericola hypogeus str. nbrc 104396 ;k__bacteria;p__actinobacteria;c__actinobacteria;o__micrococcales;f__promicromonosporaceae;g__isoptericola;s__isoptericola hypogeus; superkingdom__bacteria;	100	5.41385e-127	457.539			0	0	0	0	0	0	0	9	0	0	0	0	0	0	0	0	0	0	0	0	0	0	0	0	1	0	0	0	4	0	0	449	0	415	0	0	0	0	0	0	9	0	0
Zotu178	ab334768.1 pseudomonas veronii str. mpu43 ;k__bacteria;p__proteobacteria;c__gammaproteobacteria;o__pseudomonadales;f__pseudomonadaceae;g__pseudomonas;s__pseudomonas veronii;superkingdom__bacteria;species group pseudomonas fluorescens group	100	5.41385e-127	457.539			0	0	0	0	0	0	1	37	0	0	101	34	0	101	0	0	9	28	0	0	22	13	15	339	9	0	17	0	20	0	0	21	1	146	0	0	3	0	0	0	0	0	0
Zotu179	uncultured paludibacter sp. ;k__bacteria;p__bacteroidetes;c__bacteroidia;o__bacteroidales;f__paludibacteraceae;g__paludibacter;s__paludibacter spp.; superkingdom__bacteria;	94.8617	4.44788e-109	398.027			2	0	6	0	0	0	0	0	0	256	21	0	3	0	0	0	10	73	14	14	20	0	0	0	0	0	0	0	0	0	118	0	33	7	78	0	19	0	14	0	0	6	55
Zotu180	uncultured xylella sp. ;k__bacteria;p__proteobacteria;c__gammaproteobacteria;o__xanthomonadales;f__xanthomonadaceae;g__xylella;s__xylella spp.;superkingdom__bacteria	100	5.41385e-127	457.539			0	0	0	0	0	0	0	0	0	0	0	0	0	0	0	0	0	387	0	0	32	0	1	0	0	0	0	0	9	0	0	49	0	132	0	0	0	0	2	0	965	0	0
Zotu181	gq002371.1 topographical and temporal human skin microbiome skin buttock clone nbu176f06c1 ;k__bacteria;p__firmicutes;c__clostridia;o__clostridiales;f__ruminococcaceae;g__ruminococcus;s__ruminococcus bromii;superkingdom__bacteria	97.6285	7.52537e-119	430.488			0	0	3	13	3	0	6	4	0	0	35	0	8	12	0	50	74	0	79	20	0	0	0	0	2	0	0	92	14	31	0	1	58	5	61	5	6	0	22	12	0	112	73
Zotu182	corynebacterium maris dsm 45190 ;k__bacteria;p__actinobacteria;c__actinobacteria;o__corynebacteriales;f__corynebacteriaceae;g__corynebacterium;s__corynebacterium maris; superkingdom__bacteria;	100	5.41385e-127	457.539			0	0	0	45	0	0	0	0	0	0	0	0	0	0	0	0	0	1	0	0	0	212	0	0	229	0	177	65	10	0	0	0	43	0	101	0	0	0	13	0	0	25	4
Zotu183	corynebacterium sp. da04 ;k__bacteria;p__actinobacteria;c__actinobacteria;o__corynebacteriales;f__corynebacteriaceae;g__corynebacterium;s__corynebacterium sp.; superkingdom__bacteria;	100	1.55805e-127	459.342			62	177	0	10	0	0	1	0	0	0	11	0	0	0	0	0	0	0	29	0	0	0	0	1	0	2	0	7	0	0	0	0	0	0	0	0	0	0	17	0	2	5	0
Zotu184	aminobacter anthyllidis ;k__bacteria;p__proteobacteria;c__alphaproteobacteria;o__rhizobiales;f__phyllobacteriaceae;g__aminobacter;s__aminobacter anthyllidis;superkingdom__bacteria	100	5.41385e-127	457.539			0	0	0	0	0	0	0	0	3	0	0	0	0	0	0	0	0	0	0	0	0	0	0	0	0	0	0	0	0	0	0	0	0	0	0	0	0	0	0	3	1	0	0
Zotu185	gq009483.1 topographical and temporal human skin microbiome skin plantar heel clone nbw777b02c1 ;k__bacteria;p__actinobacteria;c__actinobacteria;o__corynebacteriales;f__dietziaceae;g__dietzia;s__dietzia maris; superkingdom__bacteria;	100	5.41385e-127	457.539			176	0	0	81	0	0	1	13	0	0	0	0	0	0	0	0	3	42	1	149	0	0	0	100	40	0	0	1	90	8	0	0	0	0	0	140	3	0	27	2	26	4	2
Zotu186	nc_003450.3 corynebacterium glutamicum str. atcc 13032 ;k__bacteria;p__actinobacteria;c__actinobacteria;o__corynebacteriales;f__corynebacteriaceae;g__corynebacterium;s__corynebacterium glutamicum; superkingdom__bacteria;	99.6063	6.62499e-126	453.932			0	0	5	0	3	0	13	0	0	0	26	0	0	7	0	0	0	0	11	0	0	0	0	201	11	1	0	2	0	0	0	0	0	0	0	0	0	0	6	0	1	34	3
Zotu187	am943053.1 lactococcus raffinolactis str. r_33072 ;k__bacteria;p__firmicutes;c__bacilli;o__lactobacillales;f__streptococcaceae;g__lactococcus;s__lactococcus raffinolactis;superkingdom__bacteria	100	1.88115e-126	455.735			0	0	0	39	0	0	0	0	0	0	0	0	0	0	0	0	25	0	0	0	0	0	0	0	0	0	0	0	0	0	0	0	0	5	0	0	0	0	1	0	0	0	0
Zotu188	ef601824.1 acinetobacter sp. str. nx2 ;k__bacteria;p__proteobacteria;c__gammaproteobacteria;o__pseudomonadales;f__moraxellaceae;g__acinetobacter;s__acinetobacter rhizosphaerae;superkingdom__bacteria	99.2095	8.03486e-125	450.325			0	0	834	0	409	493	556	0	0	0	0	0	0	0	49	107	0	0	2	10	0	0	0	0	0	0	0	0	1	2	7	0	5	0	0	0	0	0	95	0	0	0	0
Zotu189	uncultured ruminococcus sp. ;k__bacteria;p__firmicutes;c__clostridia;o__clostridiales;f__ruminococcaceae;g__ruminococcus;s__ruminococcus spp.;superkingdom__bacteria	93.6759	2.80692e-105	385.404			8	0	1	0	0	0	0	9	0	0	12	67	0	29	0	0	0	0	42	0	0	42	0	0	0	0	0	21	31	41	0	23	0	3	25	65	8	0	25	7	0	34	33
Zotu190	brachybacterium sp. zjhd5_23 ;k__bacteria;p__actinobacteria;c__actinobacteria;o__micrococcales;f__dermabacteraceae;g__brachybacterium;s__brachybacterium sp.; superkingdom__bacteria;	99.2095	2.80444e-124	448.522			0	4	0	0	0	0	0	0	0	0	0	0	0	0	0	70	0	0	0	0	0	0	0	0	0	0	0	0	0	0	0	0	0	0	0	0	0	0	1	188	0	24	21
Zotu191	ab185957.1 paracoccus marinus str. kkl_a5 ;k__bacteria;p__proteobacteria;c__alphaproteobacteria;o__rhodobacterales;f__rhodobacteraceae;g__paracoccus;s__paracoccus marinus;superkingdom__bacteria	100	5.41385e-127	457.539			0	0	1	0	2	0	2	4	89	0	0	0	0	0	0	0	0	0	3	0	0	0	0	0	0	0	0	0	3	6	0	80	0	8	0	30	0	3	19	17	35	0	1
Zotu192	am237379.1 kocuria carniphila os_94 ;k__bacteria;p__actinobacteria;c__actinobacteria;o__micrococcales;f__micrococcaceae;g__kocuria;s__kocuria carniphila; superkingdom__bacteria;	98.8189	3.43183e-123	444.915			68	108	0	426	0	0	0	0	0	0	3	45	2	0	0	0	18	0	0	0	25	45	27	8	5	3	5	3	9	0	0	0	0	0	0	0	1	1	22	20	0	1	4
Zotu193	aj620364.1 brevibacterium picturae str. lmg 22061 ;k__bacteria;p__actinobacteria;c__actinobacteria;o__micrococcales;f__brevibacteriaceae;g__brevibacterium;s__brevibacterium picturae; superkingdom__bacteria;	100	5.41385e-127	457.539			7	38	4	0	3	0	0	16	0	0	2	34	0	0	0	0	0	0	0	22	46	16	0	0	5	5	101	0	6	0	0	102	98	26	0	0	0	6	22	40	0	0	0
Zotu194	ay184239.1 enterococcus sulfureus str. a36202 ;k__bacteria;p__firmicutes;c__bacilli;o__lactobacillales;f__enterococcaceae;g__enterococcus;s__enterococcus sulfureus;superkingdom__bacteria	100	5.41385e-127	457.539			33	0	75	0	292	292	33	0	0	5	0	0	63	4	0	1	1	0	7	7	1	0	0	0	0	0	1	4	0	293	0	0	0	0	0	11	6	0	0	9	7	21	3
Zotu195	ab546301.1 streptomyces xanthochromogenes str. ri51_sdhv15 ;k__bacteria;p__actinobacteria;c__actinobacteria;o__streptomycetales;f__streptomycetaceae;g__streptomyces;s__streptomyces xanthochromogenes; superkingdom__bacteria;	100	5.41385e-127	457.539			0	0	0	0	0	0	0	10	0	0	11	0	1	0	0	0	0	0	0	0	86	239	0	0	0	0	0	0	182	0	42	0	14	4	0	0	3	9	0	0	40	0	0
Zotu196	chryseobacterium sp. l2 ;k__bacteria;p__bacteroidetes;c__flavobacteriia;o__flavobacteriales;f__flavobacteriaceae;g__chryseobacterium;s__chryseobacterium sp.;superkingdom__bacteria;superphylum__bacteroidetes/chlorobi group	100	5.41385e-127	457.539			1	0	8	0	0	0	4	9	4	0	0	0	0	2	0	1045	0	0	0	3	0	0	10	1	0	0	0	0	1	1	0	0	0	3	0	0	0	0	0	2	0	0	0
Zotu197	ef693742.1 pedobacter kwangyangensis str. cw39 ;k__bacteria;p__bacteroidetes;c__sphingobacteriia;o__sphingobacteriales;f__sphingobacteriaceae;g__pedobacter;s__pedobacter kwangyangensis;superkingdom__bacteria;superphylum__bacteroidetes/chlorobi group	99.6047	2.30203e-125	452.129			0	0	0	0	0	0	0	0	0	0	0	0	296	0	0	635	0	0	0	0	0	0	0	0	0	0	0	34	0	0	0	0	0	116	0	0	2	0	0	0	42	0	0
Zotu198	ab535688.1 agrobacterium tumefaciens str. st.3_13 ;k__bacteria;p__proteobacteria;c__alphaproteobacteria;o__rhizobiales;f__rhizobiaceae;g__agrobacterium;s__agrobacterium tumefaciens;superkingdom__bacteria;species group agrobacterium tumefaciens complex	100	5.41385e-127	457.539			0	0	0	0	0	28	0	0	0	0	0	0	88	0	0	767	0	0	0	0	0	0	0	0	0	0	0	0	0	0	0	0	56	10	32	0	0	0	12	0	0	0	0
Zotu199	gu361825.1 bifidobacterium merycicum str. kctc 3369 ;k__bacteria;p__actinobacteria;c__actinobacteria;o__bifidobacteriales;f__bifidobacteriaceae;g__bifidobacterium;s__bifidobacterium merycicum;superkingdom__bacteria;subclass actinobacteridae	100	5.41385e-127	457.539			0	0	8	14	0	0	3	11	0	0	14	0	5	12	0	0	29	0	10	23	68	0	0	0	0	0	0	0	15	0	94	174	0	7	0	17	44	2	0	0	20	60	57
Zotu201	brachybacterium squillarum ;k__bacteria;p__actinobacteria;c__actinobacteria;o__micrococcales;f__dermabacteraceae;g__brachybacterium;s__brachybacterium squillarum; superkingdom__bacteria;	100	5.41385e-127	457.539			154	122	0	438	0	0	0	0	0	0	0	0	0	0	0	0	0	0	0	0	0	0	0	0	0	0	0	0	24	0	0	0	0	0	0	0	0	7	42	11	0	3	0
Zotu202	aj438048.1 corynebacterium tuberculostearicum str. cip102076 ;k__bacteria;p__actinobacteria;c__actinobacteria;o__corynebacteriales;f__corynebacteriaceae;g__corynebacterium;s__corynebacterium tuberculostearicum; superkingdom__bacteria;	100	1.55805e-127	459.342			0	97	0	0	0	0	0	10	0	0	0	0	0	0	0	0	21	0	45	31	0	0	0	0	0	0	0	0	0	0	32	0	0	0	0	0	8	0	6	0	21	28	0
Zotu203	bifidobacterium mongoliense ;k__bacteria;p__actinobacteria;c__actinobacteria;o__bifidobacteriales;f__bifidobacteriaceae;g__bifidobacterium;s__bifidobacterium mongoliense;superkingdom__bacteria;subclass actinobacteridae	100	5.41385e-127	457.539			0	0	0	0	0	0	0	0	0	202	0	0	8	0	0	0	0	0	0	0	0	0	0	0	99	0	0	110	0	138	0	34	0	0	0	0	0	22	0	8	23	36	24
Zotu204	fj823007.1 raoultella ornithinolytica str. gx_49 ;k__bacteria;p__proteobacteria;c__gammaproteobacteria;o__enterobacterales;f__enterobacteriaceae;g__raoultella;s__raoultella ornithinolytica; superkingdom__bacteria;	100	5.41385e-127	457.539			42	0	0	0	0	0	0	25	0	0	0	0	32	0	0	0	0	0	15	12	0	0	0	0	0	0	0	12	0	0	374	139	625	117	0	0	0	0	0	0	0	0	0
Zotu205	eu468076.1 cheetah feces clone ce2_d07_2 ;k__bacteria;p__proteobacteria;c__gammaproteobacteria;o__pseudomonadales;f__moraxellaceae;g__acinetobacter;s__acinetobacter lwoffii;superkingdom__bacteria	98.419	1.45274e-121	439.505			311	1	389	0	393	113	414	0	1	5	13	0	3	5	0	26	34	12	13	27	3	0	0	0	1	0	18	0	29	59	0	4	2	0	20	15	46	0	82	0	0	0	0
Zotu206	ab290830.1 lactobacillus equicursoris str. di70 ;k__bacteria;p__firmicutes;c__bacilli;o__lactobacillales;f__lactobacillaceae;g__lactobacillus;s__lactobacillus equicursoris;superkingdom__bacteria	100	5.41385e-127	457.539			16	320	0	0	0	0	0	0	0	25	26	308	5	36	2	0	3	0	35	0	76	0	0	0	0	0	0	0	13	19	0	0	0	0	0	97	0	13	0	0	21	0	7
Zotu207	eu183233.1 sphingobium yanoikuyae str. xj ;k__bacteria;p__proteobacteria;c__alphaproteobacteria;o__sphingomonadales;f__sphingomonadaceae;g__sphingobium;s__sphingobium yanoikuyae;superkingdom__bacteria	100	5.41385e-127	457.539			0	0	0	0	0	0	0	109	0	0	0	0	24	0	0	0	0	148	0	0	0	0	0	0	0	0	0	0	0	0	363	0	275	55	0	36	0	0	316	0	57	0	0
Zotu208	uncultured ruminobacter sp. ;k__bacteria;p__proteobacteria;c__gammaproteobacteria;o__aeromonadales;f__succinivibrionaceae;g__ruminobacter;s__ruminobacter spp.;superkingdom__bacteria	100	5.41385e-127	457.539			35	0	0	0	2	0	0	4	0	175	2	0	1	0	0	0	0	0	51	0	0	0	0	0	0	0	0	0	14	14	40	18	55	6	0	0	84	2	5	0	0	18	5
Zotu209	uncultured ruminococcus sp. ;k__bacteria;p__firmicutes;c__clostridia;o__clostridiales;f__ruminococcaceae;g__ruminococcus;s__ruminococcus spp.;superkingdom__bacteria	94.4664	5.41863e-108	394.421			19	0	1	9	0	0	0	4	375	0	9	0	0	7	0	0	0	0	16	0	0	0	14	0	14	0	0	0	22	1	0	0	3	7	3	0	16	0	13	4	0	8	7
Zotu210	dietzia cinnamea ;k__bacteria;p__actinobacteria;c__actinobacteria;o__corynebacteriales;f__dietziaceae;g__dietzia;s__dietzia cinnamea; superkingdom__bacteria;	100	5.41385e-127	457.539			0	3	0	284	0	0	0	0	0	0	0	0	3	0	0	0	0	0	8	0	0	418	0	0	0	45	98	0	0	36	0	0	0	0	0	0	9	51	3	23	0	0	0
Zotu211	corynebacterium sp. da04 ;k__bacteria;p__actinobacteria;c__actinobacteria;o__corynebacteriales;f__corynebacteriaceae;g__corynebacterium;s__corynebacterium sp.; superkingdom__bacteria;	99.6063	6.62499e-126	453.932			1	3	1	0	0	0	8	0	0	0	4	0	0	1	0	0	0	0	43	1	0	0	0	97	12	155	0	112	17	0	0	0	0	0	49	0	0	0	79	0	99	175	51
Zotu212	eu030686.1 pedobacter nyackensis str. nwg_ii14 ;k__bacteria;p__bacteroidetes;c__sphingobacteriia;o__sphingobacteriales;f__sphingobacteriaceae;g__pedobacter;s__pedobacter nyackensis;superkingdom__bacteria;superphylum__bacteroidetes/chlorobi group	100	5.41385e-127	457.539			0	0	0	0	0	0	0	0	0	0	35	0	0	0	0	0	0	0	1	0	0	0	354	0	0	0	0	0	36	0	0	0	0	248	0	71	52	0	0	0	29	0	0
Zotu213	ay602219.2 rhodococcus yunnanensis str. yim 70056 ;k__bacteria;p__actinobacteria;c__actinobacteria;o__corynebacteriales;f__nocardiaceae;g__rhodococcus;s__rhodococcus yunnanensis; superkingdom__bacteria;	100	5.41385e-127	457.539			4	0	0	16	0	0	0	0	0	0	38	0	1	18	0	0	20	0	0	18	0	0	170	0	25	52	50	0	0	0	0	0	0	0	0	29	3	6	15	17	1	22	30
Zotu214	eu705383.1 microbial burden and analyses phoenix spacecraft assembly kennedy space centre clean room floor clone 2p_3_2_o21 ;k__bacteria;p__proteobacteria;c__gammaproteobacteria;o__pseudomonadales;f__moraxellaceae;g__acinetobacter;s__acinetobacter gyllenbergii;superkingdom__bacteria	99.6047	2.30203e-125	452.129			286	0	170	0	150	131	108	1	0	0	20	0	0	0	0	0	6	0	7	1	0	0	0	0	2	0	0	0	39	22	5	0	4	0	13	0	6	0	71	6	4	0	0
Zotu215	eu768718.1 pervasive effects antibiotic on human gut microbiota deep sequencing fecal clone c5_740 ;k__bacteria;p__actinobacteria;c__actinobacteria;o__bifidobacteriales;f__bifidobacteriaceae;g__bifidobacterium;s__bifidobacterium adolescentis;superkingdom__bacteria;subclass actinobacteridae	100	5.41385e-127	457.539			12	149	2	80	8	0	0	0	343	0	6	639	2	0	483	1	2	0	8	41	107	98	190	0	0	55	0	73	1	0	1	1	0	0	0	0	6	0	0	8	0	0	2
Zotu216	dq530080.1 delftia acidovorans ci11 ;k__bacteria;p__proteobacteria;c__betaproteobacteria;o__burkholderiales;f__comamonadaceae;g__delftia;s__delftia spp.;superkingdom__bacteria	100	5.41385e-127	457.539			30	6	0	6	1	2	0	298	54	0	0	70	8	188	0	7	6	18	144	8	0	0	765	0	0	0	10	0	50	0	0	6	0	72	0	0	14	0	0	6	44	0	0
Zotu217	fj915793.1 lactobacillus subsp. kefiranofaciens str. imau10137 ;k__bacteria;p__firmicutes;c__bacilli;o__lactobacillales;f__lactobacillaceae;g__lactobacillus;s__lactobacillus kefiranofaciens;superkingdom__bacteria	100	5.41385e-127	457.539			0	206	0	0	0	0	0	0	0	3	37	134	3	0	0	83	0	0	104	17	0	0	0	0	4	0	0	0	0	67	0	0	16	0	0	0	0	12	133	80	0	52	0
Zotu218	ab366390.1 lactobacillus sunkii str. yit 11442 ;k__bacteria;p__firmicutes;c__bacilli;o__lactobacillales;f__lactobacillaceae;g__lactobacillus;s__lactobacillus sunkii;superkingdom__bacteria	100	5.41385e-127	457.539			0	0	0	0	0	0	0	0	0	0	0	0	1	0	0	0	0	0	13	0	0	0	0	0	0	25	0	0	0	68	6	0	0	0	1140	0	0	0	0	17	23	2	0
Zotu219	duganella zoogloeoides ;k__bacteria;p__proteobacteria;c__betaproteobacteria;o__burkholderiales;f__oxalobacteraceae;g__duganella;s__duganella zoogloeoides;superkingdom__bacteria	100	5.41385e-127	457.539			0	0	0	0	0	0	0	0	0	0	0	0	0	0	0	0	0	0	0	0	0	0	0	0	0	0	0	0	0	0	0	0	1	0	0	0	0	0	0	0	0	0	0
Zotu220	af513979.1 alkanindiges illinoisensis str. mvab hex1 ;k__bacteria;p__proteobacteria;c__gammaproteobacteria;o__pseudomonadales;f__moraxellaceae;g__alkanindiges;s__alkanindiges illinoisensis;superkingdom__bacteria	100	5.41385e-127	457.539			0	0	0	0	0	0	0	0	0	0	0	0	0	0	0	0	0	0	0	0	0	0	0	0	0	0	0	0	0	0	0	0	0	3	76	0	364	0	1	0	0	7	28
Zotu221	aquamicrobium sp. fpb_1 ;k__bacteria;p__proteobacteria;c__alphaproteobacteria;o__rhizobiales;f__phyllobacteriaceae;g__aquamicrobium;s__aquamicrobium sp.;superkingdom__bacteria	100	5.41385e-127	457.539			0	0	0	0	0	1	0	111	960	0	0	0	0	0	0	0	0	0	0	0	0	0	0	0	0	0	0	0	0	0	82	0	0	94	0	0	0	0	0	107	122	0	0
Zotu222	uncultured methanobrevibacter sp. ;k__archaea;p__euryarchaeota;c__methanobacteria;o__methanobacteriales;f__methanobacteriaceae;g__methanobrevibacter;s__methanobrevibacter sp.;superkingdom__archaea	100	1.55805e-127	459.342			5	40	1	0	0	0	0	0	0	0	10	68	2	16	0	0	0	0	15	18	0	0	0	0	0	6	0	0	19	14	22	69	24	0	0	0	4	4	1	5	0	33	23
Zotu223	fj950593.1 pseudomonas resinovorans str. c87 ;k__bacteria;p__proteobacteria;c__gammaproteobacteria;o__pseudomonadales;f__pseudomonadaceae;g__pseudomonas;s__pseudomonas resinovorans;superkingdom__bacteria;species group pseudomonas aeruginosa group	100	5.41385e-127	457.539			0	0	0	0	0	0	0	28	0	0	1	0	389	0	4	0	8	42	1	0	1	0	0	0	0	0	0	171	0	44	0	0	0	30	0	2	0	0	0	0	486	0	0
Zotu224	uncultured alkalibacterium sp. ;k__bacteria;p__firmicutes;c__bacilli;o__lactobacillales;f__carnobacteriaceae;g__alkalibacterium;s__alkalibacterium spp.;superkingdom__bacteria	98.419	3.19987e-117	425.078			0	73	0	0	2	0	0	0	0	0	0	0	21	26	0	0	67	0	4	0	0	52	0	0	0	5	0	0	0	0	0	0	17	3	0	1	34	10	0	0	0	57	2
Zotu225	dq264427.1 universal microarray broader than typical library when sampling subsurface groundwater during polylactate stimulated chromate bioremediation clone banw427 ;k__bacteria;p__proteobacteria;c__betaproteobacteria;o__burkholderiales;f__comamonadaceae;g__acidovorax;s__acidovorax facilis;superkingdom__bacteria	100	5.41385e-127	457.539			0	0	0	0	0	0	0	0	0	0	0	208	0	103	0	0	0	1	0	7	0	1	124	0	56	28	132	0	0	0	0	30	0	0	312	0	66	0	0	1	0	0	0
Zotu226	uncultured clostridium sp. ;k__bacteria;p__firmicutes;c__clostridia;o__clostridiales;f__clostridiaceae;g__clostridium;s__clostridium spp.;superkingdom__bacteria	96.4427	1.65757e-114	416.061			0	22	2	0	1	0	1	0	0	0	11	0	47	11	0	0	0	0	188	0	53	0	0	0	0	46	0	0	2	138	0	0	0	8	129	61	73	0	12	2	0	21	9
Zotu227	af234687.1 sludge clone h21 ;k__bacteria;p__proteobacteria;c__betaproteobacteria;o__burkholderiales;f__comamonadaceae;g__hylemonella;s__hylemonella spp.;superkingdom__bacteria	100	5.41385e-127	457.539			6	0	0	0	0	0	0	7	0	0	7	0	30	0	0	0	0	0	4	0	0	0	0	0	0	0	0	1	11	1	1	0	2	232	0	0	0	0	0	187	35	0	0
Zotu228	am910534.1 methylobacterium thiocyanatum str. f33 ;k__bacteria;p__proteobacteria;c__alphaproteobacteria;o__rhizobiales;f__methylobacteriaceae;g__methylobacterium;s__methylobacterium thiocyanatum;superkingdom__bacteria	100	5.41385e-127	457.539			0	0	0	86	0	0	0	0	0	0	7	0	2	22	42	47	0	103	13	0	2	0	78	0	0	0	91	0	81	1	49	0	30	0	45	0	0	0	12	8	35	4	8
Zotu229	ay860237.1 cupriavidus respiraculi str. au3775 ;k__bacteria;p__proteobacteria;c__betaproteobacteria;o__burkholderiales;f__burkholderiaceae;g__cupriavidus;s__cupriavidus respiraculi;superkingdom__bacteria	100	5.41385e-127	457.539			0	0	0	0	0	0	0	0	0	324	0	0	0	0	0	0	0	0	0	20	0	0	0	0	0	0	0	0	18	18	0	0	0	0	0	0	0	3	8	7	0	0	0
Zotu231	ab006769.1 marinospirillum minutulum str. atcc19193 ;k__bacteria;p__proteobacteria;c__gammaproteobacteria;o__oceanospirillales;f__oceanospirillaceae;g__marinospirillum;s__marinospirillum minutulum;superkingdom__bacteria	98.8142	1.19248e-122	443.112			0	0	0	0	0	0	0	0	0	0	0	89	0	0	0	0	0	0	46	109	0	0	0	500	483	0	32	0	16	0	83	197	49	6	0	106	3	4	16	13	22	17	0
Zotu232	variovorax sp. dc2a_29 ;k__bacteria;p__proteobacteria;c__betaproteobacteria;o__burkholderiales;f__comamonadaceae;g__variovorax;s__variovorax sp.;superkingdom__bacteria	100	5.41385e-127	457.539			0	0	0	0	0	0	0	0	5	0	0	0	0	0	0	0	0	1475	0	0	0	0	0	0	0	0	0	0	0	8	0	0	0	67	0	0	3	0	0	0	0	0	0
Zotu233	uncultured flavisolibacter sp. ;k__bacteria;p__bacteroidetes;c__chitinophagia;o__chitinophagales;f__chitinophagaceae;g__flavisolibacter;s__flavisolibacter spp.; superkingdom__bacteria;	98.0237	6.1772e-120	434.095			0	0	0	0	0	0	0	0	0	0	0	0	0	0	0	0	0	0	0	0	0	0	0	0	0	0	0	0	0	0	0	0	0	0	0	0	0	0	0	0	0	0	0
Zotu234	ay914072.1 corynebacterium sp. r_4 ;k__bacteria;p__actinobacteria;c__actinobacteria;o__corynebacteriales;f__corynebacteriaceae;g__corynebacterium;s__corynebacterium variabile; superkingdom__bacteria;	100	1.55805e-127	459.342			110	171	3	62	0	0	0	0	0	9	4	57	1	5	2	7	35	0	1	17	34	60	9	18	17	4	15	17	6	6	4	0	15	0	3	2	7	0	51	14	1	37	14
Zotu235	af529109.1 trichloroethene_contaminated site clone ftl254 proteobacterium ;k__bacteria;p__proteobacteria;c__betaproteobacteria;o__burkholderiales;f__oxalobacteraceae;g__massilia;s__massilia timonae;superkingdom__bacteria	100	5.41385e-127	457.539			0	0	3	7	1	0	0	0	0	0	2	0	0	17	0	0	254	0	5	23	0	0	0	0	0	0	0	0	0	0	0	0	0	0	0	0	4	0	0	0	0	1	65
Zotu237	nz_acop02000011.1 faecalibacterium prausnitzii str. a2_165 ;k__bacteria;p__firmicutes;c__clostridia;o__clostridiales;f__ruminococcaceae;g__faecalibacterium;s__faecalibacterium prausnitzii;superkingdom__bacteria	100	5.41385e-127	457.539			15	152	0	48	4	0	1	42	1157	203	33	350	0	40	0	100	0	110	3	132	60	0	0	0	57	0	203	0	2	0	0	0	0	0	0	59	0	0	0	0	0	0	7
Zotu238	nesterenkonia lacusekhoensis ;k__bacteria;p__actinobacteria;c__actinobacteria;o__micrococcales;f__micrococcaceae;g__nesterenkonia;s__nesterenkonia lacusekhoensis; superkingdom__bacteria;	100	5.41385e-127	457.539			48	1	0	49	0	1	0	27	0	1	4	211	3	0	0	0	23	0	9	7	183	554	12	7	80	165	385	1	13	34	0	0	0	0	0	16	9	0	12	6	0	36	12
Zotu239	micrococcus luteus ;k__bacteria;p__actinobacteria;c__actinobacteria;o__micrococcales;f__micrococcaceae;g__micrococcus;s__micrococcus luteus; superkingdom__bacteria;	100	5.41385e-127	457.539			35	7	0	29	0	0	0	0	0	0	5	0	0	0	0	0	122	0	0	0	0	0	0	0	102	0	0	0	0	24	0	0	0	0	0	0	0	1	10	0	0	6	18
Zotu240	fj009382.1 acinetobacter towneri str. f8 ;k__bacteria;p__proteobacteria;c__gammaproteobacteria;o__pseudomonadales;f__moraxellaceae;g__acinetobacter;s__acinetobacter towneri;superkingdom__bacteria	100	5.41385e-127	457.539			3	0	0	0	2	1	2	0	0	1	1	0	0	1	0	0	147	0	0	0	0	0	2	0	0	0	0	2	137	7	2	0	0	0	0	3	81	11	13	0	0	0	0
Zotu241	af078766.1 acidovorax temperans str. ccug 11779 ;k__bacteria;p__proteobacteria;c__betaproteobacteria;o__burkholderiales;f__comamonadaceae;g__acidovorax;s__acidovorax temperans;superkingdom__bacteria	100	5.41385e-127	457.539			0	0	0	7	0	0	0	0	0	0	0	87	0	0	17	22	73	145	0	10	0	0	0	0	43	0	0	0	4	0	0	0	0	0	1	0	5	0	0	266	0	0	0
Zotu242	corynebacterium singulare ;k__bacteria;p__actinobacteria;c__actinobacteria;o__corynebacteriales;f__corynebacteriaceae;g__corynebacterium;s__corynebacterium singulare; superkingdom__bacteria;	100	5.41385e-127	457.539			0	0	0	0	0	0	0	0	0	0	0	0	0	14	0	0	0	0	19	21	53	0	0	0	48	0	1	0	0	4	0	0	53	0	0	0	1	5	0	3	0	6	0
Zotu243	am237384.1 pedobacter cryoconitis os_119 ;k__bacteria;p__bacteroidetes;c__sphingobacteriia;o__sphingobacteriales;f__sphingobacteriaceae;g__pedobacter;s__pedobacter cryoconitis;superkingdom__bacteria;superphylum__bacteroidetes/chlorobi group	100	5.41385e-127	457.539			0	0	0	0	0	0	0	0	0	0	0	0	0	0	0	0	0	8	0	0	0	33	0	0	0	0	0	0	0	0	0	0	0	0	0	1	5	0	0	0	0	0	0
Zotu244	uncultured bacteroides sp. ;k__bacteria;p__bacteroidetes;c__bacteroidia;o__bacteroidales;f__bacteroidaceae;g__bacteroides;s__bacteroides spp.;superkingdom__bacteria;superphylum__bacteroidetes/chlorobi group	89.3281	4.45181e-90	334.91			0	44	0	6	0	0	2	0	0	129	5	0	2	0	0	0	0	0	11	26	0	0	0	0	0	41	0	0	3	10	0	0	21	0	76	0	10	0	6	6	0	4	6
Zotu245	azospirillum lipoferum ;k__bacteria;p__proteobacteria;c__alphaproteobacteria;o__rhodospirillales;f__rhodospirillaceae;g__azospirillum;s__azospirillum lipoferum;superkingdom__bacteria	99.6047	2.30203e-125	452.129			0	0	0	0	0	0	0	0	0	0	0	0	0	0	0	0	0	1582	0	0	0	0	0	0	0	0	0	0	0	0	0	0	0	0	0	0	0	0	0	0	0	0	0
Zotu246	gu359093.1 rhizosphere soil peanut clone 1g101 ;k__bacteria;p__bacteroidetes;c__flavobacteriia;o__flavobacteriales;f__flavobacteriaceae;g__flavobacterium;s__flavobacterium denitrificans;superkingdom__bacteria;superphylum__bacteroidetes/chlorobi group	100	5.41385e-127	457.539			0	0	0	0	0	0	0	929	0	0	0	0	0	0	0	0	0	0	0	0	0	0	0	0	0	0	0	0	0	0	142	15	0	265	0	0	0	0	0	0	0	0	0
Zotu247	cu927157.1 towards definition core microorganisms involved digestion mesophilic anaerobic digester which treats municipal wastewater sludge clone ;k__bacteria;p__proteobacteria;c__epsilonproteobacteria;o__campylobacterales;f__campylobacteraceae;g__arcobacter;s__arcobacter cryaerophilus;superkingdom__bacteria;subphylum__delta/epsilon subdivisions	100	5.41385e-127	457.539			0	0	0	0	0	0	0	0	0	0	0	0	0	0	0	0	0	0	6	38	0	0	0	0	0	0	0	0	10	0	0	0	0	0	0	0	0	0	0	0	0	6	0
Zotu248	ay395014.1 staphylococcus lentus nab7 ;k__bacteria;p__firmicutes;c__bacilli;o__bacillales;f__staphylococcaceae;g__staphylococcus;s__staphylococcus lentus;superkingdom__bacteria	100	5.41385e-127	457.539			8	0	0	0	2	0	0	0	0	0	0	1	0	0	2	0	0	0	0	2	135	2	0	0	1	57	3	0	14	45	55	60	0	0	80	1	0	0	0	0	13	0	0
Zotu249	jeotgalicoccus sp. yd2_57 ;k__bacteria;p__firmicutes;c__bacilli;o__bacillales;f__staphylococcaceae;g__jeotgalicoccus;s__jeotgalicoccus sp.;superkingdom__bacteria	100	5.41385e-127	457.539			121	0	0	0	0	0	1	9	0	0	0	0	0	0	1	0	0	0	35	22	125	53	0	0	0	26	4	79	6	81	0	0	0	0	0	62	9	0	0	1	0	32	3
Zotu250	x87756.1 kocuria roseus ;k__bacteria;p__actinobacteria;c__actinobacteria;o__micrococcales;f__micrococcaceae;g__kocuria;s__kocuria rosea; superkingdom__bacteria;	99.6047	2.30203e-125	452.129			1	1	0	3	0	0	1	20	0	8	2	150	0	40	0	0	4	0	0	0	57	119	52	0	79	31	65	0	19	1	0	0	0	0	0	0	0	1	3	0	0	2	3
Zotu251	cellulosimicrobium sp. pu_07 ;k__bacteria;p__actinobacteria;c__actinobacteria;o__micrococcales;f__promicromonosporaceae;g__cellulosimicrobium;s__cellulosimicrobium sp.; superkingdom__bacteria;	97.6285	7.52537e-119	430.488			0	0	0	0	0	0	0	0	0	0	0	0	0	0	0	0	0	0	0	0	0	0	0	0	0	0	0	0	0	0	0	0	0	0	0	0	0	0	0	0	0	0	0
Zotu252	dq882649.1 ruminococcus bromii str. ye282 ;k__bacteria;p__firmicutes;c__clostridia;o__clostridiales;f__ruminococcaceae;g__ruminococcus;s__ruminococcus bromii;superkingdom__bacteria	96.4427	1.65757e-114	416.061			0	0	2	0	0	0	6	12	0	0	0	0	9	0	0	0	0	38	74	0	0	87	0	190	0	0	0	0	13	12	0	0	0	4	0	0	18	4	51	0	11	86	80
Zotu253	dq377758.1 pseudomonas migulae pd 17 ;k__bacteria;p__proteobacteria;c__gammaproteobacteria;o__pseudomonadales;f__pseudomonadaceae;g__pseudomonas;s__pseudomonas migulae;superkingdom__bacteria	100	5.41385e-127	457.539			0	0	0	0	0	0	0	0	0	0	25	115	0	15	0	0	0	1	0	11	83	50	40	229	65	0	0	0	1	0	0	0	0	0	0	0	0	0	0	0	0	0	0
Zotu254	uncultured paludibacter sp. ;k__bacteria;p__bacteroidetes;c__bacteroidia;o__bacteroidales;f__paludibacteraceae;g__paludibacter;s__paludibacter spp.; superkingdom__bacteria;	93.2806	1.19353e-103	379.994			19	0	2	0	0	0	1	3	0	2	23	0	3	0	0	0	1	0	37	0	17	3	4	0	5	0	0	0	10	32	2	8	3	1	80	18	12	1	7	2	0	20	24
Zotu255	uncultured vitreoscilla sp. ;k__bacteria;p__proteobacteria;c__betaproteobacteria;o__neisseriales;f__neisseriaceae;g__vitreoscilla;s__vitreoscilla spp.;superkingdom__bacteria	100	5.41385e-127	457.539			0	0	0	0	0	0	0	0	0	0	0	0	0	0	0	0	0	0	0	0	0	0	0	0	0	0	0	0	0	0	0	0	0	0	0	0	0	0	0	0	0	0	0
Zotu256	blastocatella fastidiosa ;k__bacteria;p__acidobacteria;c__blastocatellia;o__blastocatellales;f__blastocatellaceae;g__blastocatella;s__blastocatella fastidiosa;superkingdom__bacteria;superphylum__fibrobacteres/acidobacteria group	100	5.41385e-127	457.539			0	0	0	0	0	0	0	0	0	0	0	0	0	0	0	0	0	0	0	0	0	0	0	0	0	0	0	0	0	0	0	0	0	0	0	0	0	0	0	0	0	0	0
Zotu257	aj233930.1 myxococcus xanthus str. mx x132 ;k__bacteria;p__proteobacteria;c__deltaproteobacteria;o__myxococcales;f__myxococcaceae;g__myxococcus;s__myxococcus xanthus;superkingdom__bacteria;subphylum__delta/epsilon subdivisions;suborder__cystobacterineae	100	5.41385e-127	457.539			0	1	0	0	0	0	0	0	0	0	0	0	0	6	0	203	0	0	0	0	0	0	0	0	0	0	0	0	0	0	0	0	0	0	0	0	0	0	0	0	0	0	0
Zotu258	uncultured clostridium sp. ;k__bacteria;p__firmicutes;c__clostridia;o__clostridiales;f__clostridiaceae;g__clostridium;s__clostridium spp.;superkingdom__bacteria	94.8617	8.58644e-112	407.044			9	0	2	9	0	0	4	2	0	0	4	0	8	17	0	20	3	0	12	0	0	0	0	0	0	0	0	24	5	22	0	0	0	0	0	0	19	0	6	12	1	55	44
Zotu259	am403175.1 nitrate_reducing and denitrifying marine aqua biofilter marine aqua ;k__bacteria;p__proteobacteria;c__alphaproteobacteria;o__rhizobiales;f__rhizobiaceae;g__shinella;s__shinella spp.;superkingdom__bacteria	100	5.41385e-127	457.539			0	0	0	0	0	0	0	0	0	0	0	0	3	26	0	0	0	81	0	36	0	0	0	0	0	4	148	0	543	0	0	0	1	0	0	0	3	38	0	295	39	0	0
Zotu260	af371710.1 swine intestine clone p_3370_23g2 ;k__bacteria;p__actinobacteria;c__actinobacteria;o__micrococcales;f__sanguibacteraceae;g__sanguibacter;s__sanguibacter inulinus; superkingdom__bacteria;	100	5.41385e-127	457.539			0	1	0	0	0	0	0	0	0	0	0	0	0	0	0	0	1	0	0	8	0	0	0	0	0	0	0	0	7	0	0	0	0	0	108	0	792	4	0	0	0	0	0
Zotu261	ay962605.1 chryseobacterium joostei str. skin3a ;k__bacteria;p__bacteroidetes;c__flavobacteriia;o__flavobacteriales;f__flavobacteriaceae;g__chryseobacterium;s__chryseobacterium joostei;superkingdom__bacteria;superphylum__bacteroidetes/chlorobi group	100	5.41385e-127	457.539			0	0	198	0	114	95	174	36	0	0	0	0	23	3	34	14	0	0	0	22	0	0	3	0	0	0	0	0	0	0	0	0	0	2	31	0	0	1	1	9	29	0	0
Zotu262	pseudomonas sp. ad60 ;k__bacteria;p__proteobacteria;c__gammaproteobacteria;o__pseudomonadales;f__pseudomonadaceae;g__pseudomonas;s__pseudomonas sp.;superkingdom__bacteria	99.2095	2.80444e-124	448.522			0	0	0	0	0	0	0	2	0	0	0	0	0	0	0	0	474	785	0	0	0	0	0	0	0	0	0	0	2	0	0	0	0	41	0	51	0	0	3	0	86	0	0
Zotu263	ef690423.1 lysinibacillus sphaericus nh7_1 ;k__bacteria;p__firmicutes;c__bacilli;o__bacillales;f__bacillaceae;g__lysinibacillus;s__lysinibacillus sphaericus;superkingdom__bacteria	100	5.41385e-127	457.539			178	0	9	1	2	73	5	0	0	0	0	0	123	0	1	0	0	0	0	0	0	0	0	1	0	0	0	3	0	166	0	0	0	0	0	0	0	0	2	2	0	12	8
Zotu264	fj950567.1 stenotrophomonas maltophilia str. c27 ;k__bacteria;p__proteobacteria;c__gammaproteobacteria;o__xanthomonadales;f__xanthomonadaceae;g__stenotrophomonas;s__stenotrophomonas maltophilia;superkingdom__bacteria	100	5.41385e-127	457.539			1	41	0	129	0	0	0	0	1	0	0	0	0	174	0	0	0	0	0	0	0	0	0	1	0	0	0	0	4	0	0	0	0	0	0	0	24	0	0	0	7	0	0
Zotu265	eu373395.1 shinella zoogloeoides str. tpr01 ;k__bacteria;p__proteobacteria;c__alphaproteobacteria;o__rhizobiales;f__rhizobiaceae;g__shinella;s__shinella zoogloeoides;superkingdom__bacteria	100	5.41385e-127	457.539			0	0	0	0	0	2	0	0	0	0	0	0	0	0	0	0	0	0	0	0	0	0	0	0	0	0	0	0	8	0	0	0	104	103	0	0	0	0	6	7	11	1	0
Zotu266	ay833102.1 arthrobacter nicotinovorans ph49 ;k__bacteria;p__actinobacteria;c__actinobacteria;o__micrococcales;f__micrococcaceae;g__arthrobacter;s__arthrobacter nicotinovorans; superkingdom__bacteria;	100	5.41385e-127	457.539			0	0	0	0	0	1	0	0	0	0	0	0	0	0	0	0	0	0	0	0	0	0	0	0	0	0	0	0	0	0	0	0	0	0	0	0	0	0	0	0	0	0	0
Zotu267	aj312907.1 gordonia westfalica str. kb1/kb2 ;k__bacteria;p__actinobacteria;c__actinobacteria;o__corynebacteriales;f__gordoniaceae;g__gordonia;s__gordonia westfalica; superkingdom__bacteria;	100	5.41385e-127	457.539			1	0	0	0	0	0	0	0	0	0	0	0	0	0	0	0	0	0	0	0	0	0	0	0	0	0	0	0	0	0	0	345	0	423	0	12	0	0	0	5	0	0	0
Zotu268	luteimonas sp. ob44_3 ;k__bacteria;p__proteobacteria;c__gammaproteobacteria;o__xanthomonadales;f__xanthomonadaceae;g__luteimonas;s__luteimonas sp.;superkingdom__bacteria	100	5.41385e-127	457.539			0	0	0	20	0	0	4	0	0	0	0	0	0	0	0	0	0	0	20	0	0	0	0	0	0	0	0	121	7	2	0	134	9	7	0	0	0	0	4	0	7	1	0
Zotu269	af184247.1 carnobacterium maltaromaticum str. ba ;k__bacteria;p__firmicutes;c__bacilli;o__lactobacillales;f__carnobacteriaceae;g__carnobacterium;s__carnobacterium maltaromaticum;superkingdom__bacteria	100	5.41385e-127	457.539			1	0	0	0	2	0	0	0	0	1	0	0	1	0	0	0	0	0	1	0	0	0	0	0	0	0	0	0	0	1	0	0	0	0	0	581	133	0	0	0	0	0	1
Zotu270	uncultured streptococcus sp. ;k__bacteria;p__firmicutes;c__bacilli;o__lactobacillales;f__streptococcaceae;g__streptococcus;s__streptococcus spp.;superkingdom__bacteria	100	1.88115e-126	455.735			0	0	0	0	0	0	0	0	0	0	0	0	0	0	0	0	0	0	0	0	0	0	0	0	0	0	0	0	0	0	0	0	0	0	0	0	0	0	0	0	0	1239	0
Zotu272	dq469587.1 stenotrophomonas maltophilia sm777 ;k__bacteria;p__proteobacteria;c__gammaproteobacteria;o__xanthomonadales;f__xanthomonadaceae;g__stenotrophomonas;s__stenotrophomonas maltophilia;superkingdom__bacteria	100	5.41385e-127	457.539			18	0	1	0	0	1	1	209	0	0	0	0	2	0	0	153	0	1	0	0	0	0	225	0	0	0	0	0	0	5	0	176	0	103	2	0	0	0	6	0	49	0	0
Zotu273	dermacoccus sp. 76h2a ;k__bacteria;p__actinobacteria;c__actinobacteria;o__micrococcales;f__dermacoccaceae;g__dermacoccus;s__dermacoccus sp.; superkingdom__bacteria;	100	5.41385e-127	457.539			0	5	0	0	0	0	0	0	0	0	4	0	0	0	0	0	16	0	0	0	0	0	0	0	0	0	0	0	0	1	0	0	0	0	0	0	0	0	64	0	0	305	122
Zotu275	kurthia sp. jc30 ;k__bacteria;p__firmicutes;c__bacilli;o__bacillales;f__planococcaceae;g__kurthia;s__kurthia sp.;superkingdom__bacteria	100	5.41385e-127	457.539			59	3	3	0	2	4	2	0	0	7	1	0	22	16	1	1	3	0	14	6	1	0	0	0	7	0	3	10	1	12	0	0	0	0	31	0	8	0	58	84	11	60	11
Zotu276	methylobacterium organophilum ;k__bacteria;p__proteobacteria;c__alphaproteobacteria;o__rhizobiales;f__methylobacteriaceae;g__methylobacterium;s__methylobacterium organophilum;superkingdom__bacteria	99.6047	2.30203e-125	452.129			0	0	0	0	0	0	0	0	0	0	0	0	0	0	0	0	0	0	0	0	0	0	0	0	0	0	0	0	0	0	0	0	0	0	0	0	0	0	0	0	0	0	0
Zotu277	pseudomonas sp. xc1 ;k__bacteria;p__proteobacteria;c__gammaproteobacteria;o__pseudomonadales;f__pseudomonadaceae;g__pseudomonas;s__pseudomonas sp.;superkingdom__bacteria	100	5.41385e-127	457.539			17	0	0	0	0	0	0	0	0	185	0	0	0	0	0	0	0	0	0	0	0	0	0	0	0	44	0	44	0	4	0	0	0	0	0	0	0	0	0	23	0	0	0
Zotu278	uncultured paludibacter sp. ;k__bacteria;p__bacteroidetes;c__bacteroidia;o__bacteroidales;f__paludibacteraceae;g__paludibacter;s__paludibacter spp.; superkingdom__bacteria;	95.2569	1.04604e-110	403.438			0	2	6	0	0	0	2	0	0	0	24	0	1	0	0	0	0	0	16	0	0	0	0	0	58	0	0	0	6	35	0	10	62	3	0	0	8	0	7	3	5	14	29
Zotu279	x81919.1 gordonia bronchialis str. cip 1780.88t ;k__bacteria;p__actinobacteria;c__actinobacteria;o__corynebacteriales;f__gordoniaceae;g__gordonia;s__gordonia bronchialis; superkingdom__bacteria;	100	5.41385e-127	457.539			0	0	0	0	0	0	0	0	0	0	0	0	0	0	0	17	0	9	0	0	0	0	0	0	0	0	0	1	0	0	0	0	0	12	0	0	0	0	0	1	0	0	0
Zotu280	gq007611.1 topographical and temporal human skin microbiome skin antecubital fossa clone nbw107c12c1 ;k__bacteria;p__actinobacteria;c__actinobacteria;o__corynebacteriales;f__corynebacteriaceae;g__corynebacterium;s__corynebacterium mastitidis; superkingdom__bacteria;	99.6063	6.62499e-126	453.932			0	0	0	0	0	0	0	0	0	0	0	0	0	0	0	0	0	0	0	0	0	0	0	0	0	0	0	0	0	0	0	154	5	0	0	0	0	0	0	0	0	0	0
Zotu281	uncultured paludibacter sp. ;k__bacteria;p__bacteroidetes;c__bacteroidia;o__bacteroidales;f__paludibacteraceae;g__paludibacter;s__paludibacter spp.; superkingdom__bacteria;	92.8854	1.45402e-102	376.387			0	0	0	0	0	0	1	0	0	1	4	0	2	1	1	0	0	0	64	0	0	0	0	0	46	0	268	0	1	20	0	41	62	0	41	217	25	2	0	0	0	10	15
Zotu282	eu249576.1 brachybacterium arcticum str. dfvb11 ;k__bacteria;p__actinobacteria;c__actinobacteria;o__micrococcales;f__dermabacteraceae;g__brachybacterium;s__brachybacterium arcticum; superkingdom__bacteria;	100	5.41385e-127	457.539			0	0	0	0	3	1	1	18	0	0	0	0	7	0	0	0	72	0	14	0	1	114	0	0	0	2	79	34	24	18	0	0	21	0	0	0	0	0	0	6	0	2	6
Zotu283	ef027001.1 xanthomonas sp. str. xll_1 ;k__bacteria;p__proteobacteria;c__gammaproteobacteria;o__xanthomonadales;f__xanthomonadaceae;g__pseudoxanthomonas;s__pseudoxanthomonas mexicana;superkingdom__bacteria	100	5.41385e-127	457.539			0	0	0	0	0	0	0	0	0	1	0	0	2	0	0	0	0	0	0	0	0	0	0	0	0	0	0	0	27	0	40	0	0	0	0	0	3	22	1	7	0	0	0
Zotu284	uncultured paludibacter sp. ;k__bacteria;p__bacteroidetes;c__bacteroidia;o__bacteroidales;f__paludibacteraceae;g__paludibacter;s__paludibacter spp.; superkingdom__bacteria;	94.4664	5.41863e-108	394.421			0	0	0	0	1	0	0	0	0	0	18	0	0	0	66	0	0	0	25	0	0	0	0	0	0	0	108	0	14	11	0	0	0	0	0	0	17	0	9	10	19	15	19
Zotu285	tissierella sp. canine oral taxon 029 ;k__bacteria;p__firmicutes;c__tissierellia;o__tissierellales;f__tissierellaceae;g__tissierella;s__tissierella sp.; superkingdom__bacteria;	79.4872	2.51527e-17	93.2581			0	0	0	0	0	0	0	0	0	0	0	0	0	0	0	0	0	0	0	0	0	0	0	0	0	0	0	0	0	0	0	0	0	72	0	0	0	0	1	0	11	0	0
Zotu286	uncultured aerosphaera sp. ;k__bacteria;p__firmicutes;c__bacilli;o__lactobacillales;f__lactobacillales;g__aerosphaera;s__aerosphaera spp.;superkingdom__bacteria	98.419	1.45274e-121	439.505			0	0	0	76	0	0	0	0	0	0	17	24	2	0	0	0	0	0	1	0	0	0	0	23	0	0	0	229	9	1	0	92	15	0	0	23	0	10	9	0	7	40	9
Zotu287	fj194517.1 stenotrophomonas maltophilia str. lcb12 ;k__bacteria;p__proteobacteria;c__gammaproteobacteria;o__xanthomonadales;f__xanthomonadaceae;g__stenotrophomonas;s__stenotrophomonas maltophilia;superkingdom__bacteria	100	5.41385e-127	457.539			0	0	0	0	0	0	0	186	0	0	0	0	0	0	0	0	14	0	0	0	0	0	0	0	0	0	86	0	30	0	0	0	72	11	0	0	0	0	0	0	183	0	0
Zotu288	eu157188.1 variation fecal microbiology erhualian pigs after being d forty times vitro feces clone a2 ;k__bacteria;p__firmicutes;c__negativicutes;o__veillonellales;f__veillonellaceae;g__megasphaera;s__megasphaera elsdenii; superkingdom__bacteria;	100	1.88115e-126	455.735			91	21	0	28	4	0	5	36	299	0	1	144	6	16	0	157	43	0	0	60	29	81	0	0	0	0	361	0	0	7	0	0	0	1	0	0	1	0	0	0	22	0	0
Zotu289	corynebacterium sp. c3 ;k__bacteria;p__actinobacteria;c__actinobacteria;o__corynebacteriales;f__corynebacteriaceae;g__corynebacterium;s__corynebacterium sp.; superkingdom__bacteria;	100	1.55805e-127	459.342			0	0	0	0	0	0	0	0	0	0	0	0	0	0	0	0	243	0	6	18	66	0	0	0	0	0	0	68	0	0	0	0	0	0	0	0	0	0	29	14	0	0	9
Zotu290	uncultured corynebacterium sp. ;k__bacteria;p__actinobacteria;c__actinobacteria;o__corynebacteriales;f__corynebacteriaceae;g__corynebacterium;s__corynebacterium spp.; superkingdom__bacteria;	99.6063	6.62499e-126	453.932			0	80	0	0	0	0	1	0	0	0	0	0	0	0	0	0	0	0	0	0	48	63	0	2	0	73	0	128	0	0	0	0	0	0	0	0	0	12	0	0	0	1	0
Zotu291	eionea sp. imcc1962 ;k__bacteria;p__proteobacteria;c__gammaproteobacteria;o__cellvibrionales;f__cellvibrionaceae;g__eionea;s__eionea sp.; superkingdom__bacteria;	95.6522	8.58644e-112	407.044			0	0	0	0	0	0	2	0	0	0	0	14	0	0	0	0	0	0	0	0	0	0	0	429	0	0	0	23	0	0	0	0	74	0	0	0	4	0	0	0	0	0	0
Zotu292	ay281086.1 streptococcus sanguinis str. atcc 49296 ;k__bacteria;p__firmicutes;c__bacilli;o__lactobacillales;f__streptococcaceae;g__streptococcus;s__streptococcus sanguinis;superkingdom__bacteria	100	1.88115e-126	455.735			21	0	0	0	0	0	0	12	142	0	5	127	5	0	0	0	0	43	3	45	0	0	0	0	0	0	60	0	0	5	39	32	0	0	0	0	4	0	10	13	23	0	0
Zotu293	ef204446.1 chryseobacterium sp. h9 ;k__bacteria;p__bacteroidetes;c__flavobacteriia;o__flavobacteriales;f__flavobacteriaceae;g__chryseobacterium;s__chryseobacterium bovis;superkingdom__bacteria;superphylum__bacteroidetes/chlorobi group	100	5.41385e-127	457.539			5	0	0	0	0	0	0	0	0	0	0	0	0	0	0	101	0	0	0	0	0	0	0	0	0	0	0	0	0	17	0	0	0	0	0	0	0	0	0	42	0	0	0
Zotu294	uncultured actinobaculum sp. ;k__bacteria;p__actinobacteria;c__actinobacteria;o__actinomycetales;f__actinomycetaceae;g__actinobaculum;s__actinobaculum spp.;superkingdom__bacteria;subclass actinobacteridae;suborder__actinomycineae	99.6047	2.30203e-125	452.129			0	0	0	0	0	0	0	7	0	0	0	0	0	0	0	0	1	0	1	0	0	0	0	0	0	0	0	0	0	0	0	0	0	10	0	0	0	4	0	0	0	0	0
Zotu295	corynebacterium sp. ie29 ;k__bacteria;p__actinobacteria;c__actinobacteria;o__corynebacteriales;f__corynebacteriaceae;g__corynebacterium;s__corynebacterium sp.; superkingdom__bacteria;	100	1.55805e-127	459.342			35	726	0	210	0	0	0	0	0	0	0	0	5	0	0	111	0	0	0	13	0	0	0	0	0	0	0	0	0	7	0	0	0	0	0	0	0	0	40	1	0	0	0
Zotu296	ef519705.1 exiguobacterium panipatensis str. sm1 ;k__bacteria;p__firmicutes;c__bacilli;o__bacillales;f__bacillales;g__exiguobacterium;s__exiguobacterium panipatensis;superkingdom__bacteria	100	5.41385e-127	457.539			0	0	0	0	0	0	0	0	0	145	0	0	112	0	0	0	0	0	0	39	0	0	0	0	0	0	0	0	0	151	76	65	14	12	0	0	11	0	0	0	0	98	223
Zotu297	gu397409.1 salinicoccus alkaliphilus str. x2b ;k__bacteria;p__firmicutes;c__bacilli;o__bacillales;f__staphylococcaceae;g__salinicoccus;s__salinicoccus alkaliphilus;superkingdom__bacteria	100	5.41385e-127	457.539			1	0	0	0	0	0	0	0	0	0	0	0	0	0	0	0	0	0	0	32	44	114	0	0	0	0	1	0	3	1	0	0	0	0	3	0	3	2	0	0	0	0	2
Zotu298	eu460895.1 short_beaked echidna feces clone ech_aai40b07 ;k__bacteria;p__firmicutes;c__bacilli;o__lactobacillales;f__lactobacillaceae;g__lactobacillus;s__lactobacillus fermentum;superkingdom__bacteria	100	5.41385e-127	457.539			0	670	0	70	0	0	0	0	0	10	15	0	0	0	0	0	0	0	0	0	0	81	0	0	0	0	0	0	0	0	0	0	0	8	0	0	0	0	16	0	0	0	0
Zotu299	uncultured dokdonella sp. ;k__bacteria;p__proteobacteria;c__gammaproteobacteria;o__xanthomonadales;f__rhodanobacteraceae;g__dokdonella;s__dokdonella spp.; superkingdom__bacteria;	98.8142	1.19248e-122	443.112			0	0	0	0	0	0	0	0	0	0	0	0	0	0	0	0	0	0	0	0	0	0	0	0	0	0	0	0	0	0	0	0	0	0	0	0	0	0	0	0	0	0	0
Zotu300	uncultured paludibacter sp. ;k__bacteria;p__bacteroidetes;c__bacteroidia;o__bacteroidales;f__paludibacteraceae;g__paludibacter;s__paludibacter spp.; superkingdom__bacteria;	99.6032	7.99883e-125	450.325			0	87	0	0	0	0	2	0	0	0	12	0	0	0	0	0	13	0	107	0	0	0	0	0	0	0	60	0	0	35	0	0	0	0	0	0	27	0	13	0	0	20	7
Zotu301	nosocomiicoccus ampullae ;k__bacteria;p__firmicutes;c__bacilli;o__bacillales;f__staphylococcaceae;g__nosocomiicoccus;s__nosocomiicoccus ampullae;superkingdom__bacteria	99.2126	9.78847e-124	446.718			0	0	0	0	0	0	0	0	0	0	1	0	0	0	0	0	0	0	0	0	40	215	0	0	41	0	0	0	0	0	0	0	0	6	0	0	3	0	0	0	0	0	0
Zotu302	aj621555.1 pediococcus claussenii str. dsm 14800 ;k__bacteria;p__firmicutes;c__bacilli;o__lactobacillales;f__lactobacillaceae;g__pediococcus;s__pediococcus claussenii;superkingdom__bacteria	100	5.41385e-127	457.539			0	0	0	0	1	0	5	39	0	0	15	0	4	0	179	0	39	90	24	22	0	0	3	171	1	44	161	0	1	1	0	0	65	0	0	0	0	3	0	17	23	18	15
Zotu303	niastella sp. hme8655 ;k__bacteria;p__bacteroidetes;c__chitinophagia;o__chitinophagales;f__chitinophagaceae;g__niastella;s__niastella sp.; superkingdom__bacteria;	98.419	1.45274e-121	439.505			0	0	0	0	0	0	0	0	0	0	0	0	0	0	0	0	0	0	0	0	0	0	0	0	0	0	0	0	0	0	0	0	0	0	0	0	0	0	0	0	0	0	0
Zotu304	chryseobacterium sp. gly_4205 ;k__bacteria;p__bacteroidetes;c__flavobacteriia;o__flavobacteriales;f__flavobacteriaceae;g__chryseobacterium;s__chryseobacterium sp.;superkingdom__bacteria;superphylum__bacteroidetes/chlorobi group	100	5.41385e-127	457.539			0	0	0	0	0	0	0	3	0	0	3	0	0	0	0	1	0	0	0	0	0	0	1222	0	0	0	0	0	0	0	0	0	0	0	0	0	0	0	0	0	0	0	0
Zotu305	uncultured alistipes sp. ;k__bacteria;p__bacteroidetes;c__bacteroidia;o__bacteroidales;f__rikenellaceae;g__alistipes;s__alistipes spp.;superkingdom__bacteria;superphylum__bacteroidetes/chlorobi group	100	5.41385e-127	457.539			0	0	0	0	0	0	3	0	0	0	5	2	3	0	0	0	29	0	60	0	3	0	0	0	0	0	0	0	0	3	0	19	0	0	0	4	24	0	5	0	0	9	12
Zotu306	gu112994.1 salinicoccus roseus str. m111p1_5 ;k__bacteria;p__firmicutes;c__bacilli;o__bacillales;f__staphylococcaceae;g__salinicoccus;s__salinicoccus roseus;superkingdom__bacteria	100	5.41385e-127	457.539			1	0	1	0	2	0	1	9	0	0	0	19	0	0	62	0	2	0	5	2	0	1	0	0	103	0	0	0	18	5	0	0	0	0	1	53	7	0	1	0	2	64	14
Zotu307	fj462715.1 pseudomonas citronellolis str. ys_8 ;k__bacteria;p__proteobacteria;c__gammaproteobacteria;o__pseudomonadales;f__pseudomonadaceae;g__pseudomonas;s__pseudomonas citronellolis;superkingdom__bacteria;species group pseudomonas aeruginosa group	100	5.41385e-127	457.539			0	0	0	0	0	0	0	0	0	0	0	0	0	0	0	0	0	0	0	0	0	0	0	0	0	0	0	0	1	14	0	104	266	139	0	0	0	0	0	0	0	0	0
Zotu308	am922112.1 corynebacterium ulceribovis str. immib l_1395 ;k__bacteria;p__actinobacteria;c__actinobacteria;o__corynebacteriales;f__corynebacteriaceae;g__corynebacterium;s__corynebacterium ulceribovis; superkingdom__bacteria;	100	1.55805e-127	459.342			1	3	0	0	0	0	0	0	0	0	11	15	0	0	3	0	0	0	0	0	0	1	0	0	0	0	0	6	1	0	0	0	0	0	0	0	0	0	2	0	0	3	0
Zotu309	uncultured halochromatium sp. ;k__bacteria;p__proteobacteria;c__gammaproteobacteria;o__chromatiales;f__chromatiaceae;g__halochromatium;s__halochromatium spp.;superkingdom__bacteria	98.0237	6.1772e-120	434.095			0	0	0	0	0	0	0	0	0	0	0	0	0	0	0	0	0	0	0	0	0	0	0	0	0	0	0	0	6	0	0	0	0	70	0	0	0	0	0	0	0	0	0
Zotu310	uncultured mogibacterium sp. ;k__bacteria;p__firmicutes;c__clostridia;o__clostridiales;f__clostridiales family xiii. incertae sedis;g__mogibacterium;s__mogibacterium spp.;superkingdom__bacteria	95.2381	3.63467e-110	401.634			0	0	1	0	0	0	0	1	0	0	9	0	1	0	0	0	0	0	14	47	0	0	0	0	0	0	0	0	1	25	0	0	0	0	0	0	1	3	1	0	0	9	10
Zotu311	frigoribacterium sp. cza25 ;k__bacteria;p__actinobacteria;c__actinobacteria;o__micrococcales;f__microbacteriaceae;g__frigoribacterium;s__frigoribacterium sp.; superkingdom__bacteria;	99.6047	2.30203e-125	452.129			0	0	0	0	0	0	0	0	0	0	12	0	0	64	0	0	0	102	0	231	13	118	0	0	64	96	0	0	56	0	0	0	0	8	0	0	2	2	0	0	40	0	0
Zotu312	ef644913.1 chryseobacterium kwangyangense str. cw9 ;k__bacteria;p__bacteroidetes;c__flavobacteriia;o__flavobacteriales;f__flavobacteriaceae;g__chryseobacterium;s__chryseobacterium kwangyangense;superkingdom__bacteria;superphylum__bacteroidetes/chlorobi group	100	5.41385e-127	457.539			0	0	0	0	0	0	0	14	0	0	0	0	30	0	0	1	0	0	13	0	0	0	6	0	0	0	0	0	0	0	1	0	0	0	0	0	0	0	38	577	0	0	0
Zotu313	am050562.1 enterococcus inusitatus str. e2et29 ;k__bacteria;p__firmicutes;c__bacilli;o__lactobacillales;f__enterococcaceae;g__enterococcus;s__enterococcus inusitatus;superkingdom__bacteria	100	5.41385e-127	457.539			0	0	0	0	0	0	0	0	0	0	1	0	2	0	0	0	0	0	12	25	0	91	0	0	0	0	0	112	1	28	108	6	0	0	0	0	1	4	0	0	0	6	0
Zotu314	af526892.1 paracoccus sp. str. wb1 ;k__bacteria;p__proteobacteria;c__alphaproteobacteria;o__rhodobacterales;f__rhodobacteraceae;g__paracoccus;s__paracoccus denitrificans;superkingdom__bacteria	100	5.41385e-127	457.539			17	0	0	1	0	0	3	0	0	1	0	0	0	0	0	1	11	0	0	0	0	0	0	0	149	0	0	0	6	0	0	0	0	0	0	167	1	7	20	0	8	1	0
Zotu315	lactonifactor longoviformis ;k__bacteria;p__firmicutes;c__clostridia;o__clostridiales;f__clostridiaceae;g__lactonifactor;s__lactonifactor longoviformis;superkingdom__bacteria	96.8379	3.89824e-116	421.471			0	0	0	27	0	0	0	13	0	0	1	0	3	0	0	19	0	3	5	0	0	0	0	0	0	0	0	0	7	13	5	43	1	0	0	0	11	0	18	1	0	29	14
Zotu316	ab425921.1 lactobacillus johnsonii str. tb_b15 (= kk21) ;k__bacteria;p__firmicutes;c__bacilli;o__lactobacillales;f__lactobacillaceae;g__lactobacillus;s__lactobacillus johnsonii;superkingdom__bacteria	100	5.41385e-127	457.539			0	1034	0	0	0	0	0	0	0	0	0	0	0	0	0	0	0	0	0	0	0	0	0	0	0	0	0	0	0	0	0	0	0	0	0	0	0	0	0	0	0	0	0
Zotu317	ay622259.1 subsurface soil clone b_bd81 ;k__bacteria;p__proteobacteria;c__gammaproteobacteria;o__xanthomonadales;f__xanthomonadaceae;g__pseudoxanthomonas;s__pseudoxanthomonas mexicana;superkingdom__bacteria	99.6047	2.30203e-125	452.129			0	0	0	0	0	0	0	0	0	0	0	0	0	0	0	0	0	0	0	0	0	0	0	0	0	0	0	0	1	0	0	0	0	0	0	0	0	0	0	0	0	0	0
Zotu318	ab271740.1 kurthia zopfii str. nbrc 101529 ;k__bacteria;p__firmicutes;c__bacilli;o__bacillales;f__planococcaceae;g__kurthia;s__kurthia gibsonii;superkingdom__bacteria	100	5.41385e-127	457.539			713	0	4	0	0	0	1	0	0	0	1	0	3	0	0	0	3	0	73	4	0	0	0	0	1	0	7	5	3	656	0	0	0	0	0	1	6	2	1	1	4	15	5
Zotu319	ay034029.1 rhizobium loessense str. ccbau 7190b ;k__bacteria;p__proteobacteria;c__alphaproteobacteria;o__rhizobiales;f__rhizobiaceae;g__rhizobium;s__rhizobium loessense;superkingdom__bacteria	100	5.41385e-127	457.539			0	0	0	0	3	102	0	0	0	0	0	0	0	0	0	0	0	82	0	0	0	0	0	0	2	0	0	0	0	0	0	0	0	0	90	0	0	0	0	12	34	0	0
Zotu320	eu118771.1 pseudomonas lutea str. agl 2 ;k__bacteria;p__proteobacteria;c__gammaproteobacteria;o__pseudomonadales;f__pseudomonadaceae;g__pseudomonas;s__pseudomonas lutea;superkingdom__bacteria	100	5.41385e-127	457.539			0	0	0	34	0	0	8	0	0	0	6	58	0	0	0	0	14	0	0	0	0	0	0	6	1	0	0	0	2	0	0	920	0	1	0	0	0	8	0	0	2	0	0
Zotu321	gq422749.1 anaerococcus tetradius str. f0127 ;k__bacteria;p__firmicutes;c__tissierellia;o__tissierellales;f__peptoniphilaceae;g__anaerococcus;s__anaerococcus tetradius; superkingdom__bacteria;	100	1.88115e-126	455.735			0	0	0	0	0	0	0	0	0	0	0	0	0	0	0	0	0	0	83	0	0	0	0	0	0	0	0	0	20	0	0	0	0	0	0	0	0	0	0	0	0	0	0
Zotu322	aj429239.1 sphingomonas faeni str. ma_olki ;k__bacteria;p__proteobacteria;c__alphaproteobacteria;o__sphingomonadales;f__sphingomonadaceae;g__sphingomonas;s__sphingomonas faeni;superkingdom__bacteria	100	5.41385e-127	457.539			24	0	0	155	0	1	0	0	0	0	0	0	2	0	0	0	66	45	0	23	0	0	0	0	0	0	0	0	3	0	0	21	0	43	1	0	0	0	7	0	0	1	5
Zotu323	fj677900.1 synecology primary and secondary habitats escherichia coli o157:h7 fecal marc beef cattle feedlot animal #4225 pen 301 ;k__bacteria;p__firmicutes;c__erysipelotrichia;o__erysipelotrichales;f__erysipelotrichaceae;g__holdemanella;s__eubacterium biforme;superkingdom__bacteria	100	5.41385e-127	457.539			47	1	0	16	3	0	9	10	1	432	8	0	7	0	0	56	1	111	23	62	57	295	0	0	0	0	0	1	0	0	0	0	0	0	0	0	0	0	0	1	0	0	0
Zotu324	dq882649.1 ruminococcus bromii str. ye282 ;k__bacteria;p__firmicutes;c__clostridia;o__clostridiales;f__ruminococcaceae;g__ruminococcus;s__ruminococcus bromii;superkingdom__bacteria	100	5.41385e-127	457.539			0	0	0	0	0	0	2	0	0	0	35	0	0	0	0	0	0	0	0	7	0	0	0	307	0	0	92	0	0	0	0	0	24	0	122	0	0	6	0	0	0	1	0
Zotu325	brevibacterium sp. l_26 ;k__bacteria;p__actinobacteria;c__actinobacteria;o__micrococcales;f__brevibacteriaceae;g__brevibacterium;s__brevibacterium sp.; superkingdom__bacteria;	100	5.41385e-127	457.539			0	0	0	0	0	0	1	0	0	0	0	0	0	0	0	0	0	0	6	0	29	42	0	0	62	0	119	0	19	29	0	0	89	0	0	0	0	0	0	13	0	4	0
Zotu326	am903104.1 lysinibacillus sphaericus jg_7b ;k__bacteria;p__firmicutes;c__bacilli;o__bacillales;f__bacillaceae;g__lysinibacillus;s__lysinibacillus sphaericus;superkingdom__bacteria	100	5.41385e-127	457.539			0	0	34	0	18	6	13	0	0	0	0	0	840	0	157	0	31	0	1	0	0	0	0	0	0	0	0	0	0	1	0	0	0	0	0	0	0	1	0	1	0	0	0
Zotu327	fj677159.1 synecology primary and secondary habitats escherichia coli o157:h7 fecal marc beef cattle feedlot animal #4225 pen 301 ;k__bacteria;p__firmicutes;c__clostridia;o__clostridiales;f__ruminococcaceae;g__faecalibacterium;s__faecalibacterium prausnitzii;superkingdom__bacteria	98.0237	6.1772e-120	434.095			0	91	0	25	3	0	1	0	410	0	8	263	0	12	0	70	0	53	0	0	54	140	0	0	84	0	0	0	0	0	0	0	0	0	0	0	0	0	1	0	0	0	0
Zotu328	wolbachia endosymbiont of nysius expressus ;k__bacteria;p__proteobacteria;c__alphaproteobacteria;o__rickettsiales;f__anaplasmataceae;g__wolbachia;s__wolbachia spp.;superkingdom__bacteria;tribe__wolbachieae	73.2558	3.40086e-28	129.325			0	0	0	0	0	0	0	0	0	0	0	0	16	0	0	0	0	0	0	0	0	0	0	0	0	0	0	0	0	0	0	0	0	0	0	0	0	0	1	0	0	0	0
Zotu329	d88005.1 achromobacter subsp. xylosoxidans str. iam12684 ;k__bacteria;p__proteobacteria;c__betaproteobacteria;o__burkholderiales;f__alcaligenaceae;g__achromobacter;s__achromobacter xylosoxidans;superkingdom__bacteria	100	5.41385e-127	457.539			0	0	0	0	0	0	0	83	0	0	0	0	3	0	0	0	0	149	7	5	0	0	0	0	87	0	0	0	0	0	0	20	53	300	0	0	0	2	2	0	106	0	0
Zotu330	af225979.1 achromobacter subsp. xylosoxidans ;k__bacteria;p__proteobacteria;c__betaproteobacteria;o__burkholderiales;f__alcaligenaceae;g__achromobacter;s__achromobacter xylosoxidans;superkingdom__bacteria	100	5.41385e-127	457.539			0	0	0	0	0	7	0	43	0	0	0	0	77	6	0	0	0	0	9	0	0	0	0	0	0	0	0	0	0	0	0	71	31	56	0	0	0	0	0	0	56	3	0
Zotu331	uncultured alterierythrobacter sp. ;k__bacteria;p__proteobacteria;c__alphaproteobacteria;o__sphingomonadales;f__erythrobacteraceae;g__altererythrobacter;s__altererythrobacter spp.;superkingdom__bacteria	100	5.41385e-127	457.539			0	0	0	38	0	0	0	0	0	0	0	0	0	0	0	0	2	0	0	0	0	0	0	0	1	0	0	0	0	0	0	0	0	0	0	0	0	0	0	0	0	0	0
Zotu332	phascolarctobacterium sp. canine oral taxon 149 ;k__bacteria;p__firmicutes;c__negativicutes;o__acidaminococcales;f__acidaminococcaceae;g__phascolarctobacterium;s__phascolarctobacterium sp.; superkingdom__bacteria;	97.619	2.61483e-118	428.685			0	29	0	12	0	0	1	0	0	0	6	0	1	0	0	0	0	0	45	0	0	0	0	0	0	90	0	0	0	3	16	4	4	0	2	22	6	0	9	0	13	12	7
Zotu333	ab457024.1 streptococcus pasteurianus ;k__bacteria;p__firmicutes;c__bacilli;o__lactobacillales;f__streptococcaceae;g__streptococcus;s__streptococcus pasteurianus;superkingdom__bacteria	100	1.88115e-126	455.735			0	0	0	0	0	1	2	0	0	0	0	0	6	0	0	0	0	0	26	0	0	0	0	0	0	0	1	63	0	0	0	0	0	0	0	0	0	0	0	0	0	0	0
Zotu334	aj973157.1 pediococcus stilesii str. lmg 23082 = fair_e ;k__bacteria;p__firmicutes;c__bacilli;o__lactobacillales;f__lactobacillaceae;g__pediococcus;s__pediococcus stilesii;superkingdom__bacteria	100	5.41385e-127	457.539			0	0	0	0	0	0	0	0	0	0	1	0	0	0	0	0	0	0	0	0	0	0	98	0	0	0	0	0	0	0	0	0	0	8	0	0	0	0	26	0	0	34	11
Zotu335	sphingobacterium sp. ra_16 ;k__bacteria;p__bacteroidetes;c__sphingobacteriia;o__sphingobacteriales;f__sphingobacteriaceae;g__sphingobacterium;s__sphingobacterium sp.;superkingdom__bacteria;superphylum__bacteroidetes/chlorobi group	100	5.41385e-127	457.539			0	0	0	0	0	0	0	21	0	0	0	0	4	0	0	0	0	0	0	46	0	0	0	0	0	0	456	0	5	0	0	0	0	72	0	0	9	0	5	16	44	0	0
Zotu336	af430051.1 nocardia soli str. dsm 44488 ;k__bacteria;p__actinobacteria;c__actinobacteria;o__corynebacteriales;f__nocardiaceae;g__nocardia;s__nocardia soli; superkingdom__bacteria;	100	5.41385e-127	457.539			0	0	0	10	0	0	0	0	0	0	0	0	0	0	0	0	0	0	0	0	0	0	0	0	0	0	0	0	0	0	0	0	0	0	0	0	0	0	0	0	28	1	0
Zotu337	corynebacterium sp. 2673/12 ;k__bacteria;p__actinobacteria;c__actinobacteria;o__corynebacteriales;f__corynebacteriaceae;g__corynebacterium;s__corynebacterium sp.; superkingdom__bacteria;	100	1.55805e-127	459.342			0	0	0	2	0	0	0	0	0	0	1	11	0	0	0	0	10	0	16	65	1	2	0	2	3	2	0	79	0	13	1	1	11	0	0	0	0	0	14	4	0	18	2
Zotu338	gq002371.1 topographical and temporal human skin microbiome skin buttock clone nbu176f06c1 ;k__bacteria;p__firmicutes;c__clostridia;o__clostridiales;f__ruminococcaceae;g__ruminococcus;s__ruminococcus bromii;superkingdom__bacteria	98.0237	6.1772e-120	434.095			0	0	0	0	0	0	0	0	0	343	0	0	3	14	0	1	0	0	21	0	0	0	0	0	0	0	0	24	5	12	89	0	24	0	0	80	5	0	5	2	11	35	18
Zotu339	dq455896.1 pre_adolescent turkey cecum clone cft19h8 ;k__bacteria;p__firmicutes;c__clostridia;o__clostridiales;f__ruminococcaceae;g__pseudoflavonifractor;s__bacteroides capillosus; superkingdom__bacteria;	95.6522	8.58644e-112	407.044			0	0	0	0	1	0	0	0	0	150	1	96	2	0	110	0	0	0	56	0	0	0	0	0	0	0	0	0	12	19	0	23	0	0	0	43	4	0	4	0	0	6	10
Zotu340	aj537466.1 ottowia thiooxydans str. k11 ;k__bacteria;p__proteobacteria;c__betaproteobacteria;o__burkholderiales;f__comamonadaceae;g__hylemonella;s__hylemonella spp.;superkingdom__bacteria	100	5.41385e-127	457.539			0	0	0	15	0	0	0	0	0	0	0	0	0	0	0	0	0	0	0	3	0	0	0	0	0	0	0	0	0	0	0	0	0	11	0	0	8	0	0	0	0	0	0
Zotu341	dermacoccus sp. b_231_9_1 ;k__bacteria;p__actinobacteria;c__actinobacteria;o__micrococcales;f__dermacoccaceae;g__dermacoccus;s__dermacoccus sp.; superkingdom__bacteria;	100	5.41385e-127	457.539			0	16	0	0	0	0	0	0	0	0	0	0	0	0	0	0	894	0	0	0	0	0	0	0	0	0	0	0	0	0	0	0	0	0	0	0	0	0	43	6	0	1	0
Zotu342	uncultured methanobrevibacter sp. ;k__archaea;p__euryarchaeota;c__methanobacteria;o__methanobacteriales;f__methanobacteriaceae;g__methanobrevibacter;s__methanobrevibacter sp.;superkingdom__archaea	100	1.55805e-127	459.342			0	60	0	0	0	0	0	8	0	0	0	0	1	0	0	0	0	0	29	0	0	0	0	47	0	0	0	0	0	19	0	0	0	1	0	0	8	0	13	0	0	10	21
Zotu343	eu024138.1 brevundimonas intermedia str. cip 106444 ;k__bacteria;p__proteobacteria;c__alphaproteobacteria;o__caulobacterales;f__caulobacteraceae;g__brevundimonas;s__brevundimonas intermedia;superkingdom__bacteria	100	5.41385e-127	457.539			0	0	0	16	0	0	0	0	0	0	3	2	0	222	0	0	0	33	1	6	143	145	155	0	258	84	0	0	1	0	0	0	0	8	0	0	3	16	1	0	0	0	0
Zotu344	eu730912.1 bosea thiooxidans str. 187 ;k__bacteria;p__proteobacteria;c__alphaproteobacteria;o__rhizobiales;f__bradyrhizobiaceae;g__bosea;s__bosea thiooxidans;superkingdom__bacteria	100	5.41385e-127	457.539			0	0	0	57	0	0	0	0	0	0	0	0	6	0	0	0	0	0	0	0	0	0	0	0	0	0	112	0	12	0	0	0	0	12	0	0	4	1	5	0	0	0	0
Zotu345	gq059396.1 topographical and temporal human skin microbiome skin volar forearm clone nbw1226h06c1 ;k__bacteria;p__actinobacteria;c__actinobacteria;o__corynebacteriales;f__gordoniaceae;g__gordonia;s__gordonia terrae; superkingdom__bacteria;	100	5.41385e-127	457.539			19	0	0	14	0	0	0	0	0	0	1	0	0	0	0	0	0	0	0	7	0	0	0	0	0	0	0	0	12	0	0	1	0	33	0	35	0	3	3	22	0	3	0
Zotu346	eubacterium contortum ;k__bacteria;p__firmicutes;c__clostridia;o__clostridiales;f__lachnospiraceae;g__lachnoclostridium;s__eubacterium contortum;superkingdom__bacteria	95.6522	8.58644e-112	407.044			0	0	1	1	0	0	0	8	57	0	2	15	2	5	0	0	29	0	6	1	0	0	0	0	0	0	47	0	11	14	0	7	0	0	0	0	0	0	13	3	0	10	19
Zotu347	eu086790.1 arthrobacter cumminsii str. 1515 ;k__bacteria;p__actinobacteria;c__actinobacteria;o__micrococcales;f__micrococcaceae;g__arthrobacter;s__arthrobacter cumminsii; superkingdom__bacteria;	98.419	1.45274e-121	439.505			0	0	4	0	0	0	0	0	0	0	0	1	0	0	0	0	57	0	9	0	81	0	0	0	42	0	0	243	0	7	0	0	1	0	33	0	10	9	0	0	35	0	0
Zotu348	uncultured cellulosilyticum sp. ;k__bacteria;p__firmicutes;c__clostridia;o__clostridiales;f__lachnospiraceae;g__cellulosilyticum;s__cellulosilyticum spp.;superkingdom__bacteria	96.4427	1.65757e-114	416.061			40	0	0	0	4	0	3	0	0	0	5	0	1	0	0	0	0	0	82	0	0	0	70	0	1	0	0	0	10	19	27	83	0	0	0	0	41	0	12	0	0	34	27
Zotu349	uncultured paludibacter sp. ;k__bacteria;p__bacteroidetes;c__bacteroidia;o__bacteroidales;f__paludibacteraceae;g__paludibacter;s__paludibacter spp.; superkingdom__bacteria;	100	1.88115e-126	455.735			0	0	0	0	0	0	0	0	0	0	36	0	1	27	0	0	0	0	34	0	0	0	0	0	96	0	0	0	3	12	0	38	0	0	32	0	8	0	10	0	0	3	8
Zotu350	phyllobacterium sp. pmd18_t ;k__bacteria;p__proteobacteria;c__alphaproteobacteria;o__rhizobiales;f__phyllobacteriaceae;g__phyllobacterium;s__phyllobacterium sp.;superkingdom__bacteria	100	5.41385e-127	457.539			0	0	0	0	0	0	0	20	0	0	0	0	0	0	0	103	0	0	0	0	0	0	0	0	0	0	0	0	0	0	0	0	0	23	0	0	0	0	0	0	20	0	0
Zotu351	prevotella sp. oral taxon f68 ;k__bacteria;p__bacteroidetes;c__bacteroidia;o__bacteroidales;f__prevotellaceae;g__prevotella;s__prevotella sp.;superkingdom__bacteria;superphylum__bacteroidetes/chlorobi group	88.9328	5.42342e-89	331.303			0	0	0	0	0	0	0	0	0	0	0	0	2	0	0	0	62	0	0	0	0	0	0	0	0	0	0	0	0	0	0	0	0	0	0	0	0	0	0	0	0	0	0
Zotu352	gq031654.1 topographical and temporal human skin microbiome skin toe web space clone nbw888h05c1 ;k__bacteria;p__firmicutes;c__bacilli;o__bacillales;f__staphylococcaceae;g__staphylococcus;s__staphylococcus haemolyticus;superkingdom__bacteria	99.6047	2.30203e-125	452.129			0	0	0	0	0	0	0	0	0	0	0	0	0	0	0	0	0	0	0	0	0	0	0	0	0	0	0	0	0	0	0	0	0	0	0	0	0	0	0	0	0	0	0
Zotu353	uncultured comamonas sp. ;k__bacteria;p__proteobacteria;c__betaproteobacteria;o__burkholderiales;f__comamonadaceae;g__comamonas;s__comamonas spp.;superkingdom__bacteria	100	5.41385e-127	457.539			26	0	28	0	6	17	27	0	0	0	0	0	32	0	0	0	0	0	6	0	0	0	47	0	0	0	0	136	0	0	0	0	0	0	0	0	0	0	40	3	0	0	0
Zotu354	uncultured methanobrevibacter sp. ;k__archaea;p__euryarchaeota;c__methanobacteria;o__methanobacteriales;f__methanobacteriaceae;g__methanobrevibacter;s__methanobrevibacter sp.;superkingdom__archaea	100	1.55805e-127	459.342			0	0	3	0	0	0	0	2	0	0	0	0	1	0	0	0	0	0	25	0	0	0	0	0	0	0	0	0	11	12	0	0	0	0	0	0	6	3	35	3	0	21	11
Zotu355	eubacterium contortum ;k__bacteria;p__firmicutes;c__clostridia;o__clostridiales;f__lachnospiraceae;g__lachnoclostridium;s__eubacterium contortum;superkingdom__bacteria	96.8379	3.89824e-116	421.471			0	50	0	0	0	0	2	7	0	0	2	0	0	1	0	0	0	0	17	17	0	12	0	0	0	0	0	66	1	6	22	0	16	0	0	0	13	2	6	4	4	3	10
Zotu356	catenibacterium mitsuokai ;k__bacteria;p__firmicutes;c__erysipelotrichia;o__erysipelotrichales;f__erysipelotrichaceae;g__catenibacterium;s__catenibacterium mitsuokai;superkingdom__bacteria	100	1.88115e-126	455.735			0	0	2	19	1	0	1	16	271	7	2	313	0	0	1	0	1	116	0	33	38	1	1	0	0	0	0	0	1	0	1	43	0	0	1	0	1	0	0	0	1	0	0
Zotu357	aj227783.1 brevundimonas variabilis str. atcc 15255 (t) ;k__bacteria;p__proteobacteria;c__alphaproteobacteria;o__caulobacterales;f__caulobacteraceae;g__brevundimonas;s__brevundimonas variabilis;superkingdom__bacteria	100	5.41385e-127	457.539			0	0	0	10	0	0	0	0	0	0	0	0	0	20	0	0	32	0	0	18	0	0	0	190	1	0	66	0	32	0	0	0	0	3	0	0	0	59	0	7	0	0	9
Zotu358	ab362595.1 enterococcus italicus str. nric 0106 ;k__bacteria;p__firmicutes;c__bacilli;o__lactobacillales;f__enterococcaceae;g__enterococcus;s__enterococcus italicus;superkingdom__bacteria	100	5.41385e-127	457.539			11	0	0	0	0	0	0	0	0	0	0	0	3	0	0	0	0	0	29	0	0	0	0	0	0	0	0	0	0	23	0	0	0	0	0	0	1	0	0	0	0	0	0
Zotu359	arthrobacter sp. m_08 ;k__bacteria;p__actinobacteria;c__actinobacteria;o__micrococcales;f__micrococcaceae;g__arthrobacter;s__arthrobacter sp.; superkingdom__bacteria;	100	5.41385e-127	457.539			0	0	0	0	0	0	0	0	0	0	0	0	0	0	0	0	0	0	0	0	1	0	0	0	0	0	0	0	0	0	0	0	0	0	0	0	1	0	0	0	0	0	0
Zotu360	fj536296.1 gordonia sputi str. ifm 0791 ;k__bacteria;p__actinobacteria;c__actinobacteria;o__corynebacteriales;f__gordoniaceae;g__gordonia;s__gordonia sputi; superkingdom__bacteria;	100	5.41385e-127	457.539			0	0	0	7	0	2	0	0	0	1	0	0	0	0	0	0	0	0	1	0	2	0	0	0	0	0	0	0	0	2	1	157	0	532	0	0	0	0	0	5	9	1	2
Zotu361	saccharophagus sp. mm1_2b ;k__bacteria;p__proteobacteria;c__gammaproteobacteria;o__cellvibrionales;f__cellvibrionaceae;g__saccharophagus;s__saccharophagus sp.; superkingdom__bacteria;	93.2806	1.19353e-103	379.994			0	0	1	0	0	0	5	0	0	0	0	0	0	0	0	0	0	0	0	0	0	0	0	0	0	0	0	0	0	0	0	0	0	0	0	0	0	0	0	0	0	0	0
Zotu362	uncultured methanobrevibacter sp. ;k__archaea;p__euryarchaeota;c__methanobacteria;o__methanobacteriales;f__methanobacteriaceae;g__methanobrevibacter;s__methanobrevibacter sp.;superkingdom__archaea	100	1.55805e-127	459.342			0	0	0	0	0	0	0	0	0	0	0	0	1	0	0	0	0	0	15	20	0	0	0	0	0	0	0	0	15	23	0	0	0	2	0	0	5	2	2	2	5	15	10
Zotu363	uncultured bacteroides sp. ;k__bacteria;p__bacteroidetes;c__bacteroidia;o__bacteroidales;f__bacteroidaceae;g__bacteroides;s__bacteroides spp.;superkingdom__bacteria;superphylum__bacteroidetes/chlorobi group	99.6047	2.30203e-125	452.129			0	0	2	0	0	0	0	19	0	0	6	0	3	0	0	0	0	0	31	15	0	0	0	0	0	0	0	0	5	33	0	43	0	7	20	0	31	14	0	0	0	9	16
Zotu364	uncultured corynebacterium sp. ;k__bacteria;p__actinobacteria;c__actinobacteria;o__corynebacteriales;f__corynebacteriaceae;g__corynebacterium;s__corynebacterium spp.; superkingdom__bacteria;	100	1.55805e-127	459.342			0	0	1	44	0	0	5	7	0	0	0	0	0	0	0	0	0	0	0	0	0	0	0	0	93	0	16	79	0	6	0	0	0	0	29	0	0	6	0	0	56	15	0
Zotu365	uncultured paludibacter sp. ;k__bacteria;p__bacteroidetes;c__bacteroidia;o__bacteroidales;f__paludibacteraceae;g__paludibacter;s__paludibacter spp.; superkingdom__bacteria;	100	1.88115e-126	455.735			0	13	3	0	0	0	0	0	0	0	16	0	4	0	0	0	0	0	61	0	0	0	0	0	0	0	1	0	4	15	0	36	0	0	181	0	28	4	4	0	0	17	8
Zotu366	eubacterium sp. wal 18692 ;k__bacteria;p__firmicutes;c__clostridia;o__clostridiales;f__eubacteriaceae;g__eubacterium;s__eubacterium sp.;superkingdom__bacteria	94.8413	1.5455e-108	396.224			0	0	0	0	0	0	0	17	0	0	35	0	0	0	0	0	1	0	9	0	0	0	0	0	0	0	261	0	7	12	0	72	0	0	0	0	4	6	0	0	0	17	28
Zotu367	uncultured thauera sp. ;k__bacteria;p__proteobacteria;c__betaproteobacteria;o__rhodocyclales;f__zoogloeaceae;g__thauera;s__thauera spp.; superkingdom__bacteria;	100	5.41385e-127	457.539			0	0	0	0	0	0	0	0	0	0	0	0	0	0	0	0	0	0	0	0	0	0	0	0	0	0	0	0	0	0	0	0	0	0	0	0	0	0	0	0	0	0	0
Zotu368	uncultured rikenella sp. ;k__bacteria;p__bacteroidetes;c__bacteroidia;o__bacteroidales;f__rikenellaceae;g__rikenella;s__rikenella spp.;superkingdom__bacteria;superphylum__bacteroidetes/chlorobi group	96.4427	1.65757e-114	416.061			0	0	0	25	0	0	1	12	0	0	25	0	1	0	0	0	9	0	37	0	0	0	0	0	0	0	0	0	2	0	0	0	0	0	79	135	27	0	14	5	0	11	22
Zotu369	dq298754.1 effect nutrient periodicity upon microbial dynamics exposed 1_day nutrient flux ;k__bacteria;p__bacteroidetes;c__flavobacteriia;o__flavobacteriales;f__flavobacteriaceae;g__chryseobacterium;s__chryseobacterium indologenes;superkingdom__bacteria;superphylum__bacteroidetes/chlorobi group	99.6047	2.30203e-125	452.129			0	0	0	0	0	0	0	0	0	0	0	0	434	0	0	0	0	0	2	0	0	0	0	0	0	0	0	0	0	0	0	0	0	0	0	0	0	0	0	0	0	0	0
Zotu370	eu025028.1 deinococcus xinjiangensis str. r12 ;k__bacteria;p__deinococcus_thermus;c__deinococci;o__deinococcales;f__deinococcaceae;g__deinococcus;s__deinococcus xinjiangensis;superkingdom__bacteria	95.6522	8.58644e-112	407.044			0	0	0	13	0	0	0	0	0	0	0	0	0	0	0	0	21	19	3	0	0	0	0	0	6	4	0	0	9	0	0	0	0	0	0	0	0	0	25	27	0	2	0
Zotu371	uncultured paludibacter sp. ;k__bacteria;p__bacteroidetes;c__bacteroidia;o__bacteroidales;f__paludibacteraceae;g__paludibacter;s__paludibacter spp.; superkingdom__bacteria;	99.6032	7.99883e-125	450.325			0	0	0	0	4	0	1	0	0	0	13	0	0	0	0	0	0	0	17	0	0	0	0	0	0	39	0	0	0	0	0	0	0	0	61	0	7	0	1	0	0	0	0
Zotu372	aj504424.1 corynebacterium suicordis str. s_81/02 ;k__bacteria;p__actinobacteria;c__actinobacteria;o__corynebacteriales;f__corynebacteriaceae;g__corynebacterium;s__corynebacterium suicordis; superkingdom__bacteria;	99.6063	6.62499e-126	453.932			1	132	0	168	0	0	0	0	9	0	0	15	0	0	0	0	0	0	0	0	0	28	0	0	4	0	0	0	2	0	0	0	0	0	0	0	0	0	0	109	0	3	0
Zotu373	halomonas sp. ob52 ;k__bacteria;p__proteobacteria;c__gammaproteobacteria;o__oceanospirillales;f__halomonadaceae;g__halomonas;s__halomonas sp.;superkingdom__bacteria	100	5.41385e-127	457.539			0	0	0	0	0	0	0	0	0	0	2	462	0	0	0	0	0	0	0	0	0	0	0	49	0	0	0	0	0	4	0	0	0	0	0	0	0	0	0	0	0	2	0
Zotu374	af366365.1 parachlamydia sp. hall's coccus ;k__bacteria;p__chlamydiae;c__chlamydiia;o__parachlamydiales;f__parachlamydiaceae;g__parachlamydia;s__parachlamydia acanthamoebae; superkingdom__bacteria;	100	5.41385e-127	457.539			0	0	0	0	0	0	0	0	0	0	0	0	0	0	0	0	0	0	0	0	0	0	0	0	0	0	0	0	0	0	0	17	0	141	0	0	0	0	0	0	215	0	0
Zotu375	eu741108.1 leucobacter alluvii str. 13630a ;k__bacteria;p__actinobacteria;c__actinobacteria;o__micrococcales;f__microbacteriaceae;g__leucobacter;s__leucobacter alluvii; superkingdom__bacteria;	100	5.41385e-127	457.539			22	0	0	0	0	0	0	0	0	0	0	0	0	0	0	0	0	0	3	458	123	0	0	0	0	0	0	0	24	0	0	0	35	0	0	0	8	35	1	0	0	0	0
Zotu376	uncultured clostridium sp. ;k__bacteria;p__firmicutes;c__clostridia;o__clostridiales;f__clostridiaceae;g__clostridium;s__clostridium spp.;superkingdom__bacteria	96.4427	1.65757e-114	416.061			0	0	0	0	0	0	0	0	0	0	34	0	18	17	0	0	0	0	79	0	52	0	0	0	0	0	0	0	32	42	0	0	0	0	44	66	47	0	0	0	0	28	53
Zotu377	weissella thailandensis ;k__bacteria;p__firmicutes;c__bacilli;o__lactobacillales;f__leuconostocaceae;g__weissella;s__weissella thailandensis;superkingdom__bacteria	100	5.41385e-127	457.539			0	0	0	0	0	1	0	0	0	0	25	0	0	67	0	0	126	0	8	0	0	0	189	0	0	0	0	0	29	0	0	0	0	0	0	0	0	0	0	0	0	0	0
Zotu378	clostridium sp. nml 04a032 ;k__bacteria;p__firmicutes;c__clostridia;o__clostridiales;f__clostridiaceae;g__clostridium;s__clostridium sp.;superkingdom__bacteria	90.5138	2.02112e-94	349.336			0	0	0	0	0	0	3	0	0	0	24	0	0	2	0	0	0	0	36	0	0	0	0	0	203	0	0	0	1	10	35	0	0	0	0	0	11	0	2	0	0	5	0
Zotu379	sphingobacterium sp. c2_10m ;k__bacteria;p__bacteroidetes;c__sphingobacteriia;o__sphingobacteriales;f__sphingobacteriaceae;g__sphingobacterium;s__sphingobacterium sp.;superkingdom__bacteria;superphylum__bacteroidetes/chlorobi group	100	5.41385e-127	457.539			826	0	0	0	0	0	1	0	0	0	0	0	10	0	0	0	0	0	0	5	0	0	0	0	0	0	0	0	0	0	0	0	0	0	0	0	0	0	0	0	0	2	0
Zotu380	uncultured isoptericola sp. ;k__bacteria;p__actinobacteria;c__actinobacteria;o__micrococcales;f__promicromonosporaceae;g__isoptericola;s__isoptericola spp.; superkingdom__bacteria;	100	5.41385e-127	457.539			0	0	0	0	0	0	0	0	0	0	0	0	0	0	0	0	0	0	0	0	0	0	0	0	52	0	0	0	0	0	188	3	0	2	79	0	0	0	3	0	0	0	0
Zotu381	uncultured paludibacter sp. ;k__bacteria;p__bacteroidetes;c__bacteroidia;o__bacteroidales;f__paludibacteraceae;g__paludibacter;s__paludibacter spp.; superkingdom__bacteria;	93.6759	2.80692e-105	385.404			0	1	1	0	0	0	0	0	0	9	3	0	0	23	1	0	7	0	22	14	0	0	0	0	2	0	5	6	5	5	0	3	4	0	0	6	17	1	5	8	0	23	12
Zotu382	ay028925.1 jeotgalicoccus halotolerans str. ykj_101 ;k__bacteria;p__firmicutes;c__bacilli;o__bacillales;f__staphylococcaceae;g__jeotgalicoccus;s__jeotgalicoccus halotolerans;superkingdom__bacteria	100	5.41385e-127	457.539			114	0	1	27	0	0	3	0	0	0	4	0	0	1	2	0	4	0	0	0	63	0	0	6	0	0	202	5	1	10	0	0	2	0	0	0	3	0	0	0	2	14	3
Zotu383	uncultured parabacteroides sp. ;k__bacteria;p__bacteroidetes;c__bacteroidia;o__bacteroidales;f__tannerellaceae;g__parabacteroides;s__parabacteroides spp.; superkingdom__bacteria;	94.4664	5.41863e-108	394.421			0	0	0	0	0	0	6	0	0	0	12	95	4	0	0	0	20	0	35	0	0	0	0	0	0	0	0	0	0	12	0	0	0	0	0	0	4	0	0	0	16	8	0
Zotu384	labrys neptuniae ;k__bacteria;p__proteobacteria;c__alphaproteobacteria;o__rhizobiales;f__xanthobacteraceae;g__labrys;s__labrys neptuniae;superkingdom__bacteria	100	5.41385e-127	457.539			0	0	0	0	0	0	0	0	0	0	0	0	0	0	0	0	0	0	0	0	0	0	0	0	0	0	0	0	0	0	0	0	0	5	0	0	0	0	0	0	0	0	0
Zotu385	uncultured bacillus sp. ;k__bacteria;p__firmicutes;c__bacilli;o__bacillales;f__bacillaceae;g__bacillus;s__bacillus spp.;superkingdom__bacteria	100	5.41385e-127	457.539			1	8	2	0	0	0	1	6	0	0	6	0	4	0	0	1	72	0	33	0	2	0	0	0	0	0	3	2	0	39	0	1	0	0	0	3	0	6	3	9	1	10	1
Zotu386	y15713.1 macrococcus carouselicus str. h8b16 ;k__bacteria;p__firmicutes;c__bacilli;o__bacillales;f__staphylococcaceae;g__macrococcus;s__macrococcus carouselicus;superkingdom__bacteria	99.6047	2.30203e-125	452.129			0	1	0	0	0	0	0	0	0	0	0	0	1	0	0	0	0	0	14	2	3	0	0	0	0	0	0	0	0	13	1	0	0	0	0	82	5	2	1	0	0	22	7
Zotu387	nc_010545.1 corynebacterium urealyticum str. dsm 7109 ;k__bacteria;p__actinobacteria;c__actinobacteria;o__corynebacteriales;f__corynebacteriaceae;g__corynebacterium;s__corynebacterium urealyticum; superkingdom__bacteria;	100	5.41385e-127	457.539			0	0	0	0	0	0	0	0	0	0	4	0	0	0	0	0	0	0	0	15	38	0	0	0	0	0	0	0	0	0	0	0	51	0	0	0	0	0	11	9	0	1	0
Zotu388	uncultured bacteroides sp. ;k__bacteria;p__bacteroidetes;c__bacteroidia;o__bacteroidales;f__bacteroidaceae;g__bacteroides;s__bacteroides spp.;superkingdom__bacteria;superphylum__bacteroidetes/chlorobi group	98.4127	1.11186e-116	423.275			0	0	0	0	0	0	1	0	0	0	26	0	3	0	0	0	0	0	41	0	0	0	1	0	21	0	95	0	0	4	0	0	0	0	19	50	10	0	5	0	0	7	15
Zotu389	gu124499.1 endosymbiotic (stal) (rice brown planthopper) endosymbiont nilaparvata lugens clone m151 ;k__bacteria;p__bacteroidetes;c__flavobacteriia;o__flavobacteriales;f__flavobacteriaceae;g__chryseobacterium;s__chryseobacterium indologenes;superkingdom__bacteria;superphylum__bacteroidetes/chlorobi group	100	5.41385e-127	457.539			0	0	0	0	0	0	0	0	0	0	0	0	1	0	55	179	0	0	0	0	0	0	0	0	0	0	0	0	0	0	0	0	0	0	0	0	0	0	12	0	0	0	0
Zotu390	gu454798.1 porphyromonas levii str. israel ;k__bacteria;p__bacteroidetes;c__bacteroidia;o__bacteroidales;f__porphyromonadaceae;g__porphyromonas;s__porphyromonas levii;superkingdom__bacteria;superphylum__bacteroidetes/chlorobi group	100	5.41385e-127	457.539			0	0	0	0	0	0	0	10	0	0	0	0	0	0	0	0	0	0	0	0	0	0	0	0	0	0	0	0	0	0	0	0	0	0	0	0	0	0	0	0	0	1	0
Zotu391	alloprevotella rava ;k__bacteria;p__bacteroidetes;c__bacteroidia;o__bacteroidales;f__prevotellaceae;g__alloprevotella;s__alloprevotella rava;superkingdom__bacteria;superphylum__bacteroidetes/chlorobi group	93.7008	9.84105e-105	383.6			0	0	0	0	0	0	2	0	0	0	15	75	5	0	0	0	0	0	13	0	0	0	0	0	0	0	0	0	6	5	0	0	0	0	0	55	0	0	4	0	0	16	6
Zotu392	uncultured paludibacter sp. ;k__bacteria;p__bacteroidetes;c__bacteroidia;o__bacteroidales;f__paludibacteraceae;g__paludibacter;s__paludibacter spp.; superkingdom__bacteria;	93.6759	2.80692e-105	385.404			0	0	6	0	0	0	0	0	0	0	10	0	0	1	0	0	56	0	34	6	0	0	0	0	37	0	0	0	4	33	0	0	0	0	74	0	0	0	2	4	0	10	8
Zotu393	dq129488.1 urban aerosol clone akiw795 ;k__bacteria;p__firmicutes;c__bacilli;o__bacillales;f__bacillaceae;g__bacillus;s__bacillus longiquaesitum;superkingdom__bacteria	100	5.41385e-127	457.539			69	0	0	0	0	0	0	0	0	0	0	0	0	0	0	0	0	0	0	1	0	0	0	0	0	0	0	0	0	0	0	0	0	0	0	0	0	0	14	0	29	0	0
Zotu394	terrabacter sp. 8_140 ;k__bacteria;p__actinobacteria;c__actinobacteria;o__micrococcales;f__intrasporangiaceae;g__terrabacter;s__terrabacter sp.; superkingdom__bacteria;	100	5.41385e-127	457.539			0	1	0	27	0	0	0	0	0	0	0	12	0	0	0	0	54	0	0	0	0	0	0	0	0	0	15	77	0	0	70	40	0	0	143	0	0	9	1	0	0	0	0
Zotu395	uncultured paludibacter sp. ;k__bacteria;p__bacteroidetes;c__bacteroidia;o__bacteroidales;f__paludibacteraceae;g__paludibacter;s__paludibacter spp.; superkingdom__bacteria;	93.6759	2.80692e-105	385.404			0	0	0	0	0	0	0	6	0	0	21	0	0	12	0	0	37	0	17	0	0	0	0	0	19	0	0	0	0	23	0	0	10	0	0	0	6	0	4	0	0	4	18
Zotu396	uncultured bacteroides sp. ;k__bacteria;p__bacteroidetes;c__bacteroidia;o__bacteroidales;f__bacteroidaceae;g__bacteroides;s__bacteroides spp.;superkingdom__bacteria;superphylum__bacteroidetes/chlorobi group	99.2095	2.80444e-124	448.522			0	0	1	0	3	0	1	0	0	0	9	0	0	12	117	23	0	0	24	15	0	0	0	0	0	0	0	0	0	25	0	0	0	0	0	0	22	0	1	3	0	4	1
Zotu397	uncultured acidovorax sp. ;k__bacteria;p__proteobacteria;c__betaproteobacteria;o__burkholderiales;f__comamonadaceae;g__acidovorax;s__acidovorax spp.;superkingdom__bacteria	100	5.41385e-127	457.539			0	2	0	0	0	0	0	0	143	0	0	0	0	0	0	0	0	0	0	24	0	0	1	0	0	0	0	0	0	0	0	0	0	1	0	0	97	0	0	0	47	0	0
Zotu398	dyadobacter beijingensis ;k__bacteria;p__bacteroidetes;c__cytophagia;o__cytophagales;f__cytophagaceae;g__dyadobacter;s__dyadobacter beijingensis;superkingdom__bacteria;superphylum__bacteroidetes/chlorobi group	100	5.41385e-127	457.539			0	0	0	0	0	0	0	0	0	0	0	0	4	0	0	0	0	0	0	0	0	0	0	0	0	0	0	0	0	0	0	0	0	85	0	0	4	0	1	0	0	0	0
Zotu399	uncultured globicatella sp. ;k__bacteria;p__firmicutes;c__bacilli;o__lactobacillales;f__aerococcaceae;g__globicatella;s__globicatella spp.;superkingdom__bacteria	100	5.41385e-127	457.539			0	0	0	0	0	0	0	0	0	5	0	0	0	0	0	0	72	0	1	0	1	0	0	0	0	12	0	8	0	0	0	0	0	0	0	4	0	0	0	0	0	2	0
Zotu400	uncultured rikenella sp. ;k__bacteria;p__bacteroidetes;c__bacteroidia;o__bacteroidales;f__rikenellaceae;g__rikenella;s__rikenella spp.;superkingdom__bacteria;superphylum__bacteroidetes/chlorobi group	98.419	1.45274e-121	439.505			0	101	0	0	0	0	0	0	0	0	45	0	0	0	0	18	22	0	28	0	0	0	0	0	0	0	0	0	5	4	0	0	30	0	0	0	17	0	2	0	0	8	3
Zotu401	uncultured bacteroides sp. ;k__bacteria;p__bacteroidetes;c__bacteroidia;o__bacteroidales;f__bacteroidaceae;g__bacteroides;s__bacteroides spp.;superkingdom__bacteria;superphylum__bacteroidetes/chlorobi group	94.0711	2.30406e-106	389.011			0	0	1	0	0	0	0	0	0	0	7	0	1	0	0	0	0	0	35	0	0	0	0	0	47	0	130	20	4	0	55	0	0	0	0	0	9	0	0	5	0	6	7
Zotu402	dq333285.1 dietzia natronolimnaea lla ;k__bacteria;p__actinobacteria;c__actinobacteria;o__corynebacteriales;f__dietziaceae;g__dietzia;s__dietzia natronolimnaea; superkingdom__bacteria;	100	5.41385e-127	457.539			26	0	0	22	0	0	0	0	0	0	15	0	0	0	0	0	0	0	0	0	0	0	0	0	0	0	0	0	1	0	1	0	0	0	0	0	0	20	10	0	0	0	0
Zotu403	uncultured atopostipes sp. ;k__bacteria;p__firmicutes;c__bacilli;o__lactobacillales;f__carnobacteriaceae;g__atopostipes;s__atopostipes spp.;superkingdom__bacteria	100	5.41385e-127	457.539			0	0	0	0	0	0	0	0	0	0	2	108	0	0	0	0	47	0	0	0	0	0	27	0	1	0	0	0	0	0	0	0	0	0	0	0	0	1	0	0	40	55	17
Zotu404	saccharophagus sp. mm1_2b ;k__bacteria;p__proteobacteria;c__gammaproteobacteria;o__cellvibrionales;f__cellvibrionaceae;g__saccharophagus;s__saccharophagus sp.; superkingdom__bacteria;	96.4427	1.65757e-114	416.061			0	0	0	0	0	0	0	0	0	0	0	0	0	0	0	0	0	0	0	0	65	0	0	0	0	0	0	0	0	4	0	0	35	0	0	0	0	0	0	0	0	0	0
Zotu405	uncultured clostridium sp. ;k__bacteria;p__firmicutes;c__clostridia;o__clostridiales;f__clostridiaceae;g__clostridium;s__clostridium spp.;superkingdom__bacteria	90.5138	2.02112e-94	349.336			0	0	3	0	0	0	0	0	0	0	2	0	0	0	0	0	0	0	26	0	0	0	0	0	0	0	1	0	16	10	0	69	0	0	67	0	0	0	0	0	0	9	24
Zotu406	dq797055.1 human fecal clone rl386_aao86d04 ;k__bacteria;p__bacteroidetes;c__bacteroidia;o__bacteroidales;f__prevotellaceae;g__prevotella;s__prevotella copri;superkingdom__bacteria;superphylum__bacteroidetes/chlorobi group	100	5.41385e-127	457.539			67	0	4	0	0	0	0	0	396	0	23	177	4	0	0	83	0	0	0	0	0	1	0	0	0	0	0	0	0	0	0	0	0	0	0	0	2	0	0	0	0	0	0
Zotu407	uncultured clostridium sp. ;k__bacteria;p__firmicutes;c__clostridia;o__clostridiales;f__clostridiaceae;g__clostridium;s__clostridium spp.;superkingdom__bacteria	100	5.41385e-127	457.539			0	0	0	6	1	0	0	6	0	0	16	0	1	13	0	0	0	0	12	3	0	0	0	0	0	0	159	0	2	9	0	0	0	0	0	0	5	4	35	7	0	9	12
Zotu408	aj311620.2 clostridium hathewayi str. dsm 13479 = ccug 43 ;k__bacteria;p__firmicutes;c__clostridia;o__clostridiales;f__lachnospiraceae;g__lachnoclostridium;s__clostridium hathewayi;superkingdom__bacteria	97.6285	7.52537e-119	430.488			0	0	1	0	1	0	0	0	0	34	10	0	2	10	0	0	0	0	17	0	0	0	0	0	0	0	0	45	4	21	29	32	40	0	99	0	19	0	25	1	6	4	24
Zotu409	af367204.1 sphingopyxis chilensis str. s37 ;k__bacteria;p__proteobacteria;c__alphaproteobacteria;o__sphingomonadales;f__sphingomonadaceae;g__sphingopyxis;s__sphingopyxis chilensis;superkingdom__bacteria	100	5.41385e-127	457.539			0	0	0	35	0	0	0	0	0	0	0	0	0	0	0	0	65	35	0	10	0	0	0	0	8	0	194	0	0	0	0	48	0	70	0	0	0	0	0	0	22	4	0
Zotu410	pseudomonas sp. m_08 ;k__bacteria;p__proteobacteria;c__gammaproteobacteria;o__pseudomonadales;f__pseudomonadaceae;g__pseudomonas;s__pseudomonas sp.;superkingdom__bacteria	98.0237	6.1772e-120	434.095			0	0	5	7	0	0	0	0	0	0	0	570	0	0	0	0	0	0	1	0	0	0	0	0	19	0	0	0	0	0	0	0	0	0	0	0	0	0	0	0	0	0	0
Zotu411	am943044.1 trichococcus pasteurii str. r_31594 ;k__bacteria;p__firmicutes;c__bacilli;o__lactobacillales;f__carnobacteriaceae;g__trichococcus;s__trichococcus pasteurii;superkingdom__bacteria	100	5.41385e-127	457.539			13	0	0	0	0	0	0	1	0	126	4	0	2	7	0	0	0	0	3	0	0	0	1	0	0	0	0	3	49	3	0	0	0	0	12	92	19	0	2	0	0	3	1
Zotu412	u42221.1 desulfovibrio fairfieldensis ;k__bacteria;p__proteobacteria;c__deltaproteobacteria;o__desulfovibrionales;f__desulfovibrionaceae;g__desulfovibrio;s__desulfovibrio fairfieldensis;superkingdom__bacteria;subphylum__delta/epsilon subdivisions	88.9764	2.3061e-87	325.893			0	0	0	0	0	0	0	0	0	151	25	0	0	26	0	0	0	0	42	0	0	0	0	0	0	90	0	5	0	0	1	0	0	0	0	0	0	0	0	0	0	6	9
Zotu413	ay584478.1 streptococcus dysgalactiae str. atcc 43078 ;k__bacteria;p__firmicutes;c__bacilli;o__lactobacillales;f__streptococcaceae;g__streptococcus;s__streptococcus dysgalactiae;superkingdom__bacteria;species group streptococcus dysgalactiae group	100	1.88115e-126	455.735			0	0	0	0	0	0	0	0	0	0	0	0	0	0	0	0	0	0	0	0	0	0	0	0	0	0	0	0	0	0	0	0	0	0	0	0	0	0	0	0	0	38	0
Zotu414	facklamia sp. ko_ps21 ;k__bacteria;p__firmicutes;c__bacilli;o__lactobacillales;f__aerococcaceae;g__facklamia;s__facklamia sp.;superkingdom__bacteria	99.6032	8.03486e-125	450.325			37	0	0	0	0	0	3	0	0	94	0	0	0	0	0	0	39	0	0	0	21	0	0	0	0	69	0	0	0	0	0	0	0	0	0	1	0	0	1	0	0	0	0
Zotu416	fj409572.1 corynebacterium diphtheriae str. c443 ;k__bacteria;p__actinobacteria;c__actinobacteria;o__corynebacteriales;f__corynebacteriaceae;g__corynebacterium;s__corynebacterium diphtheriae; superkingdom__bacteria;	100	1.55805e-127	459.342			2	2	0	4	0	0	0	0	0	0	1	2	0	0	0	0	0	19	0	3	58	1	0	0	3	2	0	2	0	0	2	1	3	1	0	0	1	3	0	17	0	0	1
Zotu417	uncultured sphingobacterium sp. ;k__bacteria;p__bacteroidetes;c__sphingobacteriia;o__sphingobacteriales;f__sphingobacteriaceae;g__sphingobacterium;s__sphingobacterium spp.;superkingdom__bacteria;superphylum__bacteroidetes/chlorobi group	94.8617	4.44788e-109	398.027			14	0	0	0	0	0	0	0	0	0	0	0	0	0	0	165	0	0	0	0	0	0	0	0	0	0	0	0	0	0	0	0	0	3	0	0	0	0	0	0	0	0	0
Zotu418	ideonella sp. utpf72a ;k__bacteria;p__proteobacteria;c__betaproteobacteria;o__burkholderiales;f__burkholderiales;g__ideonella;s__ideonella sp.;superkingdom__bacteria	100	5.41385e-127	457.539			0	0	0	0	0	0	0	0	1	0	0	0	0	0	0	0	0	4	0	0	0	0	0	0	0	0	0	0	0	0	0	0	0	1	0	0	0	0	0	0	0	0	0
Zotu419	ef055511.1 methanogens rumen jinnan cattle clone lgmjn22 ;k__archaea;p__euryarchaeota;c__methanobacteria;o__methanobacteriales;f__methanobacteriaceae;g__methanobrevibacter;s__methanobrevibacter spp.;superkingdom__archaea	100	1.55805e-127	459.342			0	1	0	0	0	0	0	2	0	0	0	0	0	0	0	0	0	0	18	0	0	0	0	0	0	0	0	6	1	20	0	0	27	0	0	0	2	0	6	4	0	7	19
Zotu420	ef125186.1 brachybacterium zhongshanense str. jb ;k__bacteria;p__actinobacteria;c__actinobacteria;o__micrococcales;f__dermabacteraceae;g__brachybacterium;s__brachybacterium zhongshanense; superkingdom__bacteria;	99.6047	2.30203e-125	452.129			0	0	0	7	0	0	0	0	0	0	0	0	0	0	0	0	14	0	0	0	0	1	0	0	0	0	0	0	0	0	1	0	1	0	0	0	0	0	0	1	0	0	0
Zotu421	eu462541.1 sumatran orangutan feces clone orang1_aai56f10 ;k__bacteria;p__firmicutes;c__clostridia;o__clostridiales;f__ruminococcaceae;g__oscillospira;s__oscillospira spp.;superkingdom__bacteria	99.6047	2.30203e-125	452.129			39	0	5	83	3	0	2	23	1	0	0	0	5	28	0	200	248	0	0	1	67	130	0	0	0	0	1	0	0	0	0	0	5	0	1	0	0	0	0	0	1	0	0
Zotu422	uncultured dietzia sp. ;k__bacteria;p__actinobacteria;c__actinobacteria;o__corynebacteriales;f__dietziaceae;g__dietzia;s__dietzia spp.; superkingdom__bacteria;	100	5.41385e-127	457.539			0	0	3	0	5	0	0	0	0	0	0	0	0	9	0	0	0	0	0	0	0	1	0	0	0	92	0	0	6	0	0	0	36	0	0	0	1	0	0	11	0	0	0
Zotu423	y17869.1 ornithinicoccus hortensis khi 0125 ;k__bacteria;p__actinobacteria;c__actinobacteria;o__micrococcales;f__intrasporangiaceae;g__ornithinicoccus;s__ornithinicoccus hortensis; superkingdom__bacteria;	99.6047	2.30203e-125	452.129			0	0	1	0	0	0	0	0	0	0	0	0	0	0	0	0	0	0	0	0	0	0	0	0	0	0	0	0	0	0	0	2	0	0	0	0	0	1	0	7	1	0	0
Zotu424	ay662007.1 uranium_contaminated groundwater clone 300c_g04 ;k__bacteria;p__proteobacteria;c__betaproteobacteria;o__burkholderiales;f__oxalobacteraceae;g__janthinobacterium;s__janthinobacterium lividum;superkingdom__bacteria	100	5.41385e-127	457.539			0	0	0	0	0	0	1	0	1	0	0	0	0	0	0	0	0	95	0	0	0	0	0	0	0	0	0	0	0	0	0	0	0	5	0	0	0	0	0	0	0	0	0
Zotu425	uncultured aerosphaera sp. ;k__bacteria;p__firmicutes;c__bacilli;o__lactobacillales;f__lactobacillales;g__aerosphaera;s__aerosphaera spp.;superkingdom__bacteria	97.6285	7.52537e-119	430.488			0	0	0	0	0	0	0	0	0	0	6	0	8	35	0	0	86	0	32	0	0	0	0	0	0	0	0	0	0	1	0	0	12	0	0	0	2	0	0	0	45	65	19
Zotu426	sphingomonas sp. b2361_1 ;k__bacteria;p__proteobacteria;c__alphaproteobacteria;o__sphingomonadales;f__sphingomonadaceae;g__sphingomonas;s__sphingomonas sp.;superkingdom__bacteria	100	5.41385e-127	457.539			0	0	0	0	0	0	0	0	554	0	0	0	0	0	0	0	0	0	0	0	0	1	0	0	0	0	0	0	0	0	0	0	0	0	0	0	0	0	8	0	0	1	0
Zotu427	rhizobium sp. 8_38 ;k__bacteria;p__proteobacteria;c__alphaproteobacteria;o__rhizobiales;f__rhizobiaceae;g__rhizobium;s__rhizobium sp.;superkingdom__bacteria	100	5.41385e-127	457.539			0	0	0	0	0	0	0	0	258	0	0	0	0	0	0	0	0	0	0	0	0	0	0	0	0	0	0	0	0	0	183	0	0	0	0	0	0	0	0	6	0	0	0
Zotu428	uncultured atopostipes sp. ;k__bacteria;p__firmicutes;c__bacilli;o__lactobacillales;f__carnobacteriaceae;g__atopostipes;s__atopostipes spp.;superkingdom__bacteria	98.419	1.45274e-121	439.505			53	0	0	0	0	0	4	11	0	0	0	1	3	0	0	0	27	0	0	1	0	0	0	0	0	0	0	0	0	5	0	0	0	0	40	0	2	0	0	0	0	13	4
Zotu429	uncultured facklamia sp. ;k__bacteria;p__firmicutes;c__bacilli;o__lactobacillales;f__aerococcaceae;g__facklamia;s__facklamia spp.;superkingdom__bacteria	100	5.41385e-127	457.539			6	0	0	0	0	0	2	3	0	0	21	7	0	15	0	0	7	4	38	5	10	2	10	0	0	0	78	33	5	2	0	0	0	0	0	0	0	0	0	0	3	18	5
Zotu432	nr_027597.1 corynebacterium urealyticum 7109 str. dsm 7109 ;k__bacteria;p__actinobacteria;c__actinobacteria;o__corynebacteriales;f__corynebacteriaceae;g__corynebacterium;s__corynebacterium urealyticum; superkingdom__bacteria;	100	5.41385e-127	457.539			0	0	0	0	0	0	0	0	0	0	0	0	0	0	0	0	1	0	0	0	0	118	0	0	0	0	0	0	0	0	0	0	0	0	0	0	0	0	0	0	0	4	0
Zotu433	uncultured rikenella sp. ;k__bacteria;p__bacteroidetes;c__bacteroidia;o__bacteroidales;f__rikenellaceae;g__rikenella;s__rikenella spp.;superkingdom__bacteria;superphylum__bacteroidetes/chlorobi group	97.2332	3.19987e-117	425.078			0	0	0	34	0	0	0	0	0	0	9	0	0	0	0	0	0	0	86	0	0	0	0	0	0	0	0	0	0	4	0	0	0	0	0	0	14	0	0	0	0	4	4
Zotu434	enteractinococcus sp. yim 101617 ;k__bacteria;p__actinobacteria;c__actinobacteria;o__micrococcales;f__micrococcaceae;g__enteractinococcus;s__enteractinococcus sp.; superkingdom__bacteria;	99.6047	2.30203e-125	452.129			0	0	0	0	0	0	0	0	0	0	0	81	0	0	0	0	0	0	0	0	0	0	0	0	28	51	0	58	0	2	0	0	0	0	0	0	15	4	0	0	0	0	0
Zotu435	parasutterella secunda ;k__bacteria;p__proteobacteria;c__betaproteobacteria;o__burkholderiales;f__sutterellaceae;g__parasutterella;s__parasutterella secunda;superkingdom__bacteria	95.2569	1.04604e-110	403.438			0	0	0	0	0	0	0	0	0	0	0	0	0	2	0	0	0	0	18	0	0	0	0	0	0	49	184	0	0	10	0	0	0	0	50	0	17	0	8	0	0	3	4
Zotu436	eu434458.1 stenotrophomonas maltophilia str. a231 ;k__bacteria;p__proteobacteria;c__gammaproteobacteria;o__xanthomonadales;f__xanthomonadaceae;g__stenotrophomonas;s__stenotrophomonas maltophilia;superkingdom__bacteria	100	5.41385e-127	457.539			0	0	0	0	0	0	0	0	5	0	0	0	10	0	0	0	0	85	4	0	0	0	0	0	0	0	0	0	0	10	0	0	1	14	0	0	0	0	0	0	279	0	0
Zotu437	azospirillum canadense ;k__bacteria;p__proteobacteria;c__alphaproteobacteria;o__rhodospirillales;f__rhodospirillaceae;g__azospirillum;s__azospirillum canadense;superkingdom__bacteria	98.0237	6.1772e-120	434.095			0	0	0	0	0	0	0	0	0	0	0	0	10	0	0	0	0	0	0	0	0	0	0	0	0	0	0	0	0	0	0	0	0	18	0	0	0	0	0	0	17	0	0
Zotu438	globicatella sanguinis ;k__bacteria;p__firmicutes;c__bacilli;o__lactobacillales;f__aerococcaceae;g__globicatella;s__globicatella sanguinis;superkingdom__bacteria	100	5.41385e-127	457.539			0	0	0	0	0	0	0	0	0	71	0	0	0	0	0	0	3	0	7	0	0	0	0	0	0	91	0	48	0	0	0	0	0	0	0	0	0	0	0	0	0	0	0
Zotu439	uncultured cloacibacterium sp. ;k__bacteria;p__bacteroidetes;c__flavobacteriia;o__flavobacteriales;f__flavobacteriaceae;g__cloacibacterium;s__cloacibacterium spp.;superkingdom__bacteria;superphylum__bacteroidetes/chlorobi group	100	5.41385e-127	457.539			0	0	0	0	1	0	0	0	0	268	0	0	5	0	0	0	49	24	0	0	0	20	0	0	16	0	0	0	0	0	0	0	0	0	0	0	7	2	0	0	0	0	0
Zotu440	uncultured clostridium sp. ;k__bacteria;p__firmicutes;c__clostridia;o__clostridiales;f__clostridiaceae;g__clostridium;s__clostridium spp.;superkingdom__bacteria	96.0317	7.01657e-113	410.651			0	0	0	0	0	0	0	0	0	0	5	13	0	0	0	0	0	0	6	62	0	0	0	194	5	0	0	138	5	19	0	0	0	0	0	0	0	0	3	0	0	2	5
Zotu441	uncultured sphingobacterium sp. ;k__bacteria;p__bacteroidetes;c__sphingobacteriia;o__sphingobacteriales;f__sphingobacteriaceae;g__sphingobacterium;s__sphingobacterium spp.;superkingdom__bacteria;superphylum__bacteroidetes/chlorobi group	98.0237	6.1772e-120	434.095			0	0	0	0	0	0	0	0	750	0	0	0	0	0	0	0	0	0	0	0	0	0	0	0	0	0	0	0	0	0	0	0	0	0	0	0	0	0	0	0	0	0	0
Zotu442	epilithonimonas tenax ;k__bacteria;p__bacteroidetes;c__flavobacteriia;o__flavobacteriales;f__flavobacteriaceae;g__epilithonimonas;s__epilithonimonas tenax;superkingdom__bacteria;superphylum__bacteroidetes/chlorobi group	100	5.41385e-127	457.539			0	0	0	0	0	0	0	0	0	1	0	0	0	0	0	0	0	0	0	0	0	0	0	0	0	0	0	0	0	0	0	0	0	0	0	0	4	0	1	0	0	0	0
Zotu443	ay151394.1 novosphingobium subarcticum lh128 ;k__bacteria;p__proteobacteria;c__alphaproteobacteria;o__sphingomonadales;f__sphingomonadaceae;g__novosphingobium;s__novosphingobium subarcticum;superkingdom__bacteria	100	5.41385e-127	457.539			0	0	0	0	0	0	0	0	0	0	0	0	0	0	0	0	0	51	0	0	0	1	0	0	0	0	0	0	0	0	115	0	0	0	0	0	0	0	0	0	66	0	0
Zotu444	acidovorax sp. nio_51 ;k__bacteria;p__proteobacteria;c__betaproteobacteria;o__burkholderiales;f__comamonadaceae;g__acidovorax;s__acidovorax sp.;superkingdom__bacteria	100	5.41385e-127	457.539			0	0	0	0	0	0	0	0	0	0	3	0	0	0	0	0	0	1	0	41	35	30	296	8	37	0	0	0	0	0	0	0	0	0	0	0	1	25	9	0	0	10	9
Zotu445	gq047212.1 topographical and temporal human skin microbiome skin buttock clone nbw1010a08c1 ;k__bacteria;p__bacteroidetes;c__bacteroidia;o__bacteroidales;f__rikenellaceae;g__alistipes;s__alistipes finegoldii;superkingdom__bacteria;superphylum__bacteroidetes/chlorobi group	96.0474	2.01934e-113	412.454			0	0	1	0	0	0	0	7	0	0	4	0	1	0	0	0	0	0	5	0	0	0	316	0	0	0	0	0	0	12	42	0	0	0	0	0	6	0	5	0	0	5	1
Zotu446	ay914072.1 corynebacterium sp. r_4 ;k__bacteria;p__actinobacteria;c__actinobacteria;o__corynebacteriales;f__corynebacteriaceae;g__corynebacterium;s__corynebacterium variabile; superkingdom__bacteria;	99.6063	6.62499e-126	453.932			10	13	0	9	0	0	0	0	0	0	0	10	0	1	1	1	7	0	1	4	3	1	0	0	4	0	3	0	2	1	2	0	3	0	0	0	1	0	2	2	0	1	0
Zotu447	dethiobacter alkaliphilus ;k__bacteria;p__firmicutes;c__clostridia;o__clostridiales;f__syntrophomonadaceae;g__dethiobacter;s__dethiobacter alkaliphilus;superkingdom__bacteria	87.3518	1.45531e-83	313.269			0	0	0	3	0	0	1	0	0	0	1	0	0	0	0	0	34	0	18	0	0	130	0	164	0	0	0	0	0	4	0	45	1	0	0	0	7	0	0	4	0	9	19
Zotu448	ornithinicoccus sp. tut1318 ;k__bacteria;p__actinobacteria;c__actinobacteria;o__micrococcales;f__intrasporangiaceae;g__ornithinicoccus;s__ornithinicoccus sp.; superkingdom__bacteria;	99.6047	2.30203e-125	452.129			1	0	6	1	0	1	2	0	0	0	0	3	0	0	0	0	1	0	0	0	0	0	0	0	1	0	0	0	0	0	1	0	0	1	0	0	0	0	0	1	0	0	0
Zotu449	uncultured vitreoscilla sp. ;k__bacteria;p__proteobacteria;c__betaproteobacteria;o__neisseriales;f__neisseriaceae;g__vitreoscilla;s__vitreoscilla spp.;superkingdom__bacteria	99.6047	2.30203e-125	452.129			0	0	0	0	0	0	0	0	0	0	0	0	0	0	0	0	0	0	0	0	0	0	0	0	0	0	0	0	0	0	0	0	0	0	0	0	0	0	0	0	0	0	0
Zotu450	moheibacter sediminis ;k__bacteria;p__bacteroidetes;c__flavobacteriia;o__flavobacteriales;f__flavobacteriaceae;g__moheibacter;s__moheibacter sediminis;superkingdom__bacteria;superphylum__bacteroidetes/chlorobi group	99.6047	2.30203e-125	452.129			0	0	0	0	0	0	0	0	419	0	0	0	0	37	0	0	0	0	0	0	0	0	0	0	0	0	0	0	164	0	0	0	0	4	0	0	0	0	0	0	15	0	0
Zotu451	uncultured bacteroides sp. ;k__bacteria;p__bacteroidetes;c__bacteroidia;o__bacteroidales;f__bacteroidaceae;g__bacteroides;s__bacteroides spp.;superkingdom__bacteria;superphylum__bacteroidetes/chlorobi group	96.8379	3.89824e-116	421.471			0	33	1	16	1	0	0	0	0	0	5	0	3	0	0	4	0	0	30	0	0	0	0	0	0	3	0	15	0	0	0	0	37	0	72	0	19	1	6	0	0	6	10
Zotu452	flavobacterium sp. m1_i3 ;k__bacteria;p__bacteroidetes;c__flavobacteriia;o__flavobacteriales;f__flavobacteriaceae;g__flavobacterium;s__flavobacterium sp.;superkingdom__bacteria;superphylum__bacteroidetes/chlorobi group	100	5.41385e-127	457.539			2	0	3	15	2	0	2	0	0	0	0	10	0	0	0	0	0	0	7	0	0	0	0	0	0	0	0	26	1	1	0	30	0	0	0	11	1	0	4	16	1	0	0
Zotu453	ay884570.1 cellulomonas terrae str. db5 ;k__bacteria;p__actinobacteria;c__actinobacteria;o__micrococcales;f__cellulomonadaceae;g__cellulomonas;s__cellulomonas terrae; superkingdom__bacteria;	99.2095	2.80444e-124	448.522			0	0	0	0	0	0	0	0	0	0	1	0	0	0	0	0	0	26	0	0	0	0	0	0	0	0	0	0	0	0	0	0	0	0	0	0	1	0	0	0	0	0	0
Zotu454	fj674146.1 synecology primary and secondary habitats escherichia coli o157:h7 fecal marc beef cattle feedlot animal #4262 pen 301 ;k__bacteria;p__bacteroidetes;c__bacteroidia;o__bacteroidales;f__prevotellaceae;g__prevotella;s__prevotella copri;superkingdom__bacteria;superphylum__bacteroidetes/chlorobi group	96.8379	3.89824e-116	421.471			10	148	0	28	4	0	0	0	105	0	0	296	1	0	46	74	44	0	0	0	0	0	0	0	0	0	0	0	0	7	0	0	0	0	0	0	0	0	0	0	0	0	0
Zotu455	uncultured pedobacter sp. ;k__bacteria;p__bacteroidetes;c__sphingobacteriia;o__sphingobacteriales;f__sphingobacteriaceae;g__pedobacter;s__pedobacter spp.;superkingdom__bacteria;superphylum__bacteroidetes/chlorobi group	100	5.41385e-127	457.539			0	0	0	0	0	0	0	0	0	0	0	0	0	0	0	0	0	0	0	0	0	0	0	0	1	0	431	0	0	0	0	0	0	2	0	87	62	0	0	0	0	0	0
Zotu456	dq361016.1 brevibacterium linens str. 1mf ;k__bacteria;p__actinobacteria;c__actinobacteria;o__micrococcales;f__brevibacteriaceae;g__brevibacterium;s__brevibacterium linens; superkingdom__bacteria;	100	5.41385e-127	457.539			1	4	0	0	0	0	0	0	0	0	30	1	0	0	0	0	0	0	0	46	2	193	0	0	90	0	2	0	40	0	0	2	3	2	0	0	0	97	3	0	0	0	0
Zotu457	nc_008555.1 listeria welshimeri serovar 6b str. slcc5334 ;k__bacteria;p__firmicutes;c__bacilli;o__bacillales;f__listeriaceae;g__listeria;s__listeria welshimeri;superkingdom__bacteria	100	5.41385e-127	457.539			0	0	0	0	0	0	0	0	0	0	0	0	0	0	0	0	0	95	0	0	0	0	0	0	0	0	0	0	0	0	64	0	0	7	0	0	0	0	0	0	0	0	0
Zotu458	gq016417.1 topographical and temporal human skin microbiome skin interdigital web space clone nbw773b07c1 ;k__bacteria;p__proteobacteria;c__alphaproteobacteria;o__rhizobiales;f__methylobacteriaceae;g__methylobacterium;s__methylobacterium adhaesivum;superkingdom__bacteria	100	5.41385e-127	457.539			0	0	0	0	0	0	0	0	0	0	53	0	0	0	0	0	0	0	1	99	32	257	0	0	0	0	0	0	0	0	0	0	0	0	0	0	8	41	1	0	0	0	0
Zotu459	uncultured dialister sp. ;k__bacteria;p__firmicutes;c__negativicutes;o__veillonellales;f__veillonellaceae;g__dialister;s__dialister spp.; superkingdom__bacteria;	99.6032	7.99883e-125	450.325			32	0	0	0	1	0	0	0	436	0	0	1	0	21	94	73	0	41	0	25	0	0	0	0	0	0	0	0	0	0	0	0	0	0	0	0	0	0	0	0	10	0	0
Zotu460	dq298277.1 studies on and nifh lasiurus sindicus sewan grass thar desert rajasthan india rhizosphere soil clone sr21 ;k__bacteria;p__firmicutes;c__bacilli;o__bacillales;f__bacillaceae;g__bacillus;s__bacillus firmus;superkingdom__bacteria	100	5.41385e-127	457.539			3	0	2	0	2	2	1	0	0	0	0	0	43	0	0	0	0	0	3	3	0	0	0	0	0	0	0	0	0	751	0	0	0	0	0	0	1	1	26	1	1	28	57
Zotu461	flavobacterium suncheonense ;k__bacteria;p__bacteroidetes;c__flavobacteriia;o__flavobacteriales;f__flavobacteriaceae;g__flavobacterium;s__flavobacterium suncheonense;superkingdom__bacteria;superphylum__bacteroidetes/chlorobi group	98.419	1.45274e-121	439.505			0	0	0	0	0	0	0	0	0	0	0	0	0	0	0	0	0	0	0	0	0	0	0	0	0	0	0	0	0	0	0	0	0	0	0	0	0	0	0	0	0	0	0
Zotu462	ef605176.1 salmonella typhimurium exploits inflammation compete intestinal microbiota mouse fecal clone 16saw25_1a11.w2k ;k__bacteria;p__firmicutes;c__clostridia;o__clostridiales;f__ruminococcaceae;g__flavonifractor;s__clostridium orbiscindens; superkingdom__bacteria;	96.8379	3.89824e-116	421.471			0	0	0	0	2	0	0	0	0	0	3	0	0	9	0	5	0	0	33	0	0	0	0	0	0	0	0	0	10	24	0	6	0	8	0	0	4	0	0	0	0	11	8
Zotu463	peptococcus sp. s9 pr_12 ;k__bacteria;p__firmicutes;c__clostridia;o__clostridiales;f__peptococcaceae;g__peptococcus;s__peptococcus sp.;superkingdom__bacteria	90.0794	2.99961e-92	342.123			0	0	0	0	3	0	0	0	0	0	0	0	2	4	0	0	0	0	8	32	0	0	0	0	38	0	0	0	5	9	2	18	13	0	17	10	12	0	1	0	0	4	1
Zotu464	af542074.1 kocuria varians str. atcc 15306 ;k__bacteria;p__actinobacteria;c__actinobacteria;o__micrococcales;f__micrococcaceae;g__kocuria;s__kocuria rhizophila; superkingdom__bacteria;	98.419	1.45274e-121	439.505			23	49	0	71	0	3	0	0	0	1	0	0	0	0	0	12	13	0	0	0	0	2	0	0	0	0	2	0	2	6	0	0	2	0	0	1	0	0	32	14	0	13	18
Zotu465	ef114425.1 cupriavidus gilardii msmb8 ;k__bacteria;p__proteobacteria;c__betaproteobacteria;o__burkholderiales;f__burkholderiaceae;g__cupriavidus;s__cupriavidus gilardii;superkingdom__bacteria	100	5.41385e-127	457.539			0	6	0	0	0	0	0	18	494	0	0	0	0	0	0	0	24	0	0	0	0	0	0	0	0	0	0	0	7	0	0	0	0	0	0	0	0	0	0	0	5	0	1
Zotu466	uncultured methanobrevibacter sp. ;k__archaea;p__euryarchaeota;c__methanobacteria;o__methanobacteriales;f__methanobacteriaceae;g__methanobrevibacter;s__methanobrevibacter sp.;superkingdom__archaea	100	1.55805e-127	459.342			0	0	0	0	0	0	0	0	0	0	0	0	2	0	0	0	0	0	10	0	0	0	0	0	0	0	0	23	20	13	0	64	0	0	0	0	3	3	3	0	0	8	3
Zotu467	eu304956.1 bacillus subtilis subsp. spizizenii str. 3ec5b1 ;k__bacteria;p__firmicutes;c__bacilli;o__bacillales;f__bacillaceae;g__bacillus;s__bacillus subtilis;superkingdom__bacteria	100	5.41385e-127	457.539			4	169	0	0	0	0	0	0	0	8	0	0	0	0	0	0	0	78	0	32	0	91	0	0	71	0	0	0	0	0	63	0	0	0	0	0	0	7	0	0	0	0	2
Zotu468	uncultured roseburia sp. ;k__bacteria;p__firmicutes;c__clostridia;o__clostridiales;f__lachnospiraceae;g__roseburia;s__roseburia spp.;superkingdom__bacteria	99.6047	2.30203e-125	452.129			0	0	0	0	0	0	0	0	1	221	19	0	0	9	0	0	0	41	18	0	0	0	0	0	0	0	6	30	0	11	0	7	3	9	0	0	7	0	0	2	0	4	0
Zotu469	gq055708.1 topographical and temporal human skin microbiome skin occiput clone nbw1119d06c1 ;k__bacteria;p__actinobacteria;c__actinobacteria;o__corynebacteriales;f__gordoniaceae;g__gordonia;s__gordonia polyisoprenivorans; superkingdom__bacteria;	100	5.41385e-127	457.539			0	0	0	2	0	0	0	0	0	1	0	0	0	0	0	0	0	0	0	0	3	0	0	0	0	0	0	0	0	0	0	153	0	258	0	0	0	0	0	1	0	1	0
Zotu470	alkaliflexus sp. v37_05_2 ;k__bacteria;p__bacteroidetes;c__bacteroidia;o__marinilabiliales;f__marinilabiliaceae;g__alkaliflexus;s__alkaliflexus sp.; superkingdom__bacteria;	96.8379	1.11686e-116	423.275			0	0	3	0	4	0	4	0	0	0	0	199	1	0	0	0	0	0	21	0	0	0	0	0	26	0	0	39	0	0	0	0	0	0	133	0	0	0	12	0	20	0	0
Zotu471	pseudomonas sp. m_01 ;k__bacteria;p__proteobacteria;c__gammaproteobacteria;o__pseudomonadales;f__pseudomonadaceae;g__pseudomonas;s__pseudomonas sp.;superkingdom__bacteria	100	5.41385e-127	457.539			0	0	6	0	0	1	14	0	0	273	0	42	0	0	0	0	0	0	0	0	0	0	0	0	0	0	0	0	3	7	0	0	0	0	0	0	0	0	0	0	31	2	0
Zotu472	dq904892.1 human fecal clone 001c_f9 ;k__bacteria;p__firmicutes;c__negativicutes;o__acidaminococcales;f__acidaminococcaceae;g__acidaminococcus;s__acidaminococcus fermentans; superkingdom__bacteria;	99.6032	7.99883e-125	450.325			0	0	0	0	0	1	0	0	682	0	0	0	0	0	0	0	0	0	4	0	0	0	0	0	0	0	0	0	0	47	0	0	0	0	0	0	0	0	0	0	0	0	0
Zotu473	gq008779.1 topographical and temporal human skin microbiome skin volar forearm clone nbw120e11c1 ;k__bacteria;p__firmicutes;c__bacilli;o__lactobacillales;f__streptococcaceae;g__streptococcus;s__streptococcus suis;superkingdom__bacteria	100	1.88115e-126	455.735			0	0	0	0	0	0	0	0	0	0	0	0	5	0	0	0	0	0	109	0	0	0	0	0	0	0	0	263	0	0	0	0	0	0	0	0	9	0	0	88	0	0	0
Zotu474	uncultured dechloromonas sp. ;k__bacteria;p__proteobacteria;c__betaproteobacteria;o__rhodocyclales;f__azonexaceae;g__dechloromonas;s__dechloromonas spp.; superkingdom__bacteria;	100	5.41385e-127	457.539			0	0	0	0	0	0	0	0	0	0	0	0	0	0	0	0	0	0	0	0	0	0	0	0	0	0	0	0	0	0	0	0	0	0	0	0	1	0	0	0	0	0	0
Zotu475	uncultured spirochaeta sp. ;k__bacteria;p__spirochaetes;c__spirochaetia;o__spirochaetales;f__spirochaetaceae;g__spirochaeta;s__spirochaeta spp.;superkingdom__bacteria	92.8854	1.45402e-102	376.387			17	0	0	0	0	0	1	0	0	0	0	0	0	0	0	0	25	0	15	0	0	0	0	0	0	0	0	30	0	2	0	0	0	0	47	0	7	0	0	0	0	4	1
Zotu477	aj576247.1 pseudomonas syringae lz4w ;k__bacteria;p__proteobacteria;c__gammaproteobacteria;o__pseudomonadales;f__pseudomonadaceae;g__pseudomonas;s__pseudomonas syringae;superkingdom__bacteria;species group pseudomonas syringae group	100	5.41385e-127	457.539			0	0	0	0	0	0	0	0	0	0	0	1	0	0	162	0	62	3	0	0	0	0	0	0	0	0	0	0	12	0	34	4	31	1	0	1	0	0	4	0	0	0	0
Zotu478	dq318789.1 chryseobacterium taiwanensis str. bcrc 17412 ;k__bacteria;p__bacteroidetes;c__flavobacteriia;o__flavobacteriales;f__flavobacteriaceae;g__chryseobacterium;s__chryseobacterium taiwanensis;superkingdom__bacteria;superphylum__bacteroidetes/chlorobi group	100	5.41385e-127	457.539			0	0	0	0	0	0	1	0	475	0	0	0	5	4	0	8	0	0	0	0	0	0	0	0	0	0	0	0	0	41	0	0	0	0	0	14	0	0	0	0	0	0	0
Zotu479	actinomyces sp. ms2 ;k__bacteria;p__actinobacteria;c__actinobacteria;o__actinomycetales;f__actinomycetaceae;g__actinomyces;s__actinomyces sp.;superkingdom__bacteria;subclass actinobacteridae;suborder__actinomycineae	100	5.41385e-127	457.539			43	0	0	0	0	0	0	0	0	0	0	0	6	0	0	0	0	0	0	0	0	0	0	0	0	0	0	9	0	34	0	0	0	4	0	0	0	0	0	5	0	11	1
Zotu480	weissella paramesenteroides ;k__bacteria;p__firmicutes;c__bacilli;o__lactobacillales;f__leuconostocaceae;g__weissella;s__weissella paramesenteroides;superkingdom__bacteria	100	5.41385e-127	457.539			0	0	0	0	0	0	0	1	0	0	0	0	0	0	0	0	0	0	0	0	0	0	81	0	0	0	0	0	0	0	0	0	0	0	0	0	0	0	0	0	0	0	0
Zotu481	dq026511.1 xenorhabdus nematophila str. pdbc scx1 ;k__bacteria;p__proteobacteria;c__gammaproteobacteria;o__enterobacterales;f__yersiniaceae;g__serratia;s__serratia marcescens; superkingdom__bacteria;	100	5.41385e-127	457.539			6	0	0	0	0	0	0	9	0	0	0	0	54	0	0	1	0	76	0	0	0	0	0	0	0	0	0	135	0	0	1	0	0	0	285	0	1	0	0	1	0	0	0
Zotu482	uncultured aquabacterium sp. ;k__bacteria;p__proteobacteria;c__betaproteobacteria;o__burkholderiales;f__burkholderiales;g__aquabacterium;s__aquabacterium spp.;superkingdom__bacteria	100	5.41385e-127	457.539			0	0	0	0	0	0	0	0	0	0	0	0	0	0	0	0	0	2	0	0	0	0	0	0	0	0	0	0	14	0	0	0	0	0	0	0	4	1	0	0	0	0	0
Zotu483	sphingomonas sp. 84phe_3 ;k__bacteria;p__proteobacteria;c__alphaproteobacteria;o__sphingomonadales;f__sphingomonadaceae;g__sphingomonas;s__sphingomonas sp.;superkingdom__bacteria	97.2332	3.19987e-117	425.078			0	0	0	4	0	0	0	0	0	0	1	0	0	0	0	0	0	0	0	0	0	0	0	0	0	0	0	0	1	0	0	0	0	0	0	0	0	0	15	133	0	0	0
Zotu484	aj878852.1 sphingobacterium spiritivorum b1 ;k__bacteria;p__bacteroidetes;c__sphingobacteriia;o__sphingobacteriales;f__sphingobacteriaceae;g__sphingobacterium;s__sphingobacterium spiritivorum;superkingdom__bacteria;superphylum__bacteroidetes/chlorobi group	100	5.41385e-127	457.539			0	0	0	0	0	0	0	68	225	0	0	0	0	80	0	0	0	0	0	21	0	0	0	0	0	0	0	0	0	0	0	0	0	9	0	0	0	0	6	34	0	0	0
Zotu485	fn436071.1 molekularbiologische charakterisierung der bakteriellen populationsdynamik eines thermophil betriebenen biogasfermenters zur vergaerung nachwachsender rohstoffe thermophilic biogas reactor fed renewable biomass clone haw_r60_b_727d_ac ;k__bacteria;p__proteobacteria;c__alphaproteobacteria;o__rhizobiales;f__rhizobiaceae;g__shinella;s__shinella spp.;superkingdom__bacteria	100	5.41385e-127	457.539			0	0	0	0	0	0	0	0	0	0	0	0	0	13	0	0	0	0	0	0	0	0	0	0	0	168	0	0	29	0	0	0	11	5	0	0	0	3	0	11	1	0	0
Zotu486	curvibacter sp. jj010 ;k__bacteria;p__proteobacteria;c__betaproteobacteria;o__burkholderiales;f__comamonadaceae;g__curvibacter;s__curvibacter sp.;superkingdom__bacteria	100	5.41385e-127	457.539			0	93	0	0	0	0	0	2	0	0	0	0	1	0	0	0	0	0	0	0	0	0	0	0	0	0	0	0	0	0	0	0	1	7	0	0	1	0	0	0	2	1	0
Zotu487	comamonas koreensis ;k__bacteria;p__proteobacteria;c__betaproteobacteria;o__burkholderiales;f__comamonadaceae;g__comamonas;s__comamonas koreensis;superkingdom__bacteria	100	5.41385e-127	457.539			48	0	0	0	0	0	0	94	0	0	12	0	0	0	0	0	0	46	0	82	0	0	0	0	0	0	0	0	0	0	0	0	0	3	0	0	1	0	0	17	0	1	0
Zotu488	pelomonas sp. cr2 ;k__bacteria;p__proteobacteria;c__betaproteobacteria;o__burkholderiales;f__comamonadaceae;g__pelomonas;s__pelomonas sp.;superkingdom__bacteria	99.6047	2.30203e-125	452.129			0	4	0	0	0	0	0	0	0	0	0	0	0	0	0	0	0	0	0	0	0	0	0	0	0	0	0	0	0	0	0	0	0	0	1	0	0	0	0	0	0	0	0
Zotu490	kribbia sp. ef3(2012) ;k__bacteria;p__actinobacteria;c__actinobacteria;o__micrococcales;f__intrasporangiaceae;g__kribbia;s__kribbia sp.; superkingdom__bacteria;	99.2095	2.80444e-124	448.522			0	0	3	0	1	2	0	0	0	0	0	0	0	0	0	0	0	0	0	0	0	0	0	0	0	0	0	0	0	2	0	0	0	0	0	0	0	0	2	0	0	0	0
Zotu491	uncultured blautia sp. ;k__bacteria;p__firmicutes;c__clostridia;o__clostridiales;f__lachnospiraceae;g__blautia;s__blautia spp.;superkingdom__bacteria	100	5.41385e-127	457.539			0	0	0	1	0	0	0	18	211	0	17	295	0	21	0	68	0	2	0	99	0	0	0	0	0	0	0	0	0	0	0	0	0	0	0	0	0	0	0	0	0	0	0
Zotu492	uncultured bacillus sp. ;k__bacteria;p__firmicutes;c__bacilli;o__bacillales;f__bacillaceae;g__bacillus;s__bacillus spp.;superkingdom__bacteria	97.2332	3.19987e-117	425.078			61	0	0	10	0	0	0	0	0	0	11	0	0	0	0	0	103	0	0	0	0	0	0	0	0	0	130	0	0	0	0	0	0	0	0	0	0	0	0	0	6	16	0
Zotu493	empedobacter sp. b202 ;k__bacteria;p__bacteroidetes;c__flavobacteriia;o__flavobacteriales;f__flavobacteriaceae;g__empedobacter;s__empedobacter sp.;superkingdom__bacteria;superphylum__bacteroidetes/chlorobi group	99.2095	2.80444e-124	448.522			0	0	1	0	0	0	0	0	0	201	0	0	0	0	0	0	0	0	0	0	0	0	0	0	0	0	0	0	0	0	98	0	51	4	0	0	0	0	0	0	0	0	0
Zotu494	nr_025365.1 corynebacterium auriscanis str. ccug 39784 ;k__bacteria;p__actinobacteria;c__actinobacteria;o__corynebacteriales;f__corynebacteriaceae;g__corynebacterium;s__corynebacterium auriscanis; superkingdom__bacteria;	99.6063	6.62499e-126	453.932			0	0	0	0	0	0	0	0	0	0	0	0	0	0	0	0	0	0	0	0	0	114	0	0	0	449	0	0	0	0	0	0	0	0	0	0	0	0	8	0	0	0	0
Zotu495	flavobacteria bacterium pg2s01 ;k__bacteria;p__bacteroidetes;c__flavobacteriia;o__flavobacteriales;f__cryomorphaceae;g__phaeocystidibacter;s__flavobacteria bacterium;superkingdom__bacteria;superphylum__bacteroidetes/chlorobi group	88.1423	2.8094e-86	322.286			0	0	0	0	0	0	0	0	0	0	0	0	0	0	0	0	0	0	0	0	0	0	0	0	0	0	0	0	0	0	0	0	0	0	0	0	0	0	0	0	0	0	0
Zotu496	bacillus subtilis subsp. inaquosorum ;k__bacteria;p__firmicutes;c__bacilli;o__bacillales;f__bacillaceae;g__bacillus;s__bacillus subtilis;superkingdom__bacteria;species group bacillus subtilis group;subspecies bacillus subtilis subsp. inaquosorum	100	5.41385e-127	457.539			0	0	0	0	0	0	0	0	0	0	0	0	0	0	0	0	0	0	0	0	0	0	0	0	0	0	0	0	0	0	0	0	0	0	0	0	0	0	0	0	0	0	0
Zotu497	terrabacter sp. 8_140 ;k__bacteria;p__actinobacteria;c__actinobacteria;o__micrococcales;f__intrasporangiaceae;g__terrabacter;s__terrabacter sp.; superkingdom__bacteria;	99.6047	2.30203e-125	452.129			0	0	0	0	0	0	0	0	0	0	0	52	0	0	0	0	1	0	0	0	0	0	0	0	0	0	166	2	0	0	4	1	0	0	4	0	0	0	0	0	0	0	0
Zotu498	uncultured atopostipes sp. ;k__bacteria;p__firmicutes;c__bacilli;o__lactobacillales;f__carnobacteriaceae;g__atopostipes;s__atopostipes spp.;superkingdom__bacteria	100	5.41385e-127	457.539			0	0	0	0	0	0	0	0	0	0	1	8	0	0	142	0	2	0	0	4	0	0	0	0	36	3	0	0	1	0	0	0	1	0	0	25	3	0	0	0	2	13	6
Zotu499	uncultured bacteroides sp. ;k__bacteria;p__bacteroidetes;c__bacteroidia;o__bacteroidales;f__bacteroidaceae;g__bacteroides;s__bacteroides spp.;superkingdom__bacteria;superphylum__bacteroidetes/chlorobi group	99.2095	2.80444e-124	448.522			0	0	0	0	2	0	2	0	0	0	0	0	0	0	0	0	0	2	30	0	0	0	0	0	0	0	98	0	2	0	0	0	0	4	0	0	13	0	3	0	1	4	8
Zotu500	sphingobacterium sp. ci61 ;k__bacteria;p__bacteroidetes;c__sphingobacteriia;o__sphingobacteriales;f__sphingobacteriaceae;g__sphingobacterium;s__sphingobacterium sp.;superkingdom__bacteria;superphylum__bacteroidetes/chlorobi group	96.0474	2.01934e-113	412.454			0	0	0	0	0	0	0	0	0	0	33	161	0	5	0	0	0	0	0	0	0	0	65	0	0	0	0	0	13	0	0	0	0	0	0	0	6	42	0	0	0	0	0
Zotu501	alistipes shahii wal 8301 ;k__bacteria;p__bacteroidetes;c__bacteroidia;o__bacteroidales;f__rikenellaceae;g__alistipes;s__alistipes shahii;superkingdom__bacteria;superphylum__bacteroidetes/chlorobi group	95.6522	1.04135e-110	403.438			0	0	0	0	0	0	0	0	0	0	4	30	3	15	0	0	0	0	13	0	0	0	0	0	0	0	0	0	0	5	0	0	0	0	0	70	2	0	1	3	0	2	15
Zotu502	uncultured clostridium sp. ;k__bacteria;p__firmicutes;c__clostridia;o__clostridiales;f__clostridiaceae;g__clostridium;s__clostridium spp.;superkingdom__bacteria	89.7233	1.04697e-91	340.32			0	0	0	0	0	0	0	0	0	0	1	0	0	0	0	0	0	0	6	0	0	0	0	0	0	125	0	0	0	0	0	69	0	0	174	0	2	3	2	0	0	5	7
Zotu503	uncultured clostridium sp. ;k__bacteria;p__firmicutes;c__clostridia;o__clostridiales;f__clostridiaceae;g__clostridium;s__clostridium spp.;superkingdom__bacteria	97.6378	2.16572e-119	432.291			0	0	1	0	1	0	0	6	0	0	25	0	0	0	0	0	28	0	0	25	0	0	0	0	0	0	0	0	8	5	0	51	0	0	0	0	16	0	3	0	0	10	17
Zotu504	fj009631.1 streptococcus parauberis str. jji51 ;k__bacteria;p__firmicutes;c__bacilli;o__lactobacillales;f__streptococcaceae;g__streptococcus;s__streptococcus parauberis;superkingdom__bacteria	98.8095	4.1435e-122	441.308			0	0	0	0	0	0	0	0	0	0	0	0	0	0	0	0	0	0	0	0	0	0	0	0	0	0	0	0	0	0	0	0	0	0	0	0	0	0	0	0	0	0	0
Zotu505	af031240.1 sphingomonas koreensis str. jss_28 ;k__bacteria;p__proteobacteria;c__alphaproteobacteria;o__sphingomonadales;f__sphingomonadaceae;g__sphingomonas;s__sphingomonas koreensis;superkingdom__bacteria	100	5.41385e-127	457.539			0	0	0	0	0	0	0	0	0	0	0	0	0	0	0	115	0	82	0	0	0	0	0	0	0	0	0	0	0	0	70	0	19	54	0	0	14	0	0	5	10	0	0
Zotu506	uncultured mitsuaria sp. ;k__bacteria;p__proteobacteria;c__betaproteobacteria;o__burkholderiales;f__burkholderiales;g__mitsuaria;s__mitsuaria spp.;superkingdom__bacteria	99.2095	2.80444e-124	448.522			1	0	0	0	0	0	0	0	0	0	0	0	0	0	0	0	0	0	0	0	0	0	0	0	0	0	0	0	0	0	0	0	0	0	0	0	0	0	0	0	0	0	0
Zotu507	uncultured candidatus cloacamonas sp. ;k__bacteria;p__cloacimonetes;c__cloacimonetes;o__cloacimonetes;f__cloacimonetes;g__candidatus cloacimonas;s__uncultured candidatus cloacamonas sp.;superkingdom__bacteria	93.6759	2.80692e-105	385.404			0	0	0	0	0	0	0	0	0	611	0	0	0	0	0	0	0	0	0	12	0	0	0	0	0	0	0	0	0	0	0	0	0	0	0	0	0	0	0	0	0	0	0
Zotu508	stenotrophomonas sp. y191 ;k__bacteria;p__proteobacteria;c__gammaproteobacteria;o__xanthomonadales;f__xanthomonadaceae;g__stenotrophomonas;s__stenotrophomonas sp.;superkingdom__bacteria	100	5.41385e-127	457.539			0	0	0	0	0	0	0	2	8	131	0	0	0	0	0	0	0	77	0	16	0	0	0	0	48	0	232	0	1	0	0	1	1	9	0	0	0	0	0	0	1	0	0
Zotu509	uncultured barnesiella sp. ;k__bacteria;p__bacteroidetes;c__bacteroidia;o__bacteroidales;f__barnesiellaceae;g__barnesiella;s__barnesiella spp.; superkingdom__bacteria;	91.6667	1.11284e-97	360.157			0	0	0	0	0	0	0	0	0	0	0	0	0	0	0	0	0	0	0	0	0	0	0	0	0	0	0	0	0	0	0	0	0	0	0	0	1	0	0	0	0	0	0
Zotu510	dq298754.1 effect nutrient periodicity upon microbial dynamics exposed 1_day nutrient flux ;k__bacteria;p__bacteroidetes;c__flavobacteriia;o__flavobacteriales;f__flavobacteriaceae;g__chryseobacterium;s__chryseobacterium indologenes;superkingdom__bacteria;superphylum__bacteroidetes/chlorobi group	99.6047	2.30203e-125	452.129			0	0	0	0	0	0	0	0	0	0	0	0	578	0	0	0	0	0	0	0	0	0	0	0	0	0	0	22	0	0	0	0	0	0	0	0	0	0	0	0	0	0	0
Zotu511	uncultured clostridium sp. ;k__bacteria;p__firmicutes;c__clostridia;o__clostridiales;f__clostridiaceae;g__clostridium;s__clostridium spp.;superkingdom__bacteria	91.3043	3.90168e-97	358.353			0	0	0	0	0	0	8	0	0	0	0	0	4	0	0	0	44	0	19	0	0	0	0	0	33	0	0	0	12	3	0	5	0	0	0	121	10	0	14	0	0	6	14
Zotu512	eu025028.1 deinococcus xinjiangensis str. r12 ;k__bacteria;p__deinococcus_thermus;c__deinococci;o__deinococcales;f__deinococcaceae;g__deinococcus;s__deinococcus xinjiangensis;superkingdom__bacteria	100	5.41385e-127	457.539			0	109	0	248	0	0	0	0	0	0	0	15	0	20	0	0	23	0	0	12	0	0	0	0	0	0	0	0	0	10	0	0	0	1	0	0	0	0	0	0	0	1	6
Zotu513	trichococcus sp. svi9 ;k__bacteria;p__firmicutes;c__bacilli;o__lactobacillales;f__carnobacteriaceae;g__trichococcus;s__trichococcus sp.;superkingdom__bacteria	100	5.41385e-127	457.539			22	0	0	0	0	0	0	0	0	0	38	0	4	16	0	0	0	0	26	0	0	0	0	0	0	0	0	47	3	6	0	0	0	0	150	0	0	0	14	0	0	2	2
Zotu515	uncultured barnesiella sp. ;k__bacteria;p__bacteroidetes;c__bacteroidia;o__bacteroidales;f__barnesiellaceae;g__barnesiella;s__barnesiella spp.; superkingdom__bacteria;	86.5079	2.61946e-80	302.449			0	0	2	0	0	0	1	0	0	0	3	0	3	0	0	9	0	0	79	1	0	0	0	0	0	8	49	0	2	26	0	0	0	2	0	0	13	3	3	0	0	5	7
Zotu516	gq115855.1 topographical and temporal human skin microbiome skin elbow clone nbw602c05c1 ;k__bacteria;p__proteobacteria;c__alphaproteobacteria;o__sphingomonadales;f__sphingomonadaceae;g__sphingomonas;s__sphingomonas azotifigens;superkingdom__bacteria	100	5.41385e-127	457.539			0	0	0	0	0	0	0	0	10	0	0	0	3	0	0	0	0	0	0	0	0	0	0	0	0	0	0	0	0	0	131	0	51	0	0	0	0	0	0	0	0	0	0
Zotu517	gq079667.1 topographical and temporal human skin microbiome skin occiput clone nbw1232h10c1 ;k__bacteria;p__firmicutes;c__clostridia;o__clostridiales;f__ruminococcaceae;g__faecalibacterium;s__faecalibacterium prausnitzii;superkingdom__bacteria	100	5.41385e-127	457.539			0	3	0	15	8	0	5	16	1	139	15	156	2	12	1	77	0	55	10	76	0	0	0	0	0	0	0	0	0	0	0	1	0	0	0	0	2	5	0	0	0	0	0
Zotu518	gq284373.1 paenibacillus lautus str. tswcsn3 ;k__bacteria;p__firmicutes;c__bacilli;o__bacillales;f__paenibacillaceae;g__paenibacillus;s__paenibacillus lautus;superkingdom__bacteria	100	1.88115e-126	455.735			0	0	0	0	0	0	0	0	0	0	0	0	6	0	503	49	0	0	0	0	0	0	0	0	0	0	0	0	0	49	0	0	0	0	0	0	0	0	0	0	0	0	0
Zotu519	ay982469.1 human sigmoid colon mucosal biopsy clone mm16 ;k__bacteria;p__firmicutes;c__clostridia;o__clostridiales;f__lachnospiraceae;g__dorea;s__dorea formicigenerans;superkingdom__bacteria	96.8379	3.89824e-116	421.471			0	0	0	0	0	0	0	4	0	134	5	0	0	0	0	0	33	0	3	2	0	0	0	0	0	0	0	0	0	0	0	0	0	0	0	0	0	0	3	0	0	4	7
Zotu520	fj009631.1 streptococcus parauberis str. jji51 ;k__bacteria;p__firmicutes;c__bacilli;o__lactobacillales;f__streptococcaceae;g__streptococcus;s__streptococcus parauberis;superkingdom__bacteria	99.2063	9.74457e-124	446.718			0	0	0	0	0	0	0	0	0	0	0	0	0	0	0	0	0	0	0	0	0	0	0	0	0	0	0	0	0	0	0	0	0	1	0	0	0	0	0	0	0	0	0
Zotu521	uncultured sphaerobacter sp. ;k__bacteria;p__chloroflexi;c__thermomicrobia;o__sphaerobacterales;f__sphaerobacteraceae;g__sphaerobacter;s__sphaerobacter spp.;superkingdom__bacteria;subclass sphaerobacteridae;suborder__sphaerobacterineae	97.2332	3.19987e-117	425.078			0	0	0	5	0	0	0	0	0	0	0	0	0	0	0	0	0	0	0	0	0	0	0	0	0	0	0	0	0	0	0	0	0	0	0	0	0	0	1	0	0	0	0
Zotu522	uncultured rikenella sp. ;k__bacteria;p__bacteroidetes;c__bacteroidia;o__bacteroidales;f__rikenellaceae;g__rikenella;s__rikenella spp.;superkingdom__bacteria;superphylum__bacteroidetes/chlorobi group	97.6285	7.52537e-119	430.488			0	0	0	0	0	0	0	13	0	2	6	0	0	0	0	0	0	0	27	0	0	0	0	0	0	0	0	0	0	7	0	66	0	0	1	0	6	0	7	0	0	9	11
Zotu523	fj682227.1 synecology primary and secondary habitats escherichia coli o157:h7 fecal marc beef cattle feedlot animal #4351 pen 301 ;k__bacteria;p__proteobacteria;c__gammaproteobacteria;o__aeromonadales;f__succinivibrionaceae;g__succinivibrio;s__succinivibrio spp.;superkingdom__bacteria	100	5.41385e-127	457.539			0	0	1	0	0	0	1	0	0	0	0	0	1	0	0	0	0	0	14	0	0	0	0	0	0	0	75	0	17	6	41	93	0	0	0	0	9	0	7	3	0	0	0
Zotu524	uncultured megasphaera sp. ;k__bacteria;p__firmicutes;c__negativicutes;o__veillonellales;f__veillonellaceae;g__megasphaera;s__megasphaera spp.; superkingdom__bacteria;	100	1.88115e-126	455.735			0	0	0	0	0	0	0	0	24	0	0	0	0	0	0	0	0	0	0	0	0	0	0	0	0	0	0	0	0	79	0	0	0	0	0	0	0	0	0	0	0	0	0
Zotu525	uncultured pseudoclavibacter sp. ;k__bacteria;p__actinobacteria;c__actinobacteria;o__micrococcales;f__microbacteriaceae;g__pseudoclavibacter;s__pseudoclavibacter spp.; superkingdom__bacteria;	100	5.41385e-127	457.539			0	0	0	0	3	0	0	0	0	0	0	0	2	0	0	0	0	0	0	0	0	0	0	0	0	0	2	0	0	0	0	0	0	0	0	0	1	0	0	379	0	0	0
Zotu526	uncultured bacteroides sp. ;k__bacteria;p__bacteroidetes;c__bacteroidia;o__bacteroidales;f__bacteroidaceae;g__bacteroides;s__bacteroides spp.;superkingdom__bacteria;superphylum__bacteroidetes/chlorobi group	100	5.41385e-127	457.539			0	0	0	0	0	0	0	0	0	0	8	0	2	6	0	0	0	0	19	0	0	0	56	0	16	0	0	0	12	21	0	0	0	7	28	0	4	0	4	3	0	2	1
Zotu527	gq008505.1 topographical and temporal human skin microbiome skin volar forearm clone nbw118a10c1 ;k__bacteria;p__bacteroidetes;c__flavobacteriia;o__flavobacteriales;f__flavobacteriaceae;g__elizabethkingia;s__elizabethkingia meningoseptica;superkingdom__bacteria;superphylum__bacteroidetes/chlorobi group	100	5.41385e-127	457.539			0	0	0	0	0	0	0	33	0	0	0	0	262	0	0	0	0	0	94	0	0	0	0	0	0	0	0	8	0	176	0	0	0	5	0	0	0	0	0	0	0	0	0
Zotu528	uncultured mesorhizobium sp. ;k__bacteria;p__proteobacteria;c__alphaproteobacteria;o__rhizobiales;f__phyllobacteriaceae;g__mesorhizobium;s__mesorhizobium spp.;superkingdom__bacteria	98.419	1.7698e-120	435.898			0	0	0	0	0	0	0	0	0	0	0	0	0	0	0	0	0	0	0	0	0	0	0	0	0	0	0	0	0	0	0	0	0	0	0	0	0	0	0	0	0	0	0
Zotu529	clostridium sp. 619 ;k__bacteria;p__firmicutes;c__clostridia;o__clostridiales;f__clostridiaceae;g__clostridium;s__clostridium sp.;superkingdom__bacteria	92.0949	7.53202e-100	367.37			0	0	0	0	1	0	0	0	0	0	18	0	3	0	0	0	96	0	9	0	0	0	0	0	5	0	0	0	0	34	0	0	0	0	0	0	6	0	3	0	0	2	16
Zotu530	uncultured rikenella sp. ;k__bacteria;p__bacteroidetes;c__bacteroidia;o__bacteroidales;f__rikenellaceae;g__rikenella;s__rikenella spp.;superkingdom__bacteria;superphylum__bacteroidetes/chlorobi group	96.8379	3.89824e-116	421.471			0	0	0	34	0	0	0	0	0	126	0	0	0	21	100	0	0	0	23	0	0	0	0	0	0	0	0	0	0	0	0	0	0	2	0	81	20	0	3	0	0	13	0
Zotu531	uncultured pedobacter sp. ;k__bacteria;p__bacteroidetes;c__sphingobacteriia;o__sphingobacteriales;f__sphingobacteriaceae;g__pedobacter;s__pedobacter spp.;superkingdom__bacteria;superphylum__bacteroidetes/chlorobi group	90.5512	7.0544e-94	347.533			0	0	0	0	0	0	0	0	0	0	0	0	0	0	0	0	0	0	0	0	0	0	0	0	0	0	0	0	0	0	0	0	57	0	0	0	0	0	7	0	0	0	0
Zotu532	uncultured truepera sp. ;k__bacteria;p__deinococcus_thermus;c__deinococci;o__deinococcales;f__trueperaceae;g__truepera;s__truepera spp.;superkingdom__bacteria	100	5.41385e-127	457.539			0	0	0	0	0	0	0	0	0	0	0	0	0	0	0	0	0	0	0	0	0	0	0	0	0	0	0	0	0	0	0	0	0	0	0	0	0	0	5	0	0	4	0
Zotu533	ef219027.1 structure and significance rhizobiales biofouling biofilms on reverse osmosis membrane treating mbr effluent clone ro156 ;k__bacteria;p__proteobacteria;c__gammaproteobacteria;o__xanthomonadales;f__xanthomonadaceae;g__stenotrophomonas;s__stenotrophomonas acidaminiphila;superkingdom__bacteria	100	5.41385e-127	457.539			0	0	0	0	0	0	0	0	601	0	0	0	0	8	0	0	0	0	0	0	0	0	0	0	0	0	0	0	0	0	0	0	0	0	0	0	0	0	0	0	0	0	0
Zotu534	eu660355.1 bacillus horikoshii str. ct1 ;k__bacteria;p__firmicutes;c__bacilli;o__bacillales;f__bacillaceae;g__bacillus;s__bacillus horikoshii;superkingdom__bacteria	99.2095	2.80444e-124	448.522			0	0	0	0	0	0	0	0	0	0	0	0	8	0	0	0	0	0	0	0	0	0	0	0	0	0	0	5	0	0	0	0	0	0	0	0	0	0	0	0	0	0	0
Zotu535	uncultured hydrogenophaga sp. ;k__bacteria;p__proteobacteria;c__betaproteobacteria;o__burkholderiales;f__comamonadaceae;g__hydrogenophaga;s__hydrogenophaga spp.;superkingdom__bacteria	100	5.41385e-127	457.539			0	0	0	0	0	0	0	0	0	0	0	0	0	0	0	0	0	0	0	0	0	0	0	0	0	0	0	0	0	0	0	0	0	0	0	0	0	0	0	0	0	0	0
Zotu536	ornithinicoccus sp. tut1318 ;k__bacteria;p__actinobacteria;c__actinobacteria;o__micrococcales;f__intrasporangiaceae;g__ornithinicoccus;s__ornithinicoccus sp.; superkingdom__bacteria;	100	5.41385e-127	457.539			0	0	4	0	0	1	0	0	0	0	0	0	0	0	0	0	1	0	0	0	0	0	0	0	0	0	0	52	5	0	0	0	72	0	0	0	0	0	7	9	0	0	0
Zotu537	uncultured spirochaeta sp. ;k__bacteria;p__spirochaetes;c__spirochaetia;o__spirochaetales;f__spirochaetaceae;g__spirochaeta;s__spirochaeta spp.;superkingdom__bacteria	89.3281	4.45181e-90	334.91			0	0	0	0	0	0	0	0	0	0	0	0	0	0	0	0	0	0	0	0	0	0	0	0	0	0	0	0	4	0	104	0	0	0	0	0	2	0	0	0	0	0	0
Zotu538	uncultured turicibacter sp. ;k__bacteria;p__firmicutes;c__erysipelotrichia;o__erysipelotrichales;f__erysipelotrichaceae;g__turicibacter;s__turicibacter spp.;superkingdom__bacteria	85.7143	1.35691e-77	293.432			0	0	0	0	0	0	0	0	0	0	2	0	0	11	0	0	0	0	0	0	0	0	0	0	0	0	0	0	0	0	0	0	0	0	27	0	0	0	0	0	6	1	0
Zotu539	isoptericola sp. x50_crbm_e14 ;k__bacteria;p__actinobacteria;c__actinobacteria;o__micrococcales;f__promicromonosporaceae;g__isoptericola;s__isoptericola sp.; superkingdom__bacteria;	100	5.41385e-127	457.539			0	0	0	0	0	0	0	0	0	0	0	0	0	0	0	0	0	0	0	0	0	0	0	0	0	0	0	47	0	19	0	0	0	0	0	0	0	0	0	0	1	0	0
Zotu540	sutterella sp. yit 12072 ;k__bacteria;p__proteobacteria;c__betaproteobacteria;o__burkholderiales;f__sutterellaceae;g__sutterella;s__sutterella sp.;superkingdom__bacteria	99.2095	2.80444e-124	448.522			0	53	1	0	0	0	0	0	0	281	6	1	0	0	0	37	67	99	0	24	2	0	0	0	0	0	0	0	0	0	0	0	0	0	0	0	0	1	0	6	14	0	0
Zotu542	uncultured rikenella sp. ;k__bacteria;p__bacteroidetes;c__bacteroidia;o__bacteroidales;f__rikenellaceae;g__rikenella;s__rikenella spp.;superkingdom__bacteria;superphylum__bacteroidetes/chlorobi group	94.0711	2.30406e-106	389.011			12	0	1	0	0	0	1	0	0	0	9	0	4	0	178	0	0	0	25	0	0	0	66	0	0	0	0	0	10	0	0	0	0	0	0	0	11	0	0	0	0	15	0
Zotu543	ef125186.1 brachybacterium zhongshanense str. jb ;k__bacteria;p__actinobacteria;c__actinobacteria;o__micrococcales;f__dermabacteraceae;g__brachybacterium;s__brachybacterium zhongshanense; superkingdom__bacteria;	98.419	1.45274e-121	439.505			45	55	1	115	0	3	0	0	0	0	0	0	1	0	0	8	35	0	1	6	0	7	0	0	1	2	17	0	12	8	1	6	8	1	0	2	0	1	26	12	0	3	8
Zotu544	fj588227.1 rhodococcus rhodochrous str. ba_1 ;k__bacteria;p__actinobacteria;c__actinobacteria;o__corynebacteriales;f__nocardiaceae;g__rhodococcus;s__rhodococcus rhodochrous; superkingdom__bacteria;	100	5.41385e-127	457.539			0	0	0	0	0	0	0	0	0	0	2	0	2	0	0	0	0	0	2	2	1	0	0	0	1	0	0	0	0	20	0	0	0	0	0	0	0	1	5	0	0	3	3
Zotu545	ef125186.1 brachybacterium zhongshanense str. jb ;k__bacteria;p__actinobacteria;c__actinobacteria;o__micrococcales;f__dermabacteraceae;g__brachybacterium;s__brachybacterium zhongshanense; superkingdom__bacteria;	99.6047	2.30203e-125	452.129			0	0	0	143	0	0	0	0	0	0	0	0	0	0	0	0	0	0	0	0	0	0	0	0	0	0	0	0	0	0	0	0	0	3	48	0	0	0	15	20	0	0	5
Zotu547	gq095476.1 topographical and temporal human skin microbiome skin external auditory canal clone nbw380c02c1 ;k__bacteria;p__firmicutes;c__bacilli;o__lactobacillales;f__carnobacteriaceae;g__alloiococcus;s__alloiococcus otitis;superkingdom__bacteria	95.6522	8.58644e-112	407.044			0	0	0	0	0	0	0	3	0	0	0	64	3	0	0	0	0	0	0	0	0	0	0	0	0	84	0	0	4	15	0	0	0	0	0	0	20	0	0	0	0	26	0
Zotu548	uncultured sphingobacterium sp. ;k__bacteria;p__bacteroidetes;c__sphingobacteriia;o__sphingobacteriales;f__sphingobacteriaceae;g__sphingobacterium;s__sphingobacterium spp.;superkingdom__bacteria;superphylum__bacteroidetes/chlorobi group	99.6047	2.30203e-125	452.129			22	0	0	0	0	0	0	0	0	0	11	0	0	0	0	0	0	0	0	0	0	0	0	0	0	50	0	0	0	0	0	0	0	84	0	0	0	0	0	0	0	0	0
Zotu549	niabella yanshanensis ;k__bacteria;p__bacteroidetes;c__chitinophagia;o__chitinophagales;f__chitinophagaceae;g__niabella;s__niabella yanshanensis; superkingdom__bacteria;	100	5.41385e-127	457.539			0	0	0	0	0	0	0	0	296	0	0	0	2	0	0	0	0	0	0	0	0	0	0	0	0	0	0	0	0	0	0	0	0	9	0	0	0	0	0	0	0	0	0
Zotu550	gq417013.1 temporal succession biological degreasing systems clone f1oct.37 ;k__bacteria;p__proteobacteria;c__alphaproteobacteria;o__rhizobiales;f__brucellaceae;g__ochrobactrum;s__ochrobactrum spp.;superkingdom__bacteria	100	5.41385e-127	457.539			0	0	0	0	0	0	0	0	0	0	0	0	102	0	0	116	0	0	0	0	0	0	0	0	0	0	0	0	0	0	0	0	0	22	0	0	0	0	0	0	0	0	0
Zotu551	uncultured alcaligenes sp. ;k__bacteria;p__proteobacteria;c__betaproteobacteria;o__burkholderiales;f__alcaligenaceae;g__alcaligenes;s__alcaligenes spp.;superkingdom__bacteria	100	5.41385e-127	457.539			0	65	0	13	0	0	0	0	0	0	0	0	0	0	0	0	11	0	0	0	0	0	0	0	0	0	0	0	0	0	0	0	0	0	0	0	0	0	3	7	0	0	0
Zotu552	uncultured mycoplana sp. ;k__bacteria;p__proteobacteria;c__alphaproteobacteria;o__rhizobiales;f__brucellaceae;g__mycoplana;s__mycoplana spp.;superkingdom__bacteria	96.8379	3.89824e-116	421.471			0	0	0	0	0	0	0	0	0	0	0	0	0	0	0	0	0	0	0	0	0	0	0	0	0	28	0	0	0	0	0	0	0	0	0	0	3	0	0	0	0	0	0
Zotu553	uncultured mesorhizobium sp. ;k__bacteria;p__proteobacteria;c__alphaproteobacteria;o__rhizobiales;f__phyllobacteriaceae;g__mesorhizobium;s__mesorhizobium spp.;superkingdom__bacteria	99.2095	2.80444e-124	448.522			62	0	0	62	0	0	0	4	0	0	0	0	0	0	0	0	0	0	0	0	0	0	0	0	0	0	0	0	6	0	0	0	0	0	0	0	0	0	0	0	0	0	0
Zotu554	uncultured bacteroides sp. ;k__bacteria;p__bacteroidetes;c__bacteroidia;o__bacteroidales;f__bacteroidaceae;g__bacteroides;s__bacteroides spp.;superkingdom__bacteria;superphylum__bacteroidetes/chlorobi group	98.0237	6.1772e-120	434.095			0	0	1	0	0	0	0	0	0	0	2	0	0	0	0	0	0	0	3	0	0	0	0	0	0	0	0	0	1	26	0	0	0	0	0	42	16	0	1	0	0	5	5
Zotu555	uncultured corynebacterium sp. ;k__bacteria;p__actinobacteria;c__actinobacteria;o__corynebacteriales;f__corynebacteriaceae;g__corynebacterium;s__corynebacterium spp.; superkingdom__bacteria;	100	1.55805e-127	459.342			0	0	0	0	0	0	0	0	0	0	0	0	0	0	0	0	0	0	0	0	1	0	0	0	0	0	0	0	0	0	0	0	0	0	0	0	0	0	0	0	0	0	0
Zotu556	candidatus soleaferrea massiliensis ap7 ;k__bacteria;p__firmicutes;c__clostridia;o__clostridiales;f__ruminococcaceae;g__candidatus soleaferrea;s__candidatus soleaferrea massiliensis;superkingdom__bacteria	94.4444	1.88281e-107	392.617			0	0	0	0	0	0	0	1	0	0	0	0	0	0	0	0	0	0	7	0	0	0	0	0	0	0	0	0	0	11	0	0	0	0	0	0	0	0	1	0	0	9	9
Zotu557	blastocatella fastidiosa ;k__bacteria;p__acidobacteria;c__blastocatellia;o__blastocatellales;f__blastocatellaceae;g__blastocatella;s__blastocatella fastidiosa;superkingdom__bacteria;superphylum__fibrobacteres/acidobacteria group	97.2332	3.19987e-117	425.078			0	0	0	0	0	0	0	0	0	0	0	0	0	0	0	0	0	0	0	0	0	0	0	0	0	0	0	0	0	0	0	0	0	0	0	0	0	0	1	0	0	0	0
Zotu558	gulosibacter sp. cau9135 ;k__bacteria;p__actinobacteria;c__actinobacteria;o__micrococcales;f__microbacteriaceae;g__gulosibacter;s__gulosibacter sp.; superkingdom__bacteria;	100	5.41385e-127	457.539			0	0	0	16	0	0	0	0	0	0	0	0	0	0	0	2	0	0	0	0	0	0	0	0	0	0	0	0	4	0	0	0	0	0	0	0	0	0	4	2	0	0	0
Zotu559	ferruginibacter sp. wf24 ;k__bacteria;p__bacteroidetes;c__chitinophagia;o__chitinophagales;f__chitinophagaceae;g__ferruginibacter;s__ferruginibacter sp.; superkingdom__bacteria;	98.8142	1.19248e-122	443.112			0	0	0	491	0	0	0	0	0	0	0	0	0	0	0	0	0	0	0	0	0	0	0	0	0	0	0	0	0	0	0	0	0	0	0	0	0	0	0	0	0	0	0
Zotu561	am501446.1 roseateles aquatilis str. ccug48205 ;k__bacteria;p__proteobacteria;c__betaproteobacteria;o__burkholderiales;f__burkholderiales;g__roseateles;s__roseateles aquatilis;superkingdom__bacteria	100	5.41385e-127	457.539			0	0	0	0	0	0	0	0	1	0	0	0	0	0	0	0	0	315	0	0	0	0	4	0	0	0	0	0	1	0	0	0	0	0	0	0	0	0	0	1	0	0	0
Zotu562	uncultured paludibacter sp. ;k__bacteria;p__bacteroidetes;c__bacteroidia;o__bacteroidales;f__paludibacteraceae;g__paludibacter;s__paludibacter spp.; superkingdom__bacteria;	96.0474	2.01934e-113	412.454			0	44	0	0	0	0	0	0	0	0	7	0	0	14	0	0	0	0	1	0	0	0	0	0	0	0	0	0	2	23	0	0	0	0	0	0	2	0	0	0	11	5	15
Zotu563	ab355702.1 thermomonas brevis str. s47 ;k__bacteria;p__proteobacteria;c__gammaproteobacteria;o__xanthomonadales;f__xanthomonadaceae;g__thermomonas;s__thermomonas brevis;superkingdom__bacteria	100	5.41385e-127	457.539			0	0	0	124	0	0	0	0	0	0	0	0	0	0	0	0	1	1	0	0	0	0	0	0	0	0	0	0	0	0	0	0	0	0	0	0	0	0	0	0	0	0	0
Zotu564	ab487736.1 microbial responsive denitrification_inducing conditions rice paddy soil clone tsnsr002_p16 ;k__bacteria;p__proteobacteria;c__betaproteobacteria;o__burkholderiales;f__oxalobacteraceae;g__massilia;s__massilia timonae;superkingdom__bacteria	100	5.41385e-127	457.539			0	0	0	0	0	0	0	0	0	0	0	0	0	0	0	0	0	1	0	1	0	0	0	0	0	0	0	0	0	0	0	0	0	6	0	0	2	0	7	0	0	0	0
Zotu565	ay860227.1 cupriavidus gilardii str. au3713 ;k__bacteria;p__proteobacteria;c__betaproteobacteria;o__burkholderiales;f__burkholderiaceae;g__cupriavidus;s__cupriavidus gilardii;superkingdom__bacteria	100	5.41385e-127	457.539			0	0	0	0	0	0	0	0	4	0	0	0	0	0	0	471	0	0	0	0	0	0	0	0	0	0	0	0	0	0	0	0	0	0	0	0	0	0	0	0	0	6	10
Zotu566	nr_029204.1 microvirgula aerodenitrificans str. sgly2 ;k__bacteria;p__proteobacteria;c__betaproteobacteria;o__neisseriales;f__chromobacteriaceae;g__microvirgula;s__microvirgula aerodenitrificans;superkingdom__bacteria	100	5.41385e-127	457.539			0	0	0	0	0	0	0	0	0	0	0	0	66	0	0	0	0	0	0	0	0	0	0	0	0	0	0	104	0	0	0	0	0	0	0	0	0	0	0	0	0	0	0
Zotu567	am293857.1 devosia subaequoris str. hst3_14 ;k__bacteria;p__proteobacteria;c__alphaproteobacteria;o__rhizobiales;f__hyphomicrobiaceae;g__devosia;s__devosia subaequoris;superkingdom__bacteria	100	5.41385e-127	457.539			0	0	0	0	0	0	0	0	151	0	0	0	8	0	0	0	0	0	0	33	0	1	0	0	0	0	0	0	10	0	0	0	0	5	0	0	3	0	4	0	20	0	0
Zotu568	uncultured acetivibrio sp. ;k__bacteria;p__firmicutes;c__clostridia;o__clostridiales;f__ruminococcaceae;g__acetivibrio;s__acetivibrio spp.;superkingdom__bacteria	88.6719	6.60708e-88	327.696			0	0	0	0	0	0	0	0	0	0	0	0	0	0	0	84	0	0	0	16	0	0	0	0	0	0	0	98	0	4	0	0	0	0	0	0	0	0	0	0	0	0	0
Zotu569	gq057397.1 topographical and temporal human skin microbiome skin interdigital web space clone nbw1057e10c1 ;k__bacteria;p__actinobacteria;c__actinobacteria;o__micrococcales;f__microbacteriaceae;g__agromyces;s__agromyces mediolanus; superkingdom__bacteria;	100	5.41385e-127	457.539			0	0	0	0	0	0	0	0	0	0	0	0	0	0	0	0	0	0	0	0	0	0	0	0	0	0	0	0	180	0	0	0	0	2	0	0	0	2	4	0	0	0	0
Zotu570	uncultured rikenella sp. ;k__bacteria;p__bacteroidetes;c__bacteroidia;o__bacteroidales;f__rikenellaceae;g__rikenella;s__rikenella spp.;superkingdom__bacteria;superphylum__bacteroidetes/chlorobi group	96.8379	3.89824e-116	421.471			0	0	0	1	0	0	0	3	0	0	20	0	1	3	0	0	0	0	53	0	0	0	0	0	0	0	0	0	0	9	0	0	0	0	0	1	0	0	6	0	0	9	3
Zotu571	uncultured eubacterium sp. ;k__bacteria;p__firmicutes;c__clostridia;o__clostridiales;f__eubacteriaceae;g__eubacterium;s__eubacterium spp.;superkingdom__bacteria	98.4127	1.11186e-116	423.275			0	0	0	0	0	0	0	0	0	0	0	0	0	0	0	0	0	0	8	1	0	0	0	0	0	0	0	0	3	4	0	15	35	2	0	40	7	0	7	4	0	2	5
Zotu572	uncultured marinospirillum sp. ;k__bacteria;p__proteobacteria;c__gammaproteobacteria;o__oceanospirillales;f__oceanospirillaceae;g__marinospirillum;s__marinospirillum spp.;superkingdom__bacteria	98.419	1.45274e-121	439.505			0	0	0	0	0	0	0	0	0	0	0	0	0	0	0	0	0	0	0	0	0	0	0	423	129	0	0	0	0	0	0	0	0	0	0	0	0	0	0	0	0	0	0
Zotu573	uncultured clostridium sp. ;k__bacteria;p__firmicutes;c__clostridia;o__clostridiales;f__clostridiaceae;g__clostridium;s__clostridium spp.;superkingdom__bacteria	95.6522	8.58644e-112	407.946			0	0	0	9	0	0	1	0	0	0	4	0	6	0	8	0	0	0	30	0	0	0	0	0	0	0	0	0	0	0	0	0	0	0	0	0	2	0	17	0	0	4	3
Zotu574	uncultured acetivibrio sp. ;k__bacteria;p__firmicutes;c__clostridia;o__clostridiales;f__ruminococcaceae;g__acetivibrio;s__acetivibrio spp.;superkingdom__bacteria	92.0949	7.53202e-100	367.37			0	0	1	0	0	0	0	0	0	0	2	0	1	3	0	0	0	0	0	0	0	0	0	0	0	0	0	0	1	32	0	0	0	0	0	0	0	0	0	0	0	8	6
Zotu575	clostridium sp. id5 ;k__bacteria;p__firmicutes;c__clostridia;o__clostridiales;f__clostridiaceae;g__clostridium;s__clostridium sp.;superkingdom__bacteria	98.0237	6.1772e-120	434.997			29	0	0	0	1	0	0	0	0	0	13	0	4	0	0	0	0	0	11	0	0	0	0	0	0	0	0	25	0	11	0	0	0	0	0	0	1	0	0	0	0	2	0
Zotu576	gq046340.1 topographical and temporal human skin microbiome skin volar forearm clone nbw996f04c1 ;k__bacteria;p__actinobacteria;c__actinobacteria;o__corynebacteriales;f__corynebacteriaceae;g__corynebacterium;s__corynebacterium aurimucosum; superkingdom__bacteria;	100	1.55805e-127	459.342			0	0	0	0	0	0	0	0	0	0	0	3	0	1	0	0	1	0	1	1	3	2	0	0	0	1	0	6	1	0	0	0	2	0	0	0	3	0	0	0	0	2	3
Zotu577	facklamia sp. hgb0016b ;k__bacteria;p__firmicutes;c__bacilli;o__lactobacillales;f__aerococcaceae;g__facklamia;s__facklamia sp.;superkingdom__bacteria	98.419	1.45274e-121	439.505			0	0	2	0	0	0	2	1	0	0	0	0	0	1	0	0	0	0	4	0	0	95	0	0	15	0	0	0	6	7	0	17	0	0	71	4	1	0	5	7	32	21	4
Zotu578	uncultured flavobacterium sp. ;k__bacteria;p__bacteroidetes;c__flavobacteriia;o__flavobacteriales;f__flavobacteriaceae;g__flavobacterium;s__flavobacterium spp.;superkingdom__bacteria;superphylum__bacteroidetes/chlorobi group	100	5.41385e-127	457.539			0	0	0	0	0	1	0	7	0	0	10	0	0	88	0	0	0	0	0	5	0	0	0	0	4	0	0	0	2	0	0	3	0	206	0	0	0	7	0	0	0	0	0
Zotu579	uncultured thermoanaerobacter sp. ;k__bacteria;p__firmicutes;c__clostridia;o__thermoanaerobacterales;f__thermoanaerobacteraceae;g__thermoanaerobacter;s__thermoanaerobacter spp.;superkingdom__bacteria	88.1356	6.6602e-12	76.1261			0	0	0	0	0	0	0	0	0	0	0	45	0	14	0	0	0	0	0	0	0	0	0	0	0	0	0	0	0	0	0	21	0	10	0	3	3	0	0	0	30	0	0
Zotu580	blastocatella fastidiosa ;k__bacteria;p__acidobacteria;c__blastocatellia;o__blastocatellales;f__blastocatellaceae;g__blastocatella;s__blastocatella fastidiosa;superkingdom__bacteria;superphylum__fibrobacteres/acidobacteria group	95.6522	8.58644e-112	407.946			0	118	0	0	0	0	0	0	0	0	0	0	0	0	0	0	31	0	0	0	0	0	0	0	0	0	0	0	12	0	0	0	0	4	0	0	0	0	27	0	0	0	0
Zotu581	eu462541.1 sumatran orangutan feces clone orang1_aai56f10 ;k__bacteria;p__firmicutes;c__clostridia;o__clostridiales;f__ruminococcaceae;g__oscillospira;s__oscillospira spp.;superkingdom__bacteria	96.8379	3.89824e-116	421.471			0	0	0	0	0	0	0	0	479	0	0	0	0	0	0	1	1	0	0	0	0	0	0	0	0	0	0	0	0	0	0	0	0	0	0	0	0	0	0	0	0	0	0
Zotu582	uncultured bacteroides sp. ;k__bacteria;p__bacteroidetes;c__bacteroidia;o__bacteroidales;f__bacteroidaceae;g__bacteroides;s__bacteroides spp.;superkingdom__bacteria;superphylum__bacteroidetes/chlorobi group	94.0476	8.0059e-106	388.109			0	0	0	3	0	0	0	0	0	0	19	0	0	0	0	0	15	0	34	0	0	0	0	0	1	0	0	0	0	14	0	49	0	0	7	17	4	0	1	0	0	4	1
Zotu583	ay150046.2 roseomonas fauriae str. atcc 49958 ;k__bacteria;p__proteobacteria;c__alphaproteobacteria;o__rhodospirillales;f__rhodospirillaceae;g__azospirillum;s__azospirillum brasilense;superkingdom__bacteria	100	5.41385e-127	457.539			0	0	0	0	0	0	0	0	445	0	0	0	0	0	0	0	0	0	0	0	0	0	0	0	0	0	0	0	0	0	0	0	0	0	0	0	0	0	0	0	32	0	0
Zotu584	gq903438.1 halomonas ventosae str. xjsl6_9 ;k__bacteria;p__proteobacteria;c__gammaproteobacteria;o__oceanospirillales;f__halomonadaceae;g__halomonas;s__halomonas ventosae;superkingdom__bacteria	99.6047	2.30203e-125	453.03			22	0	0	0	0	0	0	0	0	0	0	87	0	0	0	0	0	11	0	0	18	0	0	0	1	0	0	55	0	6	0	0	0	0	0	42	3	0	3	0	0	0	0
Zotu585	micrococcus sp. a2b_21 ;k__bacteria;p__actinobacteria;c__actinobacteria;o__micrococcales;f__micrococcaceae;g__micrococcus;s__micrococcus sp.; superkingdom__bacteria;	100	5.41385e-127	457.539			80	0	0	0	0	0	0	0	0	0	0	2	0	0	0	0	2	0	0	0	0	0	0	0	0	0	0	0	0	1	0	0	0	0	0	0	2	1	2	0	0	0	33
Zotu586	eu194336.1 jeotgalicoccus psychrophilus str. xjuhx_36 ;k__bacteria;p__firmicutes;c__bacilli;o__bacillales;f__staphylococcaceae;g__jeotgalicoccus;s__jeotgalicoccus psychrophilus;superkingdom__bacteria	100	5.41385e-127	457.539			1	0	0	1	0	0	0	0	0	0	0	0	0	0	118	0	0	0	0	0	0	0	0	0	0	0	0	0	0	0	0	0	0	0	0	0	0	0	0	0	0	11	8
Zotu587	uncultured atopostipes sp. ;k__bacteria;p__firmicutes;c__bacilli;o__lactobacillales;f__carnobacteriaceae;g__atopostipes;s__atopostipes spp.;superkingdom__bacteria	98.419	1.45274e-121	439.505			0	0	0	0	0	0	0	0	0	0	4	0	0	9	0	0	37	0	0	0	0	0	0	0	125	0	0	0	0	6	0	79	31	0	0	0	2	9	7	0	0	26	3
Zotu588	gq047212.1 topographical and temporal human skin microbiome skin buttock clone nbw1010a08c1 ;k__bacteria;p__bacteroidetes;c__bacteroidia;o__bacteroidales;f__rikenellaceae;g__alistipes;s__alistipes finegoldii;superkingdom__bacteria;superphylum__bacteroidetes/chlorobi group	94.8617	5.39433e-108	395.322			0	0	2	0	0	0	0	0	0	0	0	84	0	0	0	0	0	0	38	0	0	0	32	0	0	0	0	0	3	9	0	35	0	0	0	0	5	0	0	0	0	18	4
Zotu589	salana multivorans ;k__bacteria;p__actinobacteria;c__actinobacteria;o__micrococcales;f__beutenbergiaceae;g__salana;s__salana multivorans; superkingdom__bacteria;	99.2095	2.80444e-124	448.522			0	0	0	414	0	0	0	0	0	0	0	0	0	0	0	0	0	0	0	0	0	0	0	0	0	0	0	0	0	0	0	0	0	0	0	0	0	0	1	0	0	0	0
Zotu591	eu488750.1 rhizobium giardinii str. h152 ;k__bacteria;p__proteobacteria;c__alphaproteobacteria;o__rhizobiales;f__rhizobiaceae;g__rhizobium;s__rhizobium giardinii;superkingdom__bacteria	100	5.41385e-127	457.539			0	0	0	7	0	0	0	0	0	0	0	0	0	0	0	0	0	0	0	0	0	0	0	0	0	0	0	0	0	0	0	0	0	0	0	0	5	0	0	0	229	0	0
Zotu592	chryseobacterium sp. jip 108/83 ;k__bacteria;p__bacteroidetes;c__flavobacteriia;o__flavobacteriales;f__flavobacteriaceae;g__chryseobacterium;s__chryseobacterium sp.;superkingdom__bacteria;superphylum__bacteroidetes/chlorobi group	100	5.41385e-127	457.539			0	0	1	0	1	0	0	0	0	0	0	0	0	0	0	0	0	0	0	0	0	0	0	0	0	0	0	0	0	4	0	0	0	0	0	0	0	0	0	0	1	0	0
Zotu593	alkaliflexus sp. v37_05_2 ;k__bacteria;p__bacteroidetes;c__bacteroidia;o__marinilabiliales;f__marinilabiliaceae;g__alkaliflexus;s__alkaliflexus sp.; superkingdom__bacteria;	97.2332	9.16777e-118	427.783			0	0	1	0	0	0	0	0	0	0	0	281	0	0	0	0	0	0	0	0	0	113	0	0	0	0	0	1	0	0	0	0	0	0	0	0	0	0	0	0	1	0	0
Zotu594	uncultured paludibacter sp. ;k__bacteria;p__bacteroidetes;c__bacteroidia;o__bacteroidales;f__paludibacteraceae;g__paludibacter;s__paludibacter spp.; superkingdom__bacteria;	99.2063	9.74457e-124	446.718			0	0	1	0	0	0	7	0	0	0	28	0	3	0	0	0	0	0	27	0	0	0	0	0	0	0	0	0	0	12	0	0	0	0	0	0	15	0	5	0	0	5	0
Zotu595	eu801021.1 it's all ranking aquatic delaware bay nj clone 2c229310 ;k__bacteria;p__proteobacteria;c__betaproteobacteria;o__burkholderiales;f__comamonadaceae;g__limnohabitans;s__limnohabitans curvus;superkingdom__bacteria	100	5.41385e-127	457.539			0	0	0	0	0	0	0	0	0	0	0	0	0	0	0	0	0	0	0	0	0	0	0	0	0	0	0	0	0	0	0	0	0	0	0	0	0	0	0	0	0	0	0
Zotu596	luteipulveratus mongoliensis ;k__bacteria;p__actinobacteria;c__actinobacteria;o__micrococcales;f__dermacoccaceae;g__luteipulveratus;s__luteipulveratus mongoliensis; superkingdom__bacteria;	99.2095	2.80444e-124	448.522			0	0	0	0	0	0	0	0	0	0	0	4	0	1	0	0	1	0	0	0	0	0	0	0	0	0	0	0	0	0	0	0	0	5	0	0	0	0	9	0	0	0	12
Zotu597	lysinibacillus massiliensis ;k__bacteria;p__firmicutes;c__bacilli;o__bacillales;f__bacillaceae;g__lysinibacillus;s__lysinibacillus massiliensis;superkingdom__bacteria	100	5.41385e-127	457.539			1	0	0	0	0	0	0	0	0	0	0	0	1	0	0	0	1	0	0	0	1	0	0	0	0	0	0	127	0	0	0	0	0	0	0	0	2	0	139	175	0	0	8
Zotu598	uncultured treponema sp. ;k__bacteria;p__spirochaetes;c__spirochaetia;o__spirochaetales;f__spirochaetaceae;g__treponema;s__treponema spp.;superkingdom__bacteria	100	5.41385e-127	457.539			4	0	0	0	0	0	0	0	0	0	0	0	0	0	0	39	0	0	164	0	0	0	0	0	0	0	0	0	0	5	0	0	0	0	0	0	13	3	0	0	0	1	6
Zotu599	eubacterium contortum ;k__bacteria;p__firmicutes;c__clostridia;o__clostridiales;f__lachnospiraceae;g__lachnoclostridium;s__eubacterium contortum;superkingdom__bacteria	96.0474	2.01934e-113	412.454			0	0	0	3	0	0	0	27	0	0	13	0	0	11	0	0	0	0	0	3	0	0	0	0	4	0	0	0	1	0	0	0	15	0	0	0	5	7	6	0	0	4	1
Zotu600	bifidobacterium ruminantium ;k__bacteria;p__actinobacteria;c__actinobacteria;o__bifidobacteriales;f__bifidobacteriaceae;g__bifidobacterium;s__bifidobacterium ruminantium;superkingdom__bacteria;subclass actinobacteridae	100	5.41385e-127	457.539			0	0	0	4	0	0	1	0	0	0	3	4	2	0	0	0	0	0	8	0	5	0	0	0	0	0	0	0	0	0	0	0	0	0	0	0	2	0	5	0	0	33	26
Zotu601	leptothrix sp. gzab13 ;k__bacteria;p__proteobacteria;c__betaproteobacteria;o__burkholderiales;f__burkholderiales;g__leptothrix;s__leptothrix sp.;superkingdom__bacteria	100	5.41385e-127	457.539			0	0	0	0	0	0	0	0	0	0	0	0	0	0	0	0	0	0	0	0	0	0	0	0	0	0	0	0	0	0	0	0	0	2	0	0	0	0	0	0	0	0	0
Zotu602	rhizobium sp. mn4_3 ;k__bacteria;p__proteobacteria;c__alphaproteobacteria;o__rhizobiales;f__rhizobiaceae;g__rhizobium;s__rhizobium sp.;superkingdom__bacteria	100	5.41385e-127	457.539			0	0	0	0	0	0	0	0	0	0	0	0	1	0	0	0	0	0	0	0	0	0	0	0	0	0	0	0	0	0	0	0	0	0	0	0	0	0	0	0	1	0	0
Zotu603	uncultured chryseobacterium sp. ;k__bacteria;p__bacteroidetes;c__flavobacteriia;o__flavobacteriales;f__flavobacteriaceae;g__chryseobacterium;s__chryseobacterium spp.;superkingdom__bacteria;superphylum__bacteroidetes/chlorobi group	100	5.41385e-127	457.539			0	0	0	0	0	0	0	0	0	0	0	0	0	1	0	0	0	0	0	0	0	0	0	0	0	0	0	0	0	0	0	0	0	0	0	0	0	0	0	0	0	0	0
Zotu604	uncultured paludibacter sp. ;k__bacteria;p__bacteroidetes;c__bacteroidia;o__bacteroidales;f__paludibacteraceae;g__paludibacter;s__paludibacter spp.; superkingdom__bacteria;	99.6047	2.30203e-125	453.03			0	0	1	0	0	0	3	0	0	27	34	0	0	0	0	0	0	0	39	0	0	0	0	0	0	0	0	0	2	14	0	0	0	0	0	0	23	0	0	0	0	7	0
Zotu605	uncultured anaerococcus sp. ;k__bacteria;p__firmicutes;c__tissierellia;o__tissierellales;f__peptoniphilaceae;g__anaerococcus;s__anaerococcus spp.; superkingdom__bacteria;	98.4127	5.04781e-121	437.702			0	0	0	0	0	0	0	0	0	0	0	0	0	12	0	0	0	0	11	0	0	0	0	0	0	0	0	0	29	0	0	0	0	0	0	0	0	0	0	0	0	0	0
Zotu606	pedobacter sp. thg_t11 ;k__bacteria;p__bacteroidetes;c__sphingobacteriia;o__sphingobacteriales;f__sphingobacteriaceae;g__pedobacter;s__pedobacter sp.;superkingdom__bacteria;superphylum__bacteroidetes/chlorobi group	100	5.41385e-127	457.539			0	0	0	0	0	0	0	0	212	0	0	0	0	0	1	4	0	0	0	0	0	0	0	0	0	0	0	0	0	0	0	0	0	30	0	0	87	0	0	0	0	0	0
Zotu607	uncultured bacteroides sp. ;k__bacteria;p__bacteroidetes;c__bacteroidia;o__bacteroidales;f__bacteroidaceae;g__bacteroides;s__bacteroides spp.;superkingdom__bacteria;superphylum__bacteroidetes/chlorobi group	94.8617	4.44788e-109	398.929			0	0	0	0	0	0	0	0	0	0	9	0	0	0	0	0	55	0	3	0	0	0	0	0	0	0	0	0	0	0	0	43	0	0	0	0	0	0	2	0	0	0	0
Zotu608	uncultured proteiniphilum sp. ;k__bacteria;p__bacteroidetes;c__bacteroidia;o__bacteroidales;f__dysgonamonadaceae;g__proteiniphilum;s__proteiniphilum spp.; superkingdom__bacteria;	98.419	1.45274e-121	439.505			0	0	3	0	0	0	0	0	0	0	0	78	0	0	0	0	0	0	3	0	0	0	0	0	0	0	0	0	0	0	0	0	0	0	66	0	0	0	1	0	6	0	0
Zotu609	uncultured roseburia sp. ;k__bacteria;p__firmicutes;c__clostridia;o__clostridiales;f__lachnospiraceae;g__roseburia;s__roseburia spp.;superkingdom__bacteria	99.2095	8.03486e-125	450.325			0	0	0	0	0	0	0	0	0	2	0	0	0	0	0	0	53	0	10	0	0	0	0	0	55	2	0	85	5	4	55	0	0	0	0	19	14	0	1	0	0	5	0
Zotu610	uncultured aerosphaera sp. ;k__bacteria;p__firmicutes;c__bacilli;o__lactobacillales;f__lactobacillales;g__aerosphaera;s__aerosphaera spp.;superkingdom__bacteria	98.8142	1.19248e-122	444.013			0	0	0	1	0	0	0	0	0	0	0	0	0	0	0	0	0	0	0	0	0	0	0	0	0	0	0	0	0	0	0	0	0	0	0	0	0	0	0	0	1	3	0
Zotu611	uncultured brevundimonas sp. ;k__bacteria;p__proteobacteria;c__alphaproteobacteria;o__caulobacterales;f__caulobacteraceae;g__brevundimonas;s__brevundimonas spp.;superkingdom__bacteria	99.6047	2.30203e-125	453.03			0	0	0	0	0	0	0	0	0	0	0	0	0	0	0	0	0	0	0	0	0	0	0	0	0	0	0	0	0	0	0	0	0	0	0	0	0	0	0	0	0	0	0
Zotu612	flaviflexus sp. sit4 ;k__bacteria;p__actinobacteria;c__actinobacteria;o__actinomycetales;f__actinomycetaceae;g__flaviflexus;s__flaviflexus sp.;superkingdom__bacteria;subclass actinobacteridae;suborder__actinomycineae	99.2095	2.80444e-124	448.522			0	0	2	0	0	0	7	0	0	0	0	0	0	0	0	0	0	0	6	0	0	95	0	0	79	0	0	4	0	1	0	0	0	0	0	0	0	0	2	7	14	5	2
Zotu613	peredibacter starrii ;k__bacteria;p__proteobacteria;c__oligoflexia;o__bacteriovoracales;f__bacteriovoracaceae;g__peredibacter;s__peredibacter starrii; superkingdom__bacteria;	98.0237	6.1772e-120	434.997			0	0	0	0	0	0	0	0	0	0	0	0	0	0	0	0	0	0	0	0	0	0	0	0	0	0	326	0	0	0	0	0	0	0	0	0	0	0	0	0	0	0	0
Zotu614	nr_026212.1 corynebacterium pilosum str. atcc 29592 ;k__bacteria;p__actinobacteria;c__actinobacteria;o__corynebacteriales;f__corynebacteriaceae;g__corynebacterium;s__corynebacterium pilosum; superkingdom__bacteria;	98.4252	4.18083e-122	441.308			0	0	0	0	0	0	0	0	0	0	0	0	0	0	0	0	0	0	0	0	0	0	0	0	0	0	0	0	0	0	0	0	0	0	0	0	0	0	0	0	0	0	0
Zotu615	gallicola barnesae ;k__bacteria;p__firmicutes;c__tissierellia;o__tissierellales;f__peptoniphilaceae;g__gallicola;s__gallicola barnesae; superkingdom__bacteria;	99.6032	7.99883e-125	451.227			19	0	0	0	0	0	0	0	0	0	0	0	0	0	0	0	78	0	16	0	0	0	0	0	0	0	0	0	10	9	0	0	0	0	0	0	0	0	0	3	0	0	4
Zotu616	blastocatella fastidiosa ;k__bacteria;p__acidobacteria;c__blastocatellia;o__blastocatellales;f__blastocatellaceae;g__blastocatella;s__blastocatella fastidiosa;superkingdom__bacteria;superphylum__fibrobacteres/acidobacteria group	99.2095	2.80444e-124	448.522			0	0	0	0	0	0	0	0	0	0	0	0	0	0	0	0	0	0	0	0	0	0	0	0	0	0	0	0	0	0	0	0	0	0	0	0	0	0	29	0	0	0	0
Zotu617	uncultured turicibacter sp. ;k__bacteria;p__firmicutes;c__erysipelotrichia;o__erysipelotrichales;f__erysipelotrichaceae;g__turicibacter;s__turicibacter spp.;superkingdom__bacteria	94.8413	1.5455e-108	397.126			0	0	0	0	0	0	3	0	0	0	9	0	3	0	0	0	0	0	5	0	0	0	0	0	0	0	0	0	14	12	0	0	0	0	0	0	12	0	0	6	0	1	4
Zotu619	ab334767.1 exiguobacterium undae str. 5 ;k__bacteria;p__firmicutes;c__bacilli;o__bacillales;f__bacillales;g__exiguobacterium;s__exiguobacterium undae;superkingdom__bacteria	100	5.41385e-127	457.539			2	0	5	0	6	0	2	0	0	0	4	0	0	0	0	0	0	0	4	0	0	0	0	0	0	0	0	0	0	0	0	0	50	8	0	0	15	0	0	0	0	0	0
Zotu620	uncultured bacteroides sp. ;k__bacteria;p__bacteroidetes;c__bacteroidia;o__bacteroidales;f__bacteroidaceae;g__bacteroides;s__bacteroides spp.;superkingdom__bacteria;superphylum__bacteroidetes/chlorobi group	100	5.41385e-127	457.539			0	0	1	0	0	0	0	0	0	0	0	0	0	0	0	0	0	0	12	0	0	0	0	0	0	0	0	0	0	13	0	7	0	0	1	0	10	0	0	0	11	5	5
Zotu621	uncultured paraprevotella sp. ;k__bacteria;p__bacteroidetes;c__bacteroidia;o__bacteroidales;f__prevotellaceae;g__paraprevotella;s__paraprevotella spp.;superkingdom__bacteria;superphylum__bacteroidetes/chlorobi group	96.4427	1.65757e-114	416.963			0	0	0	0	0	0	4	51	0	0	15	113	3	0	0	40	0	0	0	19	92	102	0	0	0	0	0	0	0	0	0	0	0	0	0	0	3	0	0	0	0	0	0
Zotu622	uncultured alistipes sp. ;k__bacteria;p__bacteroidetes;c__bacteroidia;o__bacteroidales;f__rikenellaceae;g__alistipes;s__alistipes spp.;superkingdom__bacteria;superphylum__bacteroidetes/chlorobi group	96.8379	3.89824e-116	421.471			0	0	0	0	0	0	3	0	0	0	4	33	0	0	0	0	0	0	20	0	0	0	0	0	31	0	36	0	0	5	0	0	0	0	123	0	6	0	0	0	0	3	3
Zotu623	fj654452.1 weissella paramesenteroides str. 120 ;k__bacteria;p__firmicutes;c__bacilli;o__lactobacillales;f__leuconostocaceae;g__weissella;s__weissella hellenica;superkingdom__bacteria	100	5.41385e-127	457.539			0	0	0	0	0	0	0	0	0	0	0	0	0	0	0	0	0	0	12	0	0	0	0	0	0	0	0	0	0	0	0	0	0	0	0	0	0	0	0	0	0	0	0
Zotu624	uncultured ornithinimicrobium sp. ;k__bacteria;p__actinobacteria;c__actinobacteria;o__micrococcales;f__intrasporangiaceae;g__ornithinimicrobium;s__ornithinimicrobium spp.; superkingdom__bacteria;	99.2095	2.80444e-124	448.522			0	0	1	0	3	0	0	0	0	0	0	0	0	0	0	0	0	0	0	0	0	0	0	0	0	0	0	0	0	0	1	4	0	0	0	0	0	0	1	0	0	0	0
Zotu625	xenophilus sp. yw8 ;k__bacteria;p__proteobacteria;c__betaproteobacteria;o__burkholderiales;f__comamonadaceae;g__xenophilus;s__xenophilus sp.;superkingdom__bacteria	100	5.41385e-127	457.539			0	0	0	4	0	0	0	0	0	0	0	0	0	0	0	0	0	0	0	40	0	0	0	0	0	0	0	0	1	0	0	0	0	6	0	0	3	11	0	0	0	0	0
Zotu626	clostridium sp. enrichment culture clone 06_1235251_89 ;k__bacteria;p__firmicutes;c__clostridia;o__clostridiales;f__clostridiaceae;g__clostridium;s__clostridium sp.;superkingdom__bacteria	97.6285	7.52537e-119	430.488			0	0	0	0	0	0	1	0	0	0	2	0	2	0	0	0	0	0	10	40	0	0	22	0	0	0	0	0	0	10	0	0	0	1	0	0	4	3	4	0	0	9	20
Zotu627	uncultured bacteroides sp. ;k__bacteria;p__bacteroidetes;c__bacteroidia;o__bacteroidales;f__bacteroidaceae;g__bacteroides;s__bacteroides spp.;superkingdom__bacteria;superphylum__bacteroidetes/chlorobi group	99.2095	2.80444e-124	448.522			0	0	0	33	0	0	0	0	0	0	0	0	0	0	0	0	0	0	8	0	0	0	0	0	0	0	0	0	0	0	0	0	0	0	53	0	10	0	0	0	0	3	1
Zotu629	uncultured bacteroides sp. ;k__bacteria;p__bacteroidetes;c__bacteroidia;o__bacteroidales;f__bacteroidaceae;g__bacteroides;s__bacteroides spp.;superkingdom__bacteria;superphylum__bacteroidetes/chlorobi group	92.8571	5.05227e-102	374.584			0	0	0	0	0	0	0	0	0	0	11	0	0	2	58	0	0	0	7	0	0	0	0	0	1	0	0	0	0	12	0	0	0	0	6	7	0	3	1	0	0	2	13
Zotu630	uncultured rikenella sp. ;k__bacteria;p__bacteroidetes;c__bacteroidia;o__bacteroidales;f__rikenellaceae;g__rikenella;s__rikenella spp.;superkingdom__bacteria;superphylum__bacteroidetes/chlorobi group	94.4882	2.30406e-106	389.011			0	0	0	39	0	0	1	0	0	0	20	0	0	6	0	0	0	0	34	0	0	0	0	0	0	0	0	0	0	0	0	0	0	0	0	0	19	0	0	0	0	6	1
Zotu631	uncultured deinococcus sp. ;k__bacteria;p__deinococcus_thermus;c__deinococci;o__deinococcales;f__deinococcaceae;g__deinococcus;s__deinococcus spp.;superkingdom__bacteria	99.2095	2.80444e-124	448.522			0	0	0	0	0	0	0	0	0	0	0	0	0	0	0	0	0	0	0	0	0	0	0	0	0	0	0	0	0	0	0	0	0	0	0	0	0	0	20	0	0	0	0
Zotu632	x74913.1 zoogloea ramigera str. atcc 19544 (t) ;k__bacteria;p__proteobacteria;c__betaproteobacteria;o__rhodocyclales;f__zoogloeaceae;g__zoogloea;s__zoogloea ramigera; superkingdom__bacteria;	100	5.41385e-127	457.539			0	0	0	0	0	0	0	0	0	0	0	0	0	0	0	0	0	0	0	0	0	0	0	0	0	0	0	0	0	0	0	0	0	0	0	0	1	0	0	0	0	0	0
Zotu633	eu468553.1 okapi feces clone ok1_f01_2 ;k__bacteria;p__firmicutes;c__erysipelotrichia;o__erysipelotrichales;f__erysipelotrichaceae;g__faecalitalea;s__eubacterium cylindroides;superkingdom__bacteria	100	1.88115e-126	455.735			0	0	0	0	0	0	0	0	0	0	8	0	3	0	0	0	0	0	10	0	0	0	0	0	0	0	0	0	1	21	86	0	4	0	0	0	13	0	10	1	0	8	10
Zotu634	flavobacterium sp. m1_i3 ;k__bacteria;p__bacteroidetes;c__flavobacteriia;o__flavobacteriales;f__flavobacteriaceae;g__flavobacterium;s__flavobacterium sp.;superkingdom__bacteria;superphylum__bacteroidetes/chlorobi group	98.0237	6.1772e-120	434.997			14	0	0	0	0	0	0	2	0	0	0	0	0	0	0	0	0	0	0	1	35	142	0	0	76	0	0	0	4	0	0	0	0	6	1	0	1	0	0	0	14	0	0
Zotu635	eu275364.1 pseudomonas putida tp2 ;k__bacteria;p__proteobacteria;c__gammaproteobacteria;o__pseudomonadales;f__pseudomonadaceae;g__pseudomonas;s__pseudomonas putida;superkingdom__bacteria	100	5.41385e-127	457.539			0	0	0	0	1	0	0	1	0	0	0	5	0	1	0	0	0	0	0	0	0	0	0	490	0	0	0	0	0	0	0	15	2	0	0	1	0	0	0	0	0	0	0
Zotu636	uncultured rikenella sp. ;k__bacteria;p__bacteroidetes;c__bacteroidia;o__bacteroidales;f__rikenellaceae;g__rikenella;s__rikenella spp.;superkingdom__bacteria;superphylum__bacteroidetes/chlorobi group	96.8379	3.89824e-116	421.471			0	0	0	0	0	0	0	0	0	0	7	0	0	0	0	0	0	0	0	0	0	0	0	0	0	0	0	0	0	8	0	0	0	0	34	0	2	0	18	3	0	7	0
Zotu637	trichococcus sp. svi9 ;k__bacteria;p__firmicutes;c__bacilli;o__lactobacillales;f__carnobacteriaceae;g__trichococcus;s__trichococcus sp.;superkingdom__bacteria	96.4427	1.65757e-114	416.963			0	0	0	10	0	0	0	0	0	0	0	0	3	6	0	0	0	0	26	0	0	0	0	0	0	0	0	0	0	9	0	44	0	0	36	0	0	0	17	3	0	24	5
Zotu638	uncultured bacillus sp. ;k__bacteria;p__firmicutes;c__bacilli;o__bacillales;f__bacillaceae;g__bacillus;s__bacillus spp.;superkingdom__bacteria	99.2095	2.80444e-124	448.522			6	0	0	0	0	3	1	0	0	257	0	0	8	0	1	0	0	0	0	0	0	0	0	0	0	0	0	0	0	3	0	0	0	0	0	0	0	0	0	2	1	1	0
Zotu639	ay655729.1 cellulomonas parahominis str. w7385 ;k__bacteria;p__actinobacteria;c__actinobacteria;o__micrococcales;f__cellulomonadaceae;g__cellulomonas;s__cellulomonas parahominis; superkingdom__bacteria;	100	5.41385e-127	457.539			0	0	0	1	0	0	0	0	0	0	0	0	0	0	0	0	0	74	0	0	0	0	0	0	0	0	0	0	0	0	0	113	0	3	0	0	7	0	0	0	0	0	0
Zotu640	fj999733.1 wautersiella falsenii str. p1785 ;k__bacteria;p__bacteroidetes;c__flavobacteriia;o__flavobacteriales;f__flavobacteriaceae;g__empedobacter;s__wautersiella falsenii;superkingdom__bacteria;superphylum__bacteroidetes/chlorobi group	100	5.41385e-127	457.539			0	0	0	0	0	0	0	0	0	0	0	0	0	0	0	0	0	0	11	0	0	0	0	0	0	0	0	0	0	0	0	0	0	0	0	0	0	0	0	0	0	0	0
Zotu641	dq079059.1 stenotrophomonas maltophilia sa ant15 ;k__bacteria;p__proteobacteria;c__gammaproteobacteria;o__xanthomonadales;f__xanthomonadaceae;g__stenotrophomonas;s__stenotrophomonas maltophilia;superkingdom__bacteria	100	5.41385e-127	457.539			0	0	0	0	0	1	0	0	0	0	0	0	14	0	0	0	0	91	0	0	0	0	0	0	0	0	0	63	0	0	0	0	53	0	0	0	0	0	0	0	0	0	0
Zotu642	salana multivorans ;k__bacteria;p__actinobacteria;c__actinobacteria;o__micrococcales;f__beutenbergiaceae;g__salana;s__salana multivorans; superkingdom__bacteria;	98.8142	1.19248e-122	444.013			0	0	0	256	0	0	0	0	0	0	0	0	0	0	0	0	3	0	0	0	0	0	0	0	0	0	0	0	0	0	0	0	0	0	0	0	1	0	0	0	0	0	0
Zotu643	gq064748.1 topographical and temporal human skin microbiome skin gluteal crease clone nbw79a05c1 ;k__bacteria;p__actinobacteria;c__actinobacteria;o__micrococcales;f__micrococcaceae;g__micrococcus;s__micrococcus lylae; superkingdom__bacteria;	100	5.41385e-127	457.539			0	0	0	0	0	0	0	0	0	0	0	0	0	0	0	0	0	0	0	0	0	0	0	0	0	0	0	0	0	13	0	0	0	0	0	0	0	3	0	0	0	3	21
Zotu644	luteimonas aestuarii ;k__bacteria;p__proteobacteria;c__gammaproteobacteria;o__xanthomonadales;f__xanthomonadaceae;g__luteimonas;s__luteimonas aestuarii;superkingdom__bacteria	100	5.41385e-127	457.539			0	0	0	2	0	0	0	0	0	0	0	0	0	0	0	0	67	57	0	12	73	0	0	0	0	0	0	0	7	7	0	0	0	0	1	0	0	0	7	0	0	0	0
Zotu645	dietzia sp. 40 ;k__bacteria;p__actinobacteria;c__actinobacteria;o__corynebacteriales;f__dietziaceae;g__dietzia;s__dietzia sp.; superkingdom__bacteria;	100	5.41385e-127	457.539			0	106	0	55	0	0	0	0	0	0	0	0	0	0	0	0	0	0	0	0	0	0	0	0	0	0	0	0	0	14	0	0	0	0	0	0	2	0	5	12	0	0	0
Zotu646	gq078717.1 topographical and temporal human skin microbiome skin toe web space clone nbw1172a07c1 ;k__bacteria;p__firmicutes;c__bacilli;o__lactobacillales;f__lactobacillaceae;g__lactobacillus;s__lactobacillus iners;superkingdom__bacteria	100	5.41385e-127	457.539			0	0	0	0	0	0	0	0	342	0	0	0	0	0	0	0	0	0	0	0	0	0	0	0	0	0	0	0	0	0	0	0	0	0	0	0	0	0	0	0	0	0	0
Zotu647	af357562.1 mpn_isolate group 14 ;k__bacteria;p__firmicutes;c__bacilli;o__lactobacillales;f__enterococcaceae;g__enterococcus;s__enterococcus cecorum;superkingdom__bacteria	100	5.41385e-127	457.539			12	10	0	0	0	0	0	0	0	0	1	12	1	0	0	0	42	0	6	22	33	0	0	0	0	0	0	0	0	0	0	0	0	0	1	0	0	3	0	0	6	0	1
Zotu648	nr_025530.1 comamonas kerstersii str. lmg 3475 ;k__bacteria;p__proteobacteria;c__betaproteobacteria;o__burkholderiales;f__comamonadaceae;g__comamonas;s__comamonas kerstersii;superkingdom__bacteria	100	5.41385e-127	457.539			2	0	1	0	0	0	0	0	0	5	0	0	0	0	0	0	0	0	10	0	0	0	0	0	0	0	0	0	0	12	1	0	0	0	152	0	7	0	19	1	0	0	0
Zotu649	uncultured acetivibrio sp. ;k__bacteria;p__firmicutes;c__clostridia;o__clostridiales;f__ruminococcaceae;g__acetivibrio;s__acetivibrio spp.;superkingdom__bacteria	98.0237	6.1772e-120	434.997			0	0	0	0	0	0	0	0	0	0	0	115	0	0	0	0	0	0	5	0	0	0	0	0	0	0	0	0	0	16	72	0	5	0	0	0	1	0	0	0	15	0	0
Zotu650	ornithinicoccus sp. tut1318 ;k__bacteria;p__actinobacteria;c__actinobacteria;o__micrococcales;f__intrasporangiaceae;g__ornithinicoccus;s__ornithinicoccus sp.; superkingdom__bacteria;	99.6047	2.30203e-125	453.03			0	1	0	0	0	0	0	0	0	7	0	0	0	0	0	0	0	0	0	0	0	0	0	0	0	0	0	0	0	0	115	0	0	9	0	0	0	0	0	0	1	0	0
Zotu651	uncultured barnesiella sp. ;k__bacteria;p__bacteroidetes;c__bacteroidia;o__bacteroidales;f__barnesiellaceae;g__barnesiella;s__barnesiella spp.; superkingdom__bacteria;	90.0794	2.98616e-92	343.025			0	0	0	0	0	0	1	0	0	0	0	0	0	0	0	0	0	0	6	0	0	0	0	0	0	0	75	10	16	0	0	0	0	0	0	181	8	0	0	0	0	0	4
Zotu652	fj675845.1 synecology primary and secondary habitats escherichia coli o157:h7 fecal marc beef cattle feedlot animal #4225 pen 301 ;k__bacteria;p__firmicutes;c__clostridia;o__clostridiales;f__ruminococcaceae;g__faecalibacterium;s__faecalibacterium prausnitzii;superkingdom__bacteria	94.4444	1.89129e-107	392.617			0	0	0	0	0	0	0	0	0	0	12	0	0	0	0	0	0	0	0	0	0	0	0	0	1	0	0	0	5	21	0	0	0	0	0	0	0	0	0	0	0	6	0
Zotu653	uncultured bacteroides sp. ;k__bacteria;p__bacteroidetes;c__bacteroidia;o__bacteroidales;f__bacteroidaceae;g__bacteroides;s__bacteroides spp.;superkingdom__bacteria;superphylum__bacteroidetes/chlorobi group	93.6508	9.75318e-105	383.6			0	0	0	0	0	0	0	0	0	0	0	0	3	0	0	0	0	0	0	0	0	0	0	0	0	0	0	0	3	14	0	28	0	0	0	0	8	0	0	0	11	0	0
Zotu654	uncultured parabacteroides sp. ;k__bacteria;p__bacteroidetes;c__bacteroidia;o__bacteroidales;f__tannerellaceae;g__parabacteroides;s__parabacteroides spp.; superkingdom__bacteria;	94.8617	4.44788e-109	398.929			0	0	0	0	0	0	0	0	0	0	22	0	8	0	0	0	0	0	55	0	0	0	0	0	0	0	0	0	0	0	0	0	0	0	45	0	14	0	2	0	0	6	5
Zotu655	clostridium sp. enrichment culture clone vanctr93 ;k__bacteria;p__firmicutes;c__clostridia;o__clostridiales;f__clostridiaceae;g__clostridium;s__clostridium sp.;superkingdom__bacteria	94.4664	5.41863e-108	394.421			0	0	0	0	0	0	0	0	0	0	0	185	0	0	0	0	0	0	1	0	0	0	0	0	0	0	0	0	0	0	0	0	0	0	0	0	3	0	2	0	0	0	0
Zotu656	uncultured chryseobacterium sp. ;k__bacteria;p__bacteroidetes;c__flavobacteriia;o__flavobacteriales;f__flavobacteriaceae;g__chryseobacterium;s__chryseobacterium spp.;superkingdom__bacteria;superphylum__bacteroidetes/chlorobi group	94.0711	2.30406e-106	389.912			0	0	1	0	0	0	1	0	0	0	0	0	0	0	0	0	0	0	0	0	0	0	0	0	0	0	0	0	0	0	0	0	0	0	0	0	0	0	0	0	0	0	0
Zotu657	uncultured clostridium sp. ;k__bacteria;p__firmicutes;c__clostridia;o__clostridiales;f__clostridiaceae;g__clostridium;s__clostridium spp.;superkingdom__bacteria	91.3043	3.90168e-97	358.353			8	0	0	0	0	0	0	0	0	0	0	0	0	0	0	0	0	0	1	0	0	0	155	0	0	0	0	0	0	3	0	0	2	0	55	0	11	0	1	0	0	0	0
Zotu658	uncultured paludibacter sp. ;k__bacteria;p__bacteroidetes;c__bacteroidia;o__bacteroidales;f__paludibacteraceae;g__paludibacter;s__paludibacter spp.; superkingdom__bacteria;	99.2095	2.80444e-124	448.522			0	0	0	0	0	0	2	0	0	0	0	0	0	4	0	0	0	0	42	0	0	0	0	0	0	0	0	0	0	0	0	0	0	0	0	0	19	0	8	0	0	2	0
Zotu659	uncultured niastella sp. ;k__bacteria;p__bacteroidetes;c__chitinophagia;o__chitinophagales;f__chitinophagaceae;g__niastella;s__niastella spp.; superkingdom__bacteria;	99.2095	2.80444e-124	448.522			0	0	0	0	0	0	0	0	0	0	0	0	0	0	0	0	0	0	0	0	0	0	0	0	0	0	0	0	0	0	0	0	0	0	0	0	0	0	0	0	0	0	0
Zotu660	gq046082.1 topographical and temporal human skin microbiome skin volar forearm clone nbw994b06c1 ;k__bacteria;p__actinobacteria;c__actinobacteria;o__micrococcales;f__microbacteriaceae;g__curtobacterium;s__curtobacterium flaccumfaciens; superkingdom__bacteria;	100	5.41385e-127	457.539			0	0	1	0	0	0	0	0	0	0	0	0	0	0	0	0	0	0	4	5	0	0	0	0	0	0	206	0	0	0	0	0	0	0	0	0	2	0	3	56	0	0	0
Zotu661	uncultured ornithinimicrobium sp. ;k__bacteria;p__actinobacteria;c__actinobacteria;o__micrococcales;f__intrasporangiaceae;g__ornithinimicrobium;s__ornithinimicrobium spp.; superkingdom__bacteria;	100	5.41385e-127	457.539			0	0	0	0	0	0	0	0	0	0	0	0	0	0	0	0	0	0	0	0	0	0	0	0	0	0	0	0	0	0	54	99	0	4	0	0	0	0	0	0	0	0	0
Zotu663	eu249576.1 brachybacterium arcticum str. dfvb11 ;k__bacteria;p__actinobacteria;c__actinobacteria;o__micrococcales;f__dermabacteraceae;g__brachybacterium;s__brachybacterium arcticum; superkingdom__bacteria;	99.6047	2.30203e-125	453.03			0	0	0	0	0	0	0	0	0	0	0	0	2	0	0	0	35	0	0	0	0	0	0	0	0	0	0	0	0	0	50	0	0	0	0	0	0	0	19	16	0	0	1
Zotu664	acinetobacter sp. 9(2012) ;k__bacteria;p__proteobacteria;c__gammaproteobacteria;o__pseudomonadales;f__moraxellaceae;g__acinetobacter;s__acinetobacter sp.;superkingdom__bacteria	100	5.41385e-127	457.539			0	30	0	0	0	0	0	0	0	0	0	0	1	0	0	0	0	0	0	10	0	0	0	0	0	0	0	0	0	0	0	0	0	0	0	2	0	0	1	0	25	0	0
Zotu665	uncultured bacteroides sp. ;k__bacteria;p__bacteroidetes;c__bacteroidia;o__bacteroidales;f__bacteroidaceae;g__bacteroides;s__bacteroides spp.;superkingdom__bacteria;superphylum__bacteroidetes/chlorobi group	99.6047	2.30203e-125	453.03			0	0	0	0	0	0	0	3	0	0	14	0	1	0	0	0	0	0	6	0	0	0	0	0	0	0	0	0	0	23	0	50	1	0	17	1	2	0	5	0	9	2	4
Zotu666	serinicoccus sp. cvd055 ;k__bacteria;p__actinobacteria;c__actinobacteria;o__micrococcales;f__intrasporangiaceae;g__serinicoccus;s__serinicoccus sp.; superkingdom__bacteria;	99.2095	2.80444e-124	448.522			1	0	0	0	0	0	0	0	0	0	0	0	0	0	0	0	0	0	0	0	0	0	0	0	0	0	0	0	6	1	0	0	0	0	0	0	0	0	11	1	21	0	0
Zotu667	imtechella halotolerans k1 ;k__bacteria;p__bacteroidetes;c__flavobacteriia;o__flavobacteriales;f__flavobacteriaceae;g__imtechella;s__imtechella halotolerans;superkingdom__bacteria;superphylum__bacteroidetes/chlorobi group	92.0949	7.53202e-100	367.37			0	0	2	0	0	0	6	0	0	0	0	0	0	0	0	0	0	0	0	0	0	0	0	45	13	0	0	80	0	16	0	0	8	0	0	0	0	0	0	0	7	0	0
Zotu668	clostridium sp. culture jar_8 ;k__bacteria;p__firmicutes;c__clostridia;o__clostridiales;f__clostridiaceae;g__clostridium;s__clostridium sp.;superkingdom__bacteria	94.4664	6.60125e-107	390.814			0	0	0	0	0	0	0	0	0	0	0	0	0	0	0	0	0	0	5	0	0	0	0	0	0	0	323	0	9	0	0	0	0	0	0	0	0	0	0	0	0	5	6
Zotu669	uncultured paracoccus sp. ;k__bacteria;p__proteobacteria;c__alphaproteobacteria;o__rhodobacterales;f__rhodobacteraceae;g__paracoccus;s__paracoccus spp.;superkingdom__bacteria	99.2095	2.80444e-124	449.423			15	0	0	74	0	0	0	0	0	193	0	0	0	0	0	0	0	0	0	0	0	0	0	0	0	0	0	0	0	0	0	0	0	0	0	0	0	0	2	9	0	0	0
Zotu670	aj252833.1 pseudonocardia kongjuensis str. lm 157 ;k__bacteria;p__actinobacteria;c__actinobacteria;o__pseudonocardiales;f__pseudonocardiaceae;g__pseudonocardia;s__pseudonocardia kongjuensis; superkingdom__bacteria;	100	1.55805e-127	459.342			0	0	0	0	0	0	0	0	0	0	1	46	0	0	0	0	28	0	0	1	16	0	0	0	85	33	0	0	6	0	0	0	0	0	0	0	0	44	0	0	0	0	0
Zotu671	uncultured acidaminococcus sp. ;k__bacteria;p__firmicutes;c__negativicutes;o__acidaminococcales;f__acidaminococcaceae;g__acidaminococcus;s__acidaminococcus spp.; superkingdom__bacteria;	92.4901	6.18266e-101	371.879			0	0	0	0	0	0	0	0	0	379	0	0	0	0	0	0	0	0	0	0	0	0	0	0	0	0	0	0	0	0	0	0	0	0	0	0	0	0	0	0	0	0	0
Zotu672	gq501070.1 bacillus cereus str. ma_su cecri 1 ;k__bacteria;p__firmicutes;c__bacilli;o__bacillales;f__bacillaceae;g__bacillus;s__bacillus cereus;superkingdom__bacteria;species group bacillus cereus group	84	6.63046e-12	76.1261			0	0	0	0	0	0	0	0	0	0	0	0	0	0	0	0	0	0	0	0	0	0	0	0	0	0	0	0	0	0	0	0	0	0	0	0	0	0	0	0	0	0	0
Zotu673	uncultured rikenella sp. ;k__bacteria;p__bacteroidetes;c__bacteroidia;o__bacteroidales;f__rikenellaceae;g__rikenella;s__rikenella spp.;superkingdom__bacteria;superphylum__bacteroidetes/chlorobi group	89.7233	1.04697e-91	340.32			0	0	0	0	0	0	3	0	378	0	0	0	0	0	0	0	0	0	0	0	0	0	0	0	0	0	0	0	0	0	0	0	0	0	0	0	0	0	0	0	0	0	0
Zotu674	eu259445.1 rumen yak (bos grunniens) sequences rumen fluid clone yrc69 ;k__bacteria;p__firmicutes;c__clostridia;o__clostridiales;f__ruminococcaceae;g__ruminococcus;s__ruminococcus flavefaciens;superkingdom__bacteria	90.5138	2.02112e-94	349.336			33	0	1	30	0	0	0	0	287	0	0	0	1	0	0	3	0	0	0	0	0	0	0	1	0	0	0	0	0	0	0	0	0	0	0	0	0	0	0	0	0	0	0
Zotu675	fj682100.1 synecology primary and secondary habitats escherichia coli o157:h7 fecal marc beef cattle feedlot animal #4351 pen 301 ;k__bacteria;p__firmicutes;c__clostridia;o__clostridiales;f__lachnospiraceae;g__roseburia;s__roseburia faecis;superkingdom__bacteria	100	5.41385e-127	457.539			0	0	0	0	0	0	0	0	365	14	0	0	0	0	0	0	0	0	0	0	0	0	0	0	0	0	0	0	5	0	0	0	0	0	0	0	0	0	4	0	0	0	5
Zotu676	aciditerrimonas sp. ch22_21 ;k__bacteria;p__actinobacteria;c__acidimicrobiia;o__acidimicrobiales;f__acidimicrobiaceae;g__aciditerrimonas;s__aciditerrimonas sp.; superkingdom__bacteria;	96.8379	3.89824e-116	421.471			0	0	2	0	0	0	0	0	0	0	0	0	0	0	0	0	0	0	18	0	0	0	0	0	0	0	0	0	0	0	0	0	35	5	0	0	0	0	0	0	3	0	0
Zotu677	ef522129.1 kocuria rosea str. cu24 ;k__bacteria;p__actinobacteria;c__actinobacteria;o__micrococcales;f__micrococcaceae;g__kocuria;s__kocuria rosea; superkingdom__bacteria;	100	5.41385e-127	457.539			0	0	0	0	0	0	0	0	0	0	0	0	0	0	0	0	0	0	0	0	0	0	0	0	0	0	0	0	0	0	0	0	0	0	0	0	0	0	8	0	0	0	0
Zotu678	uncultured sphaerobacter sp. ;k__bacteria;p__chloroflexi;c__thermomicrobia;o__sphaerobacterales;f__sphaerobacteraceae;g__sphaerobacter;s__sphaerobacter spp.;superkingdom__bacteria;subclass sphaerobacteridae;suborder__sphaerobacterineae	94.4664	5.41863e-108	394.421			0	9	0	0	0	0	0	0	0	0	0	0	0	0	0	0	0	0	0	0	0	0	0	0	58	0	0	0	0	0	20	32	2	0	0	0	0	0	0	0	0	0	0
Zotu679	uncultured alkalibacterium sp. ;k__bacteria;p__firmicutes;c__bacilli;o__lactobacillales;f__carnobacteriaceae;g__alkalibacterium;s__alkalibacterium spp.;superkingdom__bacteria	97.6285	1.65757e-114	416.061			0	0	0	0	0	0	0	0	0	0	10	0	2	0	0	0	0	0	0	0	0	0	0	0	0	125	0	0	0	0	0	0	0	0	0	52	3	0	0	0	0	0	0
Zotu680	fj824120.1 pseudomonas oryzihabitans str. kcb005 ;k__bacteria;p__proteobacteria;c__gammaproteobacteria;o__pseudomonadales;f__pseudomonadaceae;g__pseudomonas;s__pseudomonas oryzihabitans;superkingdom__bacteria;species group pseudomonas putida group	100	5.41385e-127	457.539			0	0	0	0	0	0	0	0	0	0	0	0	0	0	0	0	0	0	0	18	0	0	0	0	0	0	0	0	2	0	0	0	0	0	0	0	0	0	4	175	1	0	0
Zotu681	uncultured corynebacterium sp. ;k__bacteria;p__actinobacteria;c__actinobacteria;o__corynebacteriales;f__corynebacteriaceae;g__corynebacterium;s__corynebacterium spp.; superkingdom__bacteria;	99.2126	8.07089e-125	450.325			38	0	0	0	0	0	0	7	0	0	7	0	0	0	0	0	0	0	12	0	21	0	0	0	0	14	0	0	0	0	0	0	24	0	0	0	0	2	0	0	0	5	11
Zotu682	aj243918.1 dermatophilus congolensis str. dsm 44180 ;k__bacteria;p__actinobacteria;c__actinobacteria;o__micrococcales;f__dermatophilaceae;g__dermatophilus;s__dermatophilus congolensis; superkingdom__bacteria;	99.2095	2.80444e-124	448.522			0	0	0	0	0	0	0	0	0	0	0	75	0	0	0	0	0	0	0	0	0	0	0	0	14	0	0	0	3	0	0	0	0	0	0	0	0	0	45	0	0	2	0
Zotu683	clostridium sp. ;k__bacteria;p__firmicutes;c__clostridia;o__clostridiales;f__clostridiaceae;g__clostridium;s__clostridium sp.;superkingdom__bacteria	97.6285	7.52537e-119	430.488			0	0	0	0	0	0	1	3	0	0	8	0	0	5	0	0	0	0	30	0	30	0	0	0	11	0	0	11	0	8	0	18	18	1	8	0	5	0	1	0	0	4	15
Zotu684	aj313530.1 lactobacillus mindensis str. tmw 1.80 ;k__bacteria;p__firmicutes;c__bacilli;o__lactobacillales;f__lactobacillaceae;g__lactobacillus;s__lactobacillus mindensis;superkingdom__bacteria	100	5.41385e-127	457.539			0	0	0	0	0	0	0	0	0	0	0	0	0	6	0	0	0	0	0	0	0	0	0	0	38	0	0	0	6	0	0	0	0	0	0	0	0	0	0	0	0	0	0
Zotu685	guggenheimella bovis ;k__bacteria;p__firmicutes;c__clostridia;o__clostridiales;f__clostridiales family xii. incertae sedis;g__guggenheimella;s__guggenheimella bovis;superkingdom__bacteria	91.6667	1.11284e-97	361.058			0	0	0	0	0	0	1	0	0	0	0	0	0	0	0	0	0	0	0	0	0	0	0	0	0	0	0	0	0	0	0	0	0	0	0	0	0	5	0	0	0	0	0
Zotu686	uncultured gloeobacter sp. ;k__bacteria;p__cyanobacteria;c__gloeobacteria;o__gloeobacterales;f__gloeobacteraceae;g__gloeobacter;s__gloeobacter spp.;superkingdom__bacteria	90.9091	1.65904e-95	353.845			0	0	0	0	0	0	4	0	0	0	0	0	0	0	0	0	0	0	0	0	0	0	0	0	0	0	0	0	0	0	134	0	0	0	1	0	0	0	1	0	0	6	6
Zotu687	eu022023.1 luteibacter rhizovicinus str. ll_c ;k__bacteria;p__proteobacteria;c__gammaproteobacteria;o__xanthomonadales;f__rhodanobacteraceae;g__luteibacter;s__luteibacter rhizovicinus; superkingdom__bacteria;	100	5.41385e-127	457.539			0	0	0	0	0	0	0	0	0	0	0	0	0	0	0	0	0	0	0	0	0	0	0	0	0	0	0	0	0	0	0	282	0	125	0	0	0	0	0	0	0	0	0
Zotu688	candidatus soleaferrea massiliensis ap7 ;k__bacteria;p__firmicutes;c__clostridia;o__clostridiales;f__ruminococcaceae;g__candidatus soleaferrea;s__candidatus soleaferrea massiliensis;superkingdom__bacteria	92.0949	9.17587e-99	363.763			0	0	3	0	0	0	0	17	0	0	5	0	0	8	0	0	64	0	1	0	0	0	0	0	0	0	0	0	0	0	0	0	0	0	0	0	3	0	0	0	0	3	0
Zotu689	dyadobacter fermentans ;k__bacteria;p__bacteroidetes;c__cytophagia;o__cytophagales;f__cytophagaceae;g__dyadobacter;s__dyadobacter fermentans;superkingdom__bacteria;superphylum__bacteroidetes/chlorobi group	100	5.41385e-127	457.539			0	0	0	0	0	0	0	0	159	0	0	0	0	0	0	0	0	0	0	0	0	0	0	0	0	0	0	0	0	0	0	46	0	207	0	0	0	0	0	0	0	0	0
Zotu690	uncultured bacteroides sp. ;k__bacteria;p__bacteroidetes;c__bacteroidia;o__bacteroidales;f__bacteroidaceae;g__bacteroides;s__bacteroides spp.;superkingdom__bacteria;superphylum__bacteroidetes/chlorobi group	99.2095	2.80444e-124	448.522			0	0	0	0	0	0	2	0	0	0	0	0	0	0	0	0	31	0	5	5	0	0	0	0	0	0	0	0	0	34	0	0	0	0	0	0	8	0	2	0	0	7	0
Zotu691	jeotgalibaca dankookensis ;k__bacteria;p__firmicutes;c__bacilli;o__lactobacillales;f__carnobacteriaceae;g__jeotgalibaca;s__jeotgalibaca dankookensis;superkingdom__bacteria	98.419	1.45274e-121	439.505			18	0	2	0	0	0	0	0	0	0	0	0	0	0	0	0	0	0	0	0	0	0	0	0	0	6	0	0	7	0	28	0	0	0	122	0	0	4	0	0	0	8	0
Zotu692	uncultured spirochaeta sp. ;k__bacteria;p__spirochaetes;c__spirochaetia;o__spirochaetales;f__spirochaetaceae;g__spirochaeta;s__spirochaeta spp.;superkingdom__bacteria	93.2806	1.19353e-103	380.895			0	0	0	0	0	0	0	0	0	0	2	0	0	0	0	0	0	0	15	0	0	0	0	0	0	0	26	0	4	17	0	0	0	0	0	43	6	0	1	0	0	5	5
Zotu693	wautersiella sp. mbg55 ;k__bacteria;p__bacteroidetes;c__flavobacteriia;o__flavobacteriales;f__flavobacteriaceae;g__wautersiella;s__wautersiella sp.;superkingdom__bacteria;superphylum__bacteroidetes/chlorobi group	100	5.41385e-127	457.539			0	0	0	0	0	0	0	0	0	0	0	0	0	0	0	0	48	0	0	0	0	0	0	0	0	0	0	0	0	0	0	0	0	1	0	5	0	0	0	0	0	0	0
Zotu694	paracoccus sp. czyn1 ;k__bacteria;p__proteobacteria;c__alphaproteobacteria;o__rhodobacterales;f__rhodobacteraceae;g__paracoccus;s__paracoccus sp.;superkingdom__bacteria	100	5.41385e-127	457.539			0	42	0	13	0	0	0	0	0	0	0	0	0	0	0	0	24	0	0	2	0	0	0	0	0	0	0	0	1	0	0	0	0	4	0	4	0	0	13	7	0	0	0
Zotu695	ay439262.1 frigoribacterium sp. gic6 ;k__bacteria;p__actinobacteria;c__actinobacteria;o__micrococcales;f__microbacteriaceae;g__frigoribacterium;s__frigoribacterium spp.; superkingdom__bacteria;	100	5.41385e-127	457.539			39	0	0	17	0	0	0	0	0	0	7	0	0	0	0	0	0	0	0	0	0	0	0	0	0	0	0	0	0	0	0	0	0	0	0	0	0	0	0	1	22	0	0
Zotu696	uncultured nesterenkonia sp. ;k__bacteria;p__actinobacteria;c__actinobacteria;o__micrococcales;f__micrococcaceae;g__nesterenkonia;s__nesterenkonia spp.; superkingdom__bacteria;	100	5.41385e-127	457.539			0	0	0	0	0	0	2	0	0	0	0	0	0	0	0	0	0	0	0	0	0	0	0	0	0	0	0	18	0	11	0	0	0	0	0	0	4	0	5	12	0	30	0
Zotu697	uncultured olsenella sp. ;k__bacteria;p__actinobacteria;c__coriobacteriia;o__coriobacteriales;f__atopobiaceae;g__olsenella;s__olsenella spp.; superkingdom__bacteria;	100	1.88115e-126	455.735			0	0	0	0	0	0	0	0	0	0	0	0	0	0	0	0	0	0	6	0	0	0	0	0	0	137	0	0	0	2	0	0	0	0	40	0	2	0	9	0	0	0	0
Zotu698	uncultured bacteroides sp. ;k__bacteria;p__bacteroidetes;c__bacteroidia;o__bacteroidales;f__bacteroidaceae;g__bacteroides;s__bacteroides spp.;superkingdom__bacteria;superphylum__bacteroidetes/chlorobi group	98.8142	1.19248e-122	444.013			0	0	0	0	0	0	0	0	0	1	0	0	0	0	0	0	0	0	5	0	0	0	0	0	0	0	0	20	1	6	0	0	0	0	40	0	3	1	0	0	0	5	1
Zotu699	ef364097.1 streptococcus henryi str. 126 ;k__bacteria;p__firmicutes;c__bacilli;o__lactobacillales;f__streptococcaceae;g__streptococcus;s__streptococcus henryi;superkingdom__bacteria	100	1.88115e-126	455.735			0	0	0	0	0	0	0	0	0	0	0	0	0	0	0	0	65	33	0	0	0	0	0	0	0	0	0	0	0	2	0	0	6	0	0	0	0	0	0	0	0	0	0
Zotu700	bacillus sp. trs7 ;k__bacteria;p__firmicutes;c__bacilli;o__bacillales;f__bacillaceae;g__bacillus;s__bacillus sp.;superkingdom__bacteria	89.7233	1.04697e-91	340.32			0	0	0	0	0	0	0	0	0	438	0	0	0	0	0	0	0	0	0	0	0	0	0	0	0	0	0	0	0	0	0	0	0	0	0	0	0	0	0	0	0	0	0
Zotu701	luteimonas sp. 4284/11 ;k__bacteria;p__proteobacteria;c__gammaproteobacteria;o__xanthomonadales;f__xanthomonadaceae;g__luteimonas;s__luteimonas sp.;superkingdom__bacteria	100	5.41385e-127	457.539			0	0	0	38	0	0	0	0	0	0	0	0	0	0	0	0	0	0	0	0	0	0	0	0	0	0	0	0	0	0	0	0	0	2	0	0	0	0	0	0	0	0	0
Zotu702	devosia yakushimensis ;k__bacteria;p__proteobacteria;c__alphaproteobacteria;o__rhizobiales;f__hyphomicrobiaceae;g__devosia;s__devosia yakushimensis;superkingdom__bacteria	100	5.41385e-127	457.539			0	0	0	0	0	0	0	0	0	0	0	0	0	0	0	0	0	0	0	0	1	393	0	0	0	0	0	0	5	0	0	0	0	0	0	0	5	0	0	0	0	0	0
Zotu703	arthrobacter sp. amp_6 ;k__bacteria;p__actinobacteria;c__actinobacteria;o__micrococcales;f__micrococcaceae;g__arthrobacter;s__arthrobacter sp.; superkingdom__bacteria;	99.6047	2.30203e-125	453.03			0	0	1	0	2	0	0	1	0	0	0	0	0	0	0	0	0	0	0	0	0	0	0	0	0	0	0	0	0	0	0	0	0	0	0	0	0	0	0	0	0	0	0
Zotu704	uncultured cystobacter sp. ;k__bacteria;p__proteobacteria;c__deltaproteobacteria;o__myxococcales;f__archangiaceae;g__cystobacter;s__cystobacter spp.; suborder__cystobacterineae;subphylum__delta/epsilon subdivisions;superkingdom__bacteria;	98.8142	1.19248e-122	444.013			0	0	0	0	0	0	0	0	0	0	0	0	0	0	0	0	0	0	0	0	0	0	0	0	366	0	0	0	0	0	0	0	0	0	0	0	3	0	0	0	0	0	0
Zotu705	ab006769.1 marinospirillum minutulum str. atcc19193 ;k__bacteria;p__proteobacteria;c__gammaproteobacteria;o__oceanospirillales;f__oceanospirillaceae;g__marinospirillum;s__marinospirillum minutulum;superkingdom__bacteria	100	5.41385e-127	457.539			0	0	1	1	0	0	0	0	0	0	0	0	0	0	0	0	0	0	22	21	0	0	0	0	62	0	0	0	4	6	0	0	0	0	0	21	0	0	0	0	19	5	0
Zotu706	am501434.1 pelomonas aquatica str. ccug52507 ;k__bacteria;p__proteobacteria;c__betaproteobacteria;o__burkholderiales;f__comamonadaceae;g__pelomonas;s__pelomonas aquatica;superkingdom__bacteria	100	5.41385e-127	457.539			0	0	0	0	0	0	0	0	0	0	0	0	0	0	0	0	7	0	0	0	0	0	0	0	0	0	0	65	0	0	0	33	14	0	0	0	0	0	0	0	0	0	0
Zotu707	arthrobacter sp. sb28 ;k__bacteria;p__actinobacteria;c__actinobacteria;o__micrococcales;f__micrococcaceae;g__arthrobacter;s__arthrobacter sp.; superkingdom__bacteria;	100	5.41385e-127	457.539			0	0	1	0	0	0	0	0	0	252	0	0	0	0	0	0	85	0	0	0	0	30	0	1	0	6	0	0	0	0	0	0	0	0	0	0	3	0	0	0	0	2	0
Zotu708	ruminofilibacter xylanolyticum ;k__bacteria;p__bacteroidetes;c__bacteroidia;o__bacteroidales;f__rikenellaceae;g__ruminofilibacter;s__ruminofilibacter xylanolyticum;superkingdom__bacteria;superphylum__bacteroidetes/chlorobi group	100	5.41385e-127	457.539			0	0	0	0	0	0	0	0	0	319	0	0	0	0	0	0	0	0	0	0	0	0	0	0	0	0	0	0	0	7	0	0	0	0	0	0	0	0	0	0	0	0	0
Zotu709	uncultured clostridium sp. ;k__bacteria;p__firmicutes;c__clostridia;o__clostridiales;f__clostridiaceae;g__clostridium;s__clostridium spp.;superkingdom__bacteria	97.2332	3.19987e-117	425.98			0	0	0	0	0	0	0	0	0	0	0	0	0	0	0	0	0	0	0	0	0	0	0	0	0	0	0	0	0	0	0	0	0	0	0	0	0	0	0	0	0	0	0
Zotu710	dermacoccus sp. cb8 ;k__bacteria;p__actinobacteria;c__actinobacteria;o__micrococcales;f__dermacoccaceae;g__dermacoccus;s__dermacoccus sp.; superkingdom__bacteria;	99.6047	2.30203e-125	453.03			11	5	0	19	0	0	0	0	0	0	0	0	0	0	0	0	0	0	0	0	0	0	0	0	0	0	0	0	0	0	0	0	0	12	0	0	0	0	6	14	0	0	0
Zotu713	uncultured dermatophilus sp. ;k__bacteria;p__actinobacteria;c__actinobacteria;o__micrococcales;f__dermatophilaceae;g__dermatophilus;s__dermatophilus spp.; superkingdom__bacteria;	98.0237	6.1772e-120	434.997			0	0	0	0	0	0	0	0	0	0	0	0	0	0	0	0	0	0	0	0	0	0	0	0	0	0	0	0	0	0	0	0	0	0	0	0	0	0	0	0	0	0	0
Zotu714	eubacterium sp. wal 18692 ;k__bacteria;p__firmicutes;c__clostridia;o__clostridiales;f__eubacteriaceae;g__eubacterium;s__eubacterium sp.;superkingdom__bacteria	95.2381	3.63467e-110	401.634			0	0	3	0	0	0	0	0	0	0	15	0	1	0	0	0	68	0	3	0	0	0	0	0	0	0	0	0	0	12	0	33	0	0	71	0	0	0	2	0	0	0	6
Zotu715	uncultured brevundimonas sp. ;k__bacteria;p__proteobacteria;c__alphaproteobacteria;o__caulobacterales;f__caulobacteraceae;g__brevundimonas;s__brevundimonas spp.;superkingdom__bacteria	100	5.41385e-127	457.539			0	0	0	0	0	0	0	0	0	0	0	0	0	9	0	0	0	89	0	0	0	0	0	0	0	0	159	0	0	0	0	0	0	33	0	0	5	11	1	0	5	0	0
Zotu716	eu772956.1 bush dog feces clone bdog3_aad70d03 ;k__bacteria;p__firmicutes;c__clostridia;o__clostridiales;f__lachnospiraceae;g__blautia;s__blautia producta;superkingdom__bacteria	97.6285	7.52537e-119	430.488			0	0	0	0	0	0	0	0	0	0	25	98	2	0	0	0	0	0	0	0	0	0	0	0	0	0	0	0	9	0	0	0	0	0	0	0	9	0	10	0	0	8	8
Zotu717	uncultured conexibacter sp. ;k__bacteria;p__actinobacteria;c__thermoleophilia;o__solirubrobacterales;f__conexibacteraceae;g__conexibacter;s__conexibacter spp.; superkingdom__bacteria;	91.3043	3.90168e-97	358.353			0	0	0	1	0	0	0	0	0	0	0	0	0	0	0	0	0	0	0	0	0	0	0	0	0	0	0	0	0	0	0	0	0	0	0	0	0	0	0	0	0	0	0
Zotu718	ab305022.1 mycobacterium smegmatis str. mc2 155 ;k__bacteria;p__actinobacteria;c__actinobacteria;o__corynebacteriales;f__mycobacteriaceae;g__mycobacterium;s__mycobacterium smegmatis; superkingdom__bacteria;	98.0237	6.1772e-120	434.997			12	0	0	10	0	0	0	1	0	0	1	12	0	0	0	0	0	3	0	3	3	0	0	1	3	0	3	0	4	0	7	180	30	233	3	0	1	0	13	354	0	0	0
Zotu719	ab211014.1 this was sewage sludge compost isolate sscs29sscs29 str. sscs29 ;k__bacteria;p__firmicutes;c__bacilli;o__bacillales;f__bacillaceae;g__bacillus;s__bacillus ginsengi;superkingdom__bacteria	100	5.41385e-127	457.539			0	0	0	0	0	0	0	0	0	0	0	0	0	0	0	0	0	0	0	0	0	0	0	0	0	0	0	0	0	0	0	0	0	0	0	0	0	0	0	0	0	0	0
Zotu720	clostridium sp. 619 ;k__bacteria;p__firmicutes;c__clostridia;o__clostridiales;f__clostridiaceae;g__clostridium;s__clostridium sp.;superkingdom__bacteria	91.3043	3.90168e-97	358.353			0	0	0	0	0	0	0	0	0	0	0	0	2	0	0	0	0	0	1	0	0	0	0	0	0	0	0	0	0	0	0	0	0	0	0	0	3	0	1	0	0	0	5
Zotu722	uncultured alistipes sp. ;k__bacteria;p__bacteroidetes;c__bacteroidia;o__bacteroidales;f__rikenellaceae;g__alistipes;s__alistipes spp.;superkingdom__bacteria;superphylum__bacteroidetes/chlorobi group	100	5.41385e-127	457.539			0	0	0	0	0	0	0	0	0	0	6	0	1	0	0	0	0	0	15	0	0	0	0	0	0	0	0	0	0	2	0	0	0	0	0	0	0	0	0	0	0	19	4
Zotu723	uncultured clostridium sp. ;k__bacteria;p__firmicutes;c__clostridia;o__clostridiales;f__clostridiaceae;g__clostridium;s__clostridium spp.;superkingdom__bacteria	90.9091	1.65904e-95	353.845			0	0	0	0	0	0	0	0	0	0	0	0	2	0	0	0	0	0	5	0	0	0	0	0	0	0	0	80	1	13	0	0	0	0	0	0	7	0	7	7	0	0	4
Zotu725	eu434433.1 psychrobacter pulmonis str. a195 ;k__bacteria;p__proteobacteria;c__gammaproteobacteria;o__pseudomonadales;f__moraxellaceae;g__psychrobacter;s__psychrobacter pulmonis;superkingdom__bacteria	100	5.41385e-127	457.539			13	88	0	4	0	0	0	0	0	0	0	0	0	0	0	0	0	21	0	0	0	0	0	0	0	0	0	0	15	0	0	0	0	0	0	0	0	0	0	0	0	0	0
Zotu726	am238671.1 wautersiella falsenii subsp. genomovar 2 str. nf 1159 ;k__bacteria;p__bacteroidetes;c__flavobacteriia;o__flavobacteriales;f__flavobacteriaceae;g__empedobacter;s__wautersiella falsenii;superkingdom__bacteria;superphylum__bacteroidetes/chlorobi group	100	5.41385e-127	457.539			0	0	0	0	0	0	0	0	0	0	0	0	21	0	0	0	0	0	0	0	0	0	0	0	0	0	0	0	0	0	0	0	0	0	0	13	0	0	0	0	0	0	0
Zotu727	pedobacter sp. 15.2 aw ;k__bacteria;p__bacteroidetes;c__sphingobacteriia;o__sphingobacteriales;f__sphingobacteriaceae;g__pedobacter;s__pedobacter sp.;superkingdom__bacteria;superphylum__bacteroidetes/chlorobi group	100	5.41385e-127	457.539			0	0	0	0	0	0	0	0	0	0	0	0	0	0	0	0	0	24	0	0	0	0	0	0	0	0	0	0	0	0	0	0	0	37	0	0	9	0	0	0	0	0	0
Zotu728	halospirulina sp. ef17(2012) ;k__bacteria;p__cyanobacteria;c__cyanobacteria;o__spirulinales;f__spirulinaceae;g__halospirulina;s__halospirulina sp.; superkingdom__bacteria;	100	5.41385e-127	457.539			0	2	0	0	0	0	0	0	0	0	7	0	2	0	0	0	0	0	3	0	0	0	0	0	109	0	0	25	0	0	0	0	0	0	0	0	0	7	4	0	0	2	0
Zotu729	uncultured fluviicola sp. ;k__bacteria;p__bacteroidetes;c__flavobacteriia;o__flavobacteriales;f__crocinitomicaceae;g__fluviicola;s__fluviicola spp.; superkingdom__bacteria;	92.8854	1.45402e-102	376.387			0	0	0	0	0	0	0	0	0	0	0	0	0	0	0	89	0	0	0	0	0	0	0	0	0	0	0	0	0	0	0	0	0	0	0	0	0	0	0	0	0	0	0
Zotu730	empedobacter sp. b202 ;k__bacteria;p__bacteroidetes;c__flavobacteriia;o__flavobacteriales;f__flavobacteriaceae;g__empedobacter;s__empedobacter sp.;superkingdom__bacteria;superphylum__bacteroidetes/chlorobi group	96.4427	1.65757e-114	416.963			0	0	0	0	3	0	12	0	0	0	0	0	0	0	0	0	0	0	0	0	0	0	0	0	0	0	0	96	0	0	0	0	0	0	0	0	1	0	0	0	0	0	0
Zotu731	arthrobacter sp. am23 ;k__bacteria;p__actinobacteria;c__actinobacteria;o__micrococcales;f__micrococcaceae;g__arthrobacter;s__arthrobacter sp.; superkingdom__bacteria;	99.2095	2.80444e-124	448.522			24	18	0	102	0	0	0	0	0	0	0	29	5	11	0	7	11	0	0	3	4	8	11	0	9	0	0	0	2	0	2	1	0	0	0	7	2	4	18	1	0	1	1
Zotu732	uncultured corynebacterium sp. ;k__bacteria;p__actinobacteria;c__actinobacteria;o__corynebacteriales;f__corynebacteriaceae;g__corynebacterium;s__corynebacterium spp.; superkingdom__bacteria;	100	1.55805e-127	459.342			0	0	2	25	0	0	0	0	0	0	0	0	0	0	0	0	0	0	0	0	0	0	0	0	0	0	0	0	0	0	0	0	0	0	0	0	0	0	0	0	0	0	0
Zotu733	allisonella histaminiformans ;k__bacteria;p__firmicutes;c__negativicutes;o__veillonellales;f__veillonellaceae;g__allisonella;s__allisonella histaminiformans; superkingdom__bacteria;	100	1.88115e-126	455.735			0	0	0	0	0	0	0	0	345	0	0	0	0	0	0	0	0	0	0	0	0	0	0	0	0	0	0	0	0	0	0	0	0	0	0	0	0	0	0	0	0	0	0
Zotu734	fj369704.1 feces adult twins and mothers ;k__bacteria;p__actinobacteria;c__coriobacteriia;o__coriobacteriales;f__atopobiaceae;g__olsenella;s__olsenella spp.; superkingdom__bacteria;	90.873	5.76464e-95	352.042			0	0	1	18	0	0	1	0	159	0	10	47	0	0	0	0	0	0	0	6	0	0	1	0	0	4	77	0	0	0	0	0	0	0	0	0	0	0	0	7	0	0	0
Zotu735	eu360469.1 arthrobacter crystallopoietes str. b6a ;k__bacteria;p__actinobacteria;c__actinobacteria;o__micrococcales;f__micrococcaceae;g__arthrobacter;s__arthrobacter crystallopoietes; superkingdom__bacteria;	98.419	1.45274e-121	439.505			0	0	0	2	0	0	0	0	0	0	0	1	0	0	0	0	2	0	0	0	1	0	0	0	1	0	0	0	0	0	0	0	0	0	0	0	0	0	2	0	0	0	1
Zotu736	uncultured dechloromonas sp. ;k__bacteria;p__proteobacteria;c__betaproteobacteria;o__rhodocyclales;f__azonexaceae;g__dechloromonas;s__dechloromonas spp.; superkingdom__bacteria;	100	5.41385e-127	457.539			0	0	0	0	0	0	0	0	0	0	0	0	0	0	0	0	0	0	0	0	0	0	0	0	0	0	0	30	85	0	0	0	74	6	0	0	5	3	0	8	8	2	3
Zotu737	peptococcus sp. s9 pr_12 ;k__bacteria;p__firmicutes;c__clostridia;o__clostridiales;f__peptococcaceae;g__peptococcus;s__peptococcus sp.;superkingdom__bacteria	90.0794	2.99961e-92	343.025			0	0	0	0	0	0	0	0	0	0	7	0	0	0	0	0	23	0	5	0	0	0	0	0	0	0	0	0	1	0	0	0	0	0	49	0	9	0	0	0	18	10	6
Zotu738	uncultured blautia sp. ;k__bacteria;p__firmicutes;c__clostridia;o__clostridiales;f__lachnospiraceae;g__blautia;s__blautia spp.;superkingdom__bacteria	98.8142	1.19248e-122	444.013			0	0	0	0	0	0	1	0	0	0	8	0	3	0	0	0	0	0	18	13	60	23	0	0	0	0	0	6	0	2	0	0	0	10	0	0	2	0	4	0	0	2	3
Zotu739	brevundimonas sp. b845_2 ;k__bacteria;p__proteobacteria;c__alphaproteobacteria;o__caulobacterales;f__caulobacteraceae;g__brevundimonas;s__brevundimonas sp.;superkingdom__bacteria	100	5.41385e-127	457.539			0	0	0	30	0	0	0	0	0	0	0	0	0	0	0	0	0	0	1	0	0	0	0	0	0	80	0	0	2	0	0	0	0	1	0	0	6	9	0	6	0	0	0
Zotu740	bacillus sp. amf3810 ;k__bacteria;p__firmicutes;c__bacilli;o__bacillales;f__bacillaceae;g__bacillus;s__bacillus sp.;superkingdom__bacteria	100	5.41385e-127	457.539			1	77	0	0	0	0	0	1	0	0	0	0	3	0	0	0	2	0	0	0	0	0	0	0	0	0	0	0	0	0	0	0	0	0	0	1	0	0	0	0	0	4	0
Zotu741	af227164.1 oligella ureolytica str. atcc43534 ;k__bacteria;p__proteobacteria;c__betaproteobacteria;o__burkholderiales;f__alcaligenaceae;g__oligella;s__oligella spp.;superkingdom__bacteria	99.6047	2.30203e-125	453.03			0	49	3	0	0	0	3	0	0	0	0	81	0	0	0	0	0	0	0	0	0	22	0	25	0	0	0	0	0	0	0	0	0	0	0	0	0	0	7	0	19	3	0
Zotu742	ay880044.1 georgenia sp. t04_04 ;k__bacteria;p__actinobacteria;c__actinobacteria;o__micrococcales;f__bogoriellaceae;g__georgenia;s__georgenia spp.; superkingdom__bacteria;	100	5.41385e-127	457.539			0	0	0	0	0	0	0	0	0	4	0	207	0	0	0	0	0	0	27	9	0	43	0	0	0	0	0	0	5	0	0	0	24	0	0	0	5	0	0	0	0	0	0
Zotu743	methylobacter sp. bb5.1 ;k__bacteria;p__proteobacteria;c__gammaproteobacteria;o__methylococcales;f__methylococcaceae;g__methylobacter;s__methylobacter sp.;superkingdom__bacteria	100	5.41385e-127	457.539			0	0	0	0	0	0	0	0	0	0	0	0	0	0	0	0	0	0	12	0	0	0	0	0	0	0	0	0	0	0	0	27	0	10	0	0	0	0	1	3	0	0	0
Zotu744	bacteroides xylanolyticus ;k__bacteria;p__bacteroidetes;c__bacteroidia;o__bacteroidales;f__bacteroidaceae;g__bacteroides;s__bacteroides xylanolyticus;superkingdom__bacteria;superphylum__bacteroidetes/chlorobi group	96.4427	1.65757e-114	416.963			0	0	0	0	0	0	0	0	0	235	0	0	0	0	0	0	0	0	5	0	0	0	0	0	0	0	0	0	0	0	0	0	0	0	0	0	3	0	0	0	0	0	0
Zotu745	uncultured clostridium sp. ;k__bacteria;p__firmicutes;c__clostridia;o__clostridiales;f__clostridiaceae;g__clostridium;s__clostridium spp.;superkingdom__bacteria	100	1.88115e-126	455.735			0	0	0	0	3	0	1	15	0	0	16	307	2	0	0	1	0	0	21	0	0	0	0	0	0	0	0	0	0	10	0	1	0	0	0	0	0	0	0	0	7	0	0
Zotu746	leucobacter aridicollis ;k__bacteria;p__actinobacteria;c__actinobacteria;o__micrococcales;f__microbacteriaceae;g__leucobacter;s__leucobacter aridicollis; superkingdom__bacteria;	95.2569	1.04604e-110	403.438			0	0	0	0	0	0	0	0	0	0	29	0	0	0	0	0	0	0	0	0	0	0	0	0	0	0	0	0	6	0	0	0	0	0	0	0	0	0	2	0	0	23	0
Zotu747	fj493060.1 stenotrophomonas chelatiphaga str. g_7 ;k__bacteria;p__proteobacteria;c__gammaproteobacteria;o__xanthomonadales;f__xanthomonadaceae;g__stenotrophomonas;s__stenotrophomonas chelatiphaga;superkingdom__bacteria	100	5.41385e-127	457.539			0	0	0	0	0	0	0	0	66	1	6	0	0	50	0	0	0	0	0	0	0	0	0	0	0	0	0	0	0	0	0	0	0	0	0	164	17	0	0	0	0	0	0
Zotu748	dq157929.2 williamsia sp. str. n1350 ;k__bacteria;p__actinobacteria;c__actinobacteria;o__corynebacteriales;f__nocardiaceae;g__williamsia;s__williamsia muralis; superkingdom__bacteria;	100	5.41385e-127	457.539			1	0	0	0	0	0	0	0	0	0	14	0	0	0	0	0	0	0	0	0	0	0	0	0	1	0	0	0	0	0	0	0	0	136	0	1	0	3	47	0	0	2	0
Zotu749	chryseobacterium sp. mm85nov ;k__bacteria;p__bacteroidetes;c__flavobacteriia;o__flavobacteriales;f__flavobacteriaceae;g__chryseobacterium;s__chryseobacterium sp.;superkingdom__bacteria;superphylum__bacteroidetes/chlorobi group	100	5.41385e-127	457.539			0	0	0	0	0	0	0	0	3	0	0	0	0	0	0	3	0	0	0	0	0	0	0	0	0	0	0	0	5	0	0	0	0	95	0	0	0	0	0	0	0	0	0
Zotu750	serinicoccus sp. yb054 ;k__bacteria;p__actinobacteria;c__actinobacteria;o__micrococcales;f__intrasporangiaceae;g__serinicoccus;s__serinicoccus sp.; superkingdom__bacteria;	100	5.41385e-127	457.539			0	0	0	0	0	0	0	8	0	0	0	1	0	0	0	0	0	0	0	0	0	0	1	0	33	0	0	0	0	0	71	0	0	1	0	0	0	0	20	0	0	0	0
Zotu751	ef053038.1 pseudonocardia sp. str. yim 45517 ;k__bacteria;p__actinobacteria;c__actinobacteria;o__pseudonocardiales;f__pseudonocardiaceae;g__pseudonocardia;s__pseudonocardia halophobica; superkingdom__bacteria;	100	1.55805e-127	459.342			0	0	0	4	0	0	0	0	0	0	0	0	0	0	0	0	0	0	0	0	0	0	0	0	0	0	0	0	0	0	0	0	0	0	0	0	0	0	0	0	0	0	0
Zotu752	uncultured rikenella sp. ;k__bacteria;p__bacteroidetes;c__bacteroidia;o__bacteroidales;f__rikenellaceae;g__rikenella;s__rikenella spp.;superkingdom__bacteria;superphylum__bacteroidetes/chlorobi group	94.0945	9.79712e-105	384.502			0	0	0	0	0	0	0	0	0	0	1	0	0	0	0	0	0	0	61	0	0	0	0	0	0	0	75	0	0	16	0	0	1	0	0	0	0	0	0	0	0	8	0
Zotu753	uncultured blautia sp. ;k__bacteria;p__firmicutes;c__clostridia;o__clostridiales;f__lachnospiraceae;g__blautia;s__blautia spp.;superkingdom__bacteria	100	5.41385e-127	457.539			0	3	1	0	0	0	0	0	0	0	0	274	2	14	0	68	0	0	0	0	65	0	0	0	0	0	0	0	0	0	0	0	47	0	0	0	0	0	0	0	0	0	1
Zotu754	simplicispira sp. rsg39 ;k__bacteria;p__proteobacteria;c__betaproteobacteria;o__burkholderiales;f__comamonadaceae;g__simplicispira;s__simplicispira sp.;superkingdom__bacteria	100	5.41385e-127	457.539			0	0	0	0	0	0	0	0	0	0	1	0	0	0	0	0	0	0	0	0	0	0	0	0	0	0	0	0	0	0	0	0	0	1	0	0	2	0	0	1	0	0	0
Zotu755	uncultured rikenella sp. ;k__bacteria;p__bacteroidetes;c__bacteroidia;o__bacteroidales;f__rikenellaceae;g__rikenella;s__rikenella spp.;superkingdom__bacteria;superphylum__bacteroidetes/chlorobi group	96.8379	3.89824e-116	421.471			0	0	0	0	0	0	0	0	0	0	0	0	1	0	0	13	2	0	14	0	0	0	0	0	0	0	0	0	0	0	0	0	33	7	67	0	15	0	2	0	0	4	2
Zotu756	bacteroides xylanolyticus ;k__bacteria;p__bacteroidetes;c__bacteroidia;o__bacteroidales;f__bacteroidaceae;g__bacteroides;s__bacteroides xylanolyticus;superkingdom__bacteria;superphylum__bacteroidetes/chlorobi group	97.6285	7.52537e-119	430.488			0	0	1	0	0	0	0	2	0	0	31	0	0	0	0	30	0	0	13	0	0	0	0	0	11	0	0	0	0	17	0	14	25	0	15	0	3	0	0	0	0	14	0
Zotu757	pedobacter sp. h37 ;k__bacteria;p__bacteroidetes;c__sphingobacteriia;o__sphingobacteriales;f__sphingobacteriaceae;g__pedobacter;s__pedobacter sp.;superkingdom__bacteria;superphylum__bacteroidetes/chlorobi group	100	5.41385e-127	457.539			0	0	0	0	0	0	0	95	0	0	0	0	7	0	0	2	0	0	0	0	0	0	0	0	0	0	0	0	0	0	0	0	0	3	0	46	6	0	30	6	0	0	0
Zotu758	am911404.2 phenotype_specific (scleractinia) their implications coral's nutrition health and cold_water coral lophelia pertusa white variety clone a10_cw03_full ;k__bacteria;p__proteobacteria;c__alphaproteobacteria;o__caulobacterales;f__caulobacteraceae;g__brevundimonas;s__brevundimonas diminuta;superkingdom__bacteria	100	5.41385e-127	457.539			0	0	0	0	0	0	0	0	0	0	0	0	0	0	0	0	0	0	0	0	0	0	0	0	0	0	0	0	16	0	0	0	0	0	0	0	5	0	2	0	0	0	0
Zotu759	brevibacterium ravenspurgense ;k__bacteria;p__actinobacteria;c__actinobacteria;o__micrococcales;f__brevibacteriaceae;g__brevibacterium;s__brevibacterium ravenspurgense; superkingdom__bacteria;	100	5.41385e-127	457.539			0	0	0	0	0	0	0	0	0	370	0	0	0	0	0	0	0	0	0	0	0	0	0	0	0	0	0	0	0	0	0	0	0	0	0	0	0	0	0	0	0	0	0
Zotu760	zoogloea oryzae ;k__bacteria;p__proteobacteria;c__betaproteobacteria;o__rhodocyclales;f__zoogloeaceae;g__zoogloea;s__zoogloea oryzae; superkingdom__bacteria;	100	5.41385e-127	457.539			0	0	0	0	0	0	0	0	0	0	0	0	0	0	0	0	0	0	0	0	0	0	0	0	0	0	0	0	0	0	0	0	0	0	0	0	0	0	0	0	0	0	0
Zotu761	uncultured prevotella sp. ;k__bacteria;p__bacteroidetes;c__bacteroidia;o__bacteroidales;f__prevotellaceae;g__prevotella;s__prevotella spp.;superkingdom__bacteria;superphylum__bacteroidetes/chlorobi group	91.6996	3.20269e-98	362.862			17	9	0	0	0	0	3	10	0	0	6	0	4	7	0	0	22	0	20	10	0	0	0	0	6	0	0	0	0	0	0	0	3	0	14	32	4	0	4	0	0	1	0
Zotu762	chryseobacterium sp. chkov_5m ;k__bacteria;p__bacteroidetes;c__flavobacteriia;o__flavobacteriales;f__flavobacteriaceae;g__chryseobacterium;s__chryseobacterium sp.;superkingdom__bacteria;superphylum__bacteroidetes/chlorobi group	99.2095	2.80444e-124	448.522			0	0	0	0	0	0	0	0	0	0	0	0	0	0	0	0	0	0	0	0	0	0	0	0	0	0	0	0	0	0	0	0	0	0	0	0	0	0	0	0	0	0	0
Zotu763	ay244773.1 clostridium glycolicum str. 2002_87768 ;k__bacteria;p__firmicutes;c__clostridia;o__clostridiales;f__clostridiaceae;g__clostridium;s__clostridium metallolevans;superkingdom__bacteria	100	1.88115e-126	455.735			0	0	4	0	1	0	0	0	0	5	19	0	7	0	0	0	0	0	35	14	0	0	0	0	0	0	0	0	0	8	0	19	0	0	0	0	6	0	2	0	0	16	33
Zotu764	ab480769.1 sphingomonas melonis str. acj 202 ;k__bacteria;p__proteobacteria;c__alphaproteobacteria;o__sphingomonadales;f__sphingomonadaceae;g__sphingomonas;s__sphingomonas melonis;superkingdom__bacteria	100	5.41385e-127	457.539			0	0	0	0	0	0	0	0	0	0	8	0	0	0	0	0	0	0	0	0	0	0	0	2	1	0	0	0	0	0	64	0	0	0	0	0	0	0	10	0	0	0	0
Zotu765	ab245377.1 bacillus pocheonensis str. gsoil 420 ;k__bacteria;p__firmicutes;c__bacilli;o__bacillales;f__bacillaceae;g__bacillus;s__bacillus pocheonensis;superkingdom__bacteria	100	5.41385e-127	457.539			1	0	2	0	0	1	0	0	0	0	0	0	8	0	201	0	37	0	0	0	18	0	0	0	2	0	0	0	0	0	0	0	0	0	0	0	0	1	0	0	0	0	0
Zotu766	gq080306.1 topographical and temporal human skin microbiome skin volar forearm clone nbw1186f06c1 ;k__bacteria;p__proteobacteria;c__alphaproteobacteria;o__rhodospirillales;f__moraxellaceae;g__enhydrobacter;s__enhydrobacter aerosaccus; superkingdom__bacteria;	98.8189	3.43183e-123	445.817			0	0	1	0	0	0	0	0	0	0	0	0	0	0	0	0	384	0	0	0	0	0	0	0	0	0	0	0	0	0	0	0	0	0	0	0	0	0	0	0	0	0	0
Zotu767	uncultured piscicoccus sp. ;k__bacteria;p__actinobacteria;c__actinobacteria;o__micrococcales;f__dermatophilaceae;g__piscicoccus;s__piscicoccus spp.; superkingdom__bacteria;	100	5.41385e-127	457.539			29	0	0	0	0	0	0	0	0	0	0	0	0	0	0	0	0	0	0	0	0	0	0	0	0	0	0	0	4	0	0	0	0	0	0	0	0	0	0	0	0	2	0
Zotu768	gq095476.1 topographical and temporal human skin microbiome skin external auditory canal clone nbw380c02c1 ;k__bacteria;p__firmicutes;c__bacilli;o__lactobacillales;f__carnobacteriaceae;g__alloiococcus;s__alloiococcus otitis;superkingdom__bacteria	95.6522	8.58644e-112	407.946			8	0	0	0	0	0	0	19	0	0	0	0	0	0	166	87	28	0	0	0	0	0	0	0	0	0	0	0	8	0	0	0	0	0	0	0	0	0	0	0	0	7	0
Zotu769	pontibacter sp. d18 ;k__bacteria;p__bacteroidetes;c__cytophagia;o__cytophagales;f__hymenobacteraceae;g__pontibacter;s__pontibacter sp.; superkingdom__bacteria;	86.5613	7.53867e-81	304.252			0	0	0	0	0	0	0	0	0	0	14	0	0	0	0	0	0	0	0	0	0	0	0	0	0	0	0	35	0	0	0	0	0	0	0	0	0	0	0	0	0	2	0
Zotu770	uncultured deinococcus sp. ;k__bacteria;p__deinococcus_thermus;c__deinococci;o__deinococcales;f__deinococcaceae;g__deinococcus;s__deinococcus spp.;superkingdom__bacteria	99.6047	2.30203e-125	453.03			0	0	0	0	0	0	0	0	0	0	0	0	0	0	0	0	0	0	0	0	0	0	0	0	0	0	0	0	0	0	0	0	0	0	0	0	0	0	9	0	0	0	0
Zotu771	uncultured clostridium sp. ;k__bacteria;p__firmicutes;c__clostridia;o__clostridiales;f__clostridiaceae;g__clostridium;s__clostridium spp.;superkingdom__bacteria	96.0474	2.01934e-113	412.454			0	0	0	0	0	0	0	0	0	22	2	0	0	4	0	15	4	0	9	0	0	0	0	0	0	0	0	0	12	0	0	0	0	0	0	0	8	0	7	0	0	9	10
Zotu772	uncultured arcanobacterium sp. ;k__bacteria;p__actinobacteria;c__actinobacteria;o__actinomycetales;f__actinomycetaceae;g__arcanobacterium;s__arcanobacterium spp.;superkingdom__bacteria;subclass actinobacteridae;suborder__actinomycineae	100	5.41385e-127	457.539			0	0	0	0	0	0	0	12	0	0	0	0	0	0	0	0	0	0	0	0	0	0	0	0	0	23	0	0	0	12	0	0	0	0	0	0	0	0	2	0	11	12	2
Zotu773	uncultured desulfovibrio sp. ;k__bacteria;p__proteobacteria;c__deltaproteobacteria;o__desulfovibrionales;f__desulfovibrionaceae;g__desulfovibrio;s__desulfovibrio spp.;superkingdom__bacteria;subphylum__delta/epsilon subdivisions	98.8142	1.19248e-122	444.013			0	0	0	0	0	0	0	0	0	313	0	0	0	0	0	0	0	0	0	0	0	0	0	0	0	0	0	0	0	0	0	0	0	0	0	0	0	0	0	0	0	0	0
Zotu775	aj551129.1 psychrobacter sp. es9 ;k__bacteria;p__proteobacteria;c__gammaproteobacteria;o__pseudomonadales;f__pseudomonadaceae;g__pseudomonas;s__pseudomonas stutzeri;superkingdom__bacteria;species group pseudomonas stutzeri group;species subgroup pseudomonas stutzeri subgroup	100	5.41385e-127	457.539			227	0	0	0	0	0	1	0	0	0	0	0	0	0	0	0	11	0	0	0	0	0	54	0	32	0	0	0	15	0	0	0	0	0	0	0	0	0	6	0	0	0	0
Zotu776	millisia brevis ;k__bacteria;p__actinobacteria;c__actinobacteria;o__corynebacteriales;f__gordoniaceae;g__millisia;s__millisia brevis; superkingdom__bacteria;	100	1.55805e-127	459.342			0	0	0	162	0	0	0	0	0	0	0	0	0	0	0	0	0	0	0	0	0	0	0	0	0	0	0	0	0	0	0	0	0	0	0	0	0	0	0	0	0	0	0
Zotu777	uncultured actinomyces sp. ;k__bacteria;p__actinobacteria;c__actinobacteria;o__actinomycetales;f__actinomycetaceae;g__actinomyces;s__actinomyces spp.;superkingdom__bacteria;subclass actinobacteridae;suborder__actinomycineae	99.2095	2.80444e-124	448.522			0	1	0	0	0	0	0	0	0	0	0	0	0	0	0	0	0	0	0	0	0	0	0	0	0	0	0	0	0	0	0	0	0	0	0	0	0	2	112	0	0	0	0
Zotu778	pedobacter sp. w_ws1 ;k__bacteria;p__bacteroidetes;c__sphingobacteriia;o__sphingobacteriales;f__sphingobacteriaceae;g__pedobacter;s__pedobacter sp.;superkingdom__bacteria;superphylum__bacteroidetes/chlorobi group	91.6996	3.20269e-98	362.862			0	0	0	0	0	0	0	0	0	0	0	0	0	0	0	0	0	0	0	0	0	0	0	0	0	0	0	0	0	0	0	232	0	81	0	0	0	0	0	0	143	0	0
Zotu779	micrococcus luteus ;k__bacteria;p__actinobacteria;c__actinobacteria;o__micrococcales;f__micrococcaceae;g__micrococcus;s__micrococcus luteus; superkingdom__bacteria;	99.2095	2.80444e-124	448.522			1	0	0	5	0	0	0	0	0	0	0	0	0	0	0	0	0	0	0	0	0	0	0	0	2	0	0	0	0	0	0	0	0	0	0	0	0	0	0	0	0	0	1
Zotu780	moraxella osloensis ;k__bacteria;p__proteobacteria;c__gammaproteobacteria;o__pseudomonadales;f__moraxellaceae;g__moraxella;s__moraxella osloensis;superkingdom__bacteria;subgenus moraxella	96.8504	1.36672e-115	419.668			74	0	24	0	27	19	35	0	1	1	0	2	0	0	0	42	20	7	0	0	0	0	1	0	2	0	0	1	0	24	0	0	0	3	1	53	8	2	56	50	3	2	4
Zotu781	af262239.1 clostridium leptum str. 10900 ;k__bacteria;p__firmicutes;c__clostridia;o__clostridiales;f__lachnospiraceae;g__lachnoclostridium;s__clostridium hylemonae;superkingdom__bacteria	97.6285	7.52537e-119	430.488			0	0	0	0	0	0	0	0	0	0	0	0	4	0	0	0	0	0	7	0	0	0	0	0	0	0	0	0	4	0	0	35	0	0	0	0	1	0	2	0	0	5	9
Zotu782	salana multivorans ;k__bacteria;p__actinobacteria;c__actinobacteria;o__micrococcales;f__beutenbergiaceae;g__salana;s__salana multivorans; superkingdom__bacteria;	99.6047	2.30203e-125	453.03			0	0	0	0	0	0	0	0	0	0	0	0	0	0	0	0	52	0	0	0	0	0	0	0	0	0	0	0	0	0	0	0	0	0	0	0	2	0	5	0	0	0	0
Zotu783	am237314.1 cytophaga arvensicola str. t6 ;k__bacteria;p__bacteroidetes;c__chitinophagia;o__chitinophagales;f__chitinophagaceae;g__chitinophaga;s__chitinophaga arvensicola; superkingdom__bacteria;	100	5.41385e-127	457.539			0	0	0	0	0	0	0	0	0	0	0	0	0	0	0	0	0	0	0	0	0	0	0	0	0	0	0	0	0	0	0	0	0	31	0	0	0	0	0	0	16	0	0
Zotu784	uncultured sphingobacterium sp. ;k__bacteria;p__bacteroidetes;c__sphingobacteriia;o__sphingobacteriales;f__sphingobacteriaceae;g__sphingobacterium;s__sphingobacterium spp.;superkingdom__bacteria;superphylum__bacteroidetes/chlorobi group	99.2095	2.80444e-124	448.522			0	0	0	0	0	0	0	0	0	0	0	0	0	0	0	0	0	0	0	0	0	0	0	0	0	0	0	0	0	0	0	0	0	0	0	0	0	0	0	5	0	0	0
Zotu785	dermatophilus crocodyli ;k__bacteria;p__actinobacteria;c__actinobacteria;o__micrococcales;f__dermatophilaceae;g__dermatophilus;s__dermatophilus crocodyli; superkingdom__bacteria;	100	5.41385e-127	457.539			0	0	0	0	0	0	0	0	0	0	0	0	0	0	0	0	0	0	0	0	0	0	0	0	0	0	0	0	0	0	0	0	0	0	0	0	0	0	0	0	0	0	0
Zotu786	uncultured clostridium sp. ;k__bacteria;p__firmicutes;c__clostridia;o__clostridiales;f__clostridiaceae;g__clostridium;s__clostridium spp.;superkingdom__bacteria	91.6996	3.20269e-98	362.862			18	0	1	0	0	0	0	0	0	0	0	0	0	0	0	0	0	0	22	0	0	0	0	0	0	0	130	0	0	16	0	0	0	0	0	0	5	0	0	0	16	7	1
Zotu787	uncultured bacteroides sp. ;k__bacteria;p__bacteroidetes;c__bacteroidia;o__bacteroidales;f__bacteroidaceae;g__bacteroides;s__bacteroides spp.;superkingdom__bacteria;superphylum__bacteroidetes/chlorobi group	92.8571	5.05227e-102	374.584			0	0	0	0	0	0	0	0	0	0	9	0	0	0	0	0	0	0	10	0	0	0	0	0	0	0	94	0	0	0	0	14	0	0	10	0	3	0	2	0	8	0	2
Zotu788	ab175389.1 mesophilic anaerobic bsa digester clone bsa2b_17 ;k__bacteria;p__proteobacteria;c__epsilonproteobacteria;o__campylobacterales;f__campylobacteraceae;g__arcobacter;s__arcobacter cryaerophilus;superkingdom__bacteria;subphylum__delta/epsilon subdivisions	100	5.41385e-127	457.539			0	0	0	0	0	0	0	3	0	0	0	0	2	0	0	0	0	0	30	14	0	0	0	0	0	0	65	127	7	0	1	0	0	0	11	0	1	5	4	0	0	2	5
Zotu789	eu730921.1 sphingomonas panni str. 231 ;k__bacteria;p__proteobacteria;c__alphaproteobacteria;o__sphingomonadales;f__sphingomonadaceae;g__sphingomonas;s__sphingomonas panni;superkingdom__bacteria	100	5.41385e-127	457.539			0	0	0	85	0	0	0	0	0	0	0	0	4	0	0	0	0	0	0	0	0	0	0	0	0	0	0	0	0	0	0	0	0	0	0	0	0	0	9	0	0	6	12
Zotu790	uncultured bacteroides sp. ;k__bacteria;p__bacteroidetes;c__bacteroidia;o__bacteroidales;f__bacteroidaceae;g__bacteroides;s__bacteroides spp.;superkingdom__bacteria;superphylum__bacteroidetes/chlorobi group	93.6508	9.75318e-105	383.6			0	0	0	0	0	0	2	6	0	0	13	0	0	4	0	0	0	0	8	0	0	0	0	0	2	0	0	0	0	5	0	0	0	0	0	67	9	0	0	0	0	1	2
Zotu791	corynebacterium casei ;k__bacteria;p__actinobacteria;c__actinobacteria;o__corynebacteriales;f__corynebacteriaceae;g__corynebacterium;s__corynebacterium casei; superkingdom__bacteria;	100	1.55805e-127	459.342			14	35	0	3	0	0	0	0	0	0	6	0	0	0	0	0	0	0	1	0	0	0	0	1	0	0	0	1	0	0	0	0	0	0	0	0	0	0	4	0	0	0	0
Zotu792	uncultured tissierella sp. ;k__bacteria;p__firmicutes;c__tissierellia;o__tissierellales;f__tissierellaceae;g__tissierella;s__tissierella spp.; superkingdom__bacteria;	100	1.88115e-126	455.735			0	0	0	0	0	0	1	0	0	0	0	0	0	0	0	0	80	0	0	0	0	1	0	0	15	0	0	41	0	0	0	0	31	0	34	0	0	0	0	0	3	5	0
Zotu793	aurantimonas sp. pamc26543 ;k__bacteria;p__proteobacteria;c__alphaproteobacteria;o__rhizobiales;f__aurantimonadaceae;g__aurantimonas;s__aurantimonas sp.;superkingdom__bacteria	100	5.41385e-127	457.539			0	0	0	0	0	0	0	0	0	0	4	0	0	0	0	0	0	0	0	171	0	125	0	0	0	0	0	0	0	0	0	0	0	0	0	0	0	1	0	0	0	0	0
Zotu794	uncultured gloeobacter sp. ;k__bacteria;p__cyanobacteria;c__gloeobacteria;o__gloeobacterales;f__gloeobacteraceae;g__gloeobacter;s__gloeobacter spp.;superkingdom__bacteria	90.9091	1.65904e-95	353.845			0	0	0	0	0	0	0	0	0	313	0	0	0	0	0	0	0	0	0	0	0	0	0	0	0	0	0	0	0	0	0	0	0	0	0	0	0	0	0	0	0	0	0
Zotu795	uncultured rikenella sp. ;k__bacteria;p__bacteroidetes;c__bacteroidia;o__bacteroidales;f__rikenellaceae;g__rikenella;s__rikenella spp.;superkingdom__bacteria;superphylum__bacteroidetes/chlorobi group	94.0945	9.79712e-105	384.502			0	0	0	0	0	0	5	0	0	0	6	0	0	23	0	0	0	0	15	0	0	0	0	0	0	0	1	0	0	16	0	0	0	0	0	0	6	0	5	0	0	0	9
Zotu796	ay571831.1 variovorax sp. 44/31 ;k__bacteria;p__proteobacteria;c__betaproteobacteria;o__burkholderiales;f__comamonadaceae;g__variovorax;s__variovorax paradoxus;superkingdom__bacteria	100	5.41385e-127	457.539			0	0	0	193	0	0	0	0	0	0	0	0	0	0	0	0	0	0	0	12	0	0	0	0	0	0	0	0	0	0	0	0	0	0	0	0	0	1	0	0	0	0	0
Zotu797	paracoccus sp. zsgr3 ;k__bacteria;p__proteobacteria;c__alphaproteobacteria;o__rhodobacterales;f__rhodobacteraceae;g__paracoccus;s__paracoccus sp.;superkingdom__bacteria	100	5.41385e-127	457.539			0	0	0	13	0	0	0	0	0	0	0	0	0	0	0	0	0	0	0	0	0	0	0	0	0	0	0	0	0	0	0	0	0	0	0	0	6	0	2	0	0	0	0
Zotu798	aj504424.1 corynebacterium suicordis str. s_81/02 ;k__bacteria;p__actinobacteria;c__actinobacteria;o__corynebacteriales;f__corynebacteriaceae;g__corynebacterium;s__corynebacterium suicordis; superkingdom__bacteria;	98.8189	3.43183e-123	445.817			3	83	0	121	0	0	0	0	3	0	0	7	0	0	0	0	0	0	0	6	0	15	0	0	3	0	0	0	1	0	0	0	0	0	0	0	0	0	1	71	0	1	0
Zotu799	uncultured bacillus sp. ;k__bacteria;p__firmicutes;c__bacilli;o__bacillales;f__bacillaceae;g__bacillus;s__bacillus spp.;superkingdom__bacteria	96.8504	1.12187e-116	423.275			0	0	0	0	0	0	0	0	0	0	0	0	0	0	0	0	0	0	0	0	0	0	0	0	0	0	0	0	0	0	0	0	0	0	0	0	0	0	0	0	0	0	0
Zotu800	dq814838.1 zebrafish digestive tract clone aab54c04 ;k__bacteria;p__proteobacteria;c__alphaproteobacteria;o__rhizobiales;f__brucellaceae;g__pseudochrobactrum;s__pseudochrobactrum saccharolyticum;superkingdom__bacteria	100	5.41385e-127	457.539			51	0	0	0	0	7	0	0	0	0	0	0	14	0	0	0	0	0	0	0	0	0	0	0	1	0	0	0	4	0	0	0	0	1	0	0	0	0	0	0	86	1	0
Zotu801	lewinella sp. cz_az5 ;k__bacteria;p__bacteroidetes;c__saprospiria;o__saprospirales;f__lewinellaceae;g__lewinella;s__lewinella sp.; superkingdom__bacteria;	94.0711	2.30406e-106	389.912			0	0	0	0	0	0	0	0	0	0	0	0	0	0	0	0	0	0	0	0	0	0	0	0	0	0	0	0	0	0	0	0	0	0	0	0	0	0	0	0	0	0	0
Zotu802	olsenella sp. g5(2011) ;k__bacteria;p__actinobacteria;c__coriobacteriia;o__coriobacteriales;f__atopobiaceae;g__olsenella;s__olsenella sp.; superkingdom__bacteria;	100	1.88115e-126	455.735			0	0	0	0	0	0	0	0	0	0	0	0	0	0	0	0	0	0	4	0	0	0	0	0	0	0	0	0	0	0	0	0	0	0	0	0	0	0	0	0	0	13	0
Zotu804	dq279349.1 variovorax sp. tm3_7 ;k__bacteria;p__proteobacteria;c__betaproteobacteria;o__burkholderiales;f__comamonadaceae;g__variovorax;s__variovorax paradoxus;superkingdom__bacteria	100	5.41385e-127	457.539			0	0	0	42	0	0	0	0	0	0	0	0	0	0	0	0	0	8	0	0	0	0	0	0	26	0	0	0	0	0	0	0	0	1	0	0	0	1	5	0	9	0	0
Zotu805	atopobium sp. f0209 ;k__bacteria;p__actinobacteria;c__coriobacteriia;o__coriobacteriales;f__atopobiaceae;g__atopobium;s__atopobium sp.; superkingdom__bacteria;	99.2063	9.74457e-124	446.718			0	0	0	0	0	0	0	0	0	0	0	0	0	0	0	0	0	0	0	0	0	0	0	0	0	0	0	0	0	0	0	0	0	0	0	0	0	0	0	0	0	0	0
Zotu806	uncultured pedobacter sp. ;k__bacteria;p__bacteroidetes;c__sphingobacteriia;o__sphingobacteriales;f__sphingobacteriaceae;g__pedobacter;s__pedobacter spp.;superkingdom__bacteria;superphylum__bacteroidetes/chlorobi group	98.0237	6.1772e-120	434.997			0	0	0	0	3	0	0	0	0	0	0	0	0	0	0	0	0	0	0	0	0	0	0	0	0	0	0	0	0	0	0	89	0	0	0	0	0	0	0	0	0	0	0
Zotu807	papillibacter cinnamivorans ;k__bacteria;p__firmicutes;c__clostridia;o__clostridiales;f__ruminococcaceae;g__papillibacter;s__papillibacter cinnamivorans;superkingdom__bacteria	93.2806	3.41953e-104	381.797			0	0	0	0	0	0	0	0	0	0	4	0	0	0	0	0	0	0	12	0	0	0	0	0	0	0	0	0	0	0	0	10	0	4	0	0	1	0	3	0	0	4	0
Zotu808	uncultured alkanindiges sp. ;k__bacteria;p__proteobacteria;c__gammaproteobacteria;o__pseudomonadales;f__moraxellaceae;g__alkanindiges;s__alkanindiges spp.;superkingdom__bacteria	97.6285	7.52537e-119	430.488			0	0	0	0	0	0	0	0	0	0	0	0	0	0	0	0	0	0	0	0	0	0	0	0	0	0	0	0	0	0	0	0	0	0	54	157	47	0	0	17	0	0	0
Zotu809	x83811.1 jonesia denitrificans str. dsm 20603t ;k__bacteria;p__actinobacteria;c__actinobacteria;o__micrococcales;f__jonesiaceae;g__jonesia;s__jonesia denitrificans; superkingdom__bacteria;	100	5.41385e-127	457.539			0	0	0	0	0	0	0	0	0	0	0	0	0	0	0	0	0	0	0	0	0	0	0	0	0	0	0	0	0	0	0	44	0	0	0	0	0	0	0	0	0	0	0
Zotu810	erythrobacter sp. dhxj15 ;k__bacteria;p__proteobacteria;c__alphaproteobacteria;o__sphingomonadales;f__erythrobacteraceae;g__erythrobacter;s__erythrobacter sp.;superkingdom__bacteria	100	5.41385e-127	457.539			0	0	0	49	0	0	0	7	0	0	0	0	0	0	0	0	0	0	0	0	0	0	37	0	0	0	0	18	0	0	0	0	0	0	0	0	0	0	43	0	0	3	0
Zotu811	uncultured bacteroides sp. ;k__bacteria;p__bacteroidetes;c__bacteroidia;o__bacteroidales;f__bacteroidaceae;g__bacteroides;s__bacteroides spp.;superkingdom__bacteria;superphylum__bacteroidetes/chlorobi group	94.0476	8.0059e-106	388.109			0	0	0	0	0	0	1	0	0	0	3	0	1	0	0	0	0	0	1	0	0	0	0	0	0	0	0	0	0	9	0	0	0	0	31	0	5	0	0	2	0	0	0
Zotu812	dyadobacter sp. zs2 ;k__bacteria;p__bacteroidetes;c__cytophagia;o__cytophagales;f__cytophagaceae;g__dyadobacter;s__dyadobacter sp.;superkingdom__bacteria;superphylum__bacteroidetes/chlorobi group	100	5.41385e-127	457.539			0	37	0	180	0	0	0	0	0	0	0	0	0	0	0	0	0	0	0	0	0	0	0	0	0	0	0	0	0	0	0	0	0	0	0	0	0	0	0	0	0	0	0
Zotu813	nz_achb01000006.1 sphingobacterium spiritivorum str. atcc 33300 ;k__bacteria;p__bacteroidetes;c__sphingobacteriia;o__sphingobacteriales;f__sphingobacteriaceae;g__sphingobacterium;s__sphingobacterium spiritivorum;superkingdom__bacteria;superphylum__bacteroidetes/chlorobi group	100	5.41385e-127	457.539			0	0	0	0	0	0	0	0	0	0	6	0	0	0	0	0	0	0	0	0	0	0	123	0	76	19	0	0	7	0	0	0	0	0	0	0	0	3	0	0	0	0	0
Zotu814	dermacoccus sp. d2.1 ;k__bacteria;p__actinobacteria;c__actinobacteria;o__micrococcales;f__dermacoccaceae;g__dermacoccus;s__dermacoccus sp.; superkingdom__bacteria;	100	5.41385e-127	457.539			0	0	0	0	0	1	0	0	0	0	3	0	0	0	0	0	0	0	0	0	0	0	0	0	0	0	0	0	0	5	0	0	0	0	0	0	0	0	10	0	0	1	0
Zotu815	uncultured advenella sp. ;k__bacteria;p__proteobacteria;c__betaproteobacteria;o__burkholderiales;f__alcaligenaceae;g__advenella;s__advenella spp.;superkingdom__bacteria	100	5.41385e-127	457.539			0	0	0	0	0	0	0	0	0	348	0	0	0	0	0	0	0	0	0	0	0	0	0	0	0	0	0	0	0	0	0	0	0	0	0	0	0	0	0	0	0	0	0
Zotu816	uncultured subdoligranulum sp. ;k__bacteria;p__firmicutes;c__clostridia;o__clostridiales;f__ruminococcaceae;g__subdoligranulum;s__subdoligranulum spp.;superkingdom__bacteria	100	5.41385e-127	457.539			0	0	4	0	0	0	2	16	188	0	8	98	0	21	0	0	0	0	0	40	0	0	0	0	0	0	0	0	0	0	0	0	0	0	0	0	0	0	0	0	0	0	0
Zotu817	gq002371.1 topographical and temporal human skin microbiome skin buttock clone nbu176f06c1 ;k__bacteria;p__firmicutes;c__clostridia;o__clostridiales;f__ruminococcaceae;g__ruminococcus;s__ruminococcus bromii;superkingdom__bacteria	98.419	1.45274e-121	439.505			0	0	0	0	0	0	0	3	0	1	0	0	7	0	0	0	0	0	24	0	9	0	0	0	0	0	0	0	0	2	72	0	0	0	0	0	5	0	1	9	0	19	3
Zotu818	sanguibacter sp. m2t8b10 ;k__bacteria;p__actinobacteria;c__actinobacteria;o__micrococcales;f__sanguibacteraceae;g__sanguibacter;s__sanguibacter sp.; superkingdom__bacteria;	100	5.41385e-127	457.539			0	0	0	0	0	0	0	0	0	0	0	0	0	0	0	0	0	0	15	0	0	0	0	274	0	0	0	0	0	0	0	0	0	0	0	0	0	9	0	0	0	0	0
Zotu819	jonesia sp. z4 ;k__bacteria;p__actinobacteria;c__actinobacteria;o__micrococcales;f__jonesiaceae;g__jonesia;s__jonesia sp.; superkingdom__bacteria;	100	5.41385e-127	457.539			0	0	0	0	0	0	0	0	0	0	0	0	7	0	0	0	0	0	0	0	0	0	0	0	0	0	0	0	0	0	0	0	0	0	0	0	0	0	0	0	0	0	0
Zotu820	flavobacterium sp. xb_5 ;k__bacteria;p__bacteroidetes;c__flavobacteriia;o__flavobacteriales;f__flavobacteriaceae;g__flavobacterium;s__flavobacterium sp.;superkingdom__bacteria;superphylum__bacteroidetes/chlorobi group	95.2569	1.04604e-110	403.438			0	0	0	0	0	0	0	0	0	0	0	0	0	0	0	0	0	0	0	0	0	0	0	0	0	0	0	8	0	0	0	0	0	0	0	0	0	0	0	0	0	1	0
Zotu821	uncultured acidobacterium sp. ;k__bacteria;p__acidobacteria;c__acidobacteriia;o__acidobacteriales;f__acidobacteriaceae;g__acidobacterium;s__acidobacterium spp.;superkingdom__bacteria;superphylum__fibrobacteres/acidobacteria group	82.2134	1.19564e-65	254.66			0	0	3	0	0	0	0	0	0	0	6	0	0	17	0	0	0	0	33	0	0	0	0	0	0	0	0	0	0	11	0	0	0	11	0	0	1	0	0	0	0	11	12
Zotu822	eu771406.1 asiatic elephant feces clone ae2_aaa03h12 ;k__bacteria;p__firmicutes;c__clostridia;o__clostridiales;f__ruminococcaceae;g__oscillospira;s__oscillospira spp.;superkingdom__bacteria	97.6285	7.52537e-119	430.488			0	1	0	0	0	0	0	0	0	146	2	0	1	0	0	0	0	0	0	0	0	0	0	0	0	0	4	0	9	0	0	0	0	0	26	0	2	0	3	4	0	0	1
Zotu823	sphingobacterium sp. jas3 ;k__bacteria;p__bacteroidetes;c__sphingobacteriia;o__sphingobacteriales;f__sphingobacteriaceae;g__sphingobacterium;s__sphingobacterium sp.;superkingdom__bacteria;superphylum__bacteroidetes/chlorobi group	91.6996	3.20269e-98	362.862			0	0	0	0	0	0	0	0	0	0	0	0	0	0	0	0	0	0	0	0	0	0	0	0	52	0	0	0	0	0	0	0	0	0	0	0	0	0	1	0	0	0	0
Zotu824	uncultured clostridium sp. ;k__bacteria;p__firmicutes;c__clostridia;o__clostridiales;f__clostridiaceae;g__clostridium;s__clostridium spp.;superkingdom__bacteria	94.8617	4.44788e-109	398.929			0	0	0	0	1	0	0	0	0	0	0	0	6	0	0	0	0	0	21	0	0	0	0	0	0	0	0	0	0	28	0	0	0	0	0	0	22	0	0	8	0	0	6
Zotu825	d32238.1 paracoccus alcaliphilus str. jcm 7364 ;k__bacteria;p__proteobacteria;c__alphaproteobacteria;o__rhodobacterales;f__rhodobacteraceae;g__paracoccus;s__paracoccus alcaliphilus;superkingdom__bacteria	100	5.41385e-127	457.539			0	19	0	0	0	0	1	0	0	0	6	0	0	0	0	0	29	0	0	0	0	0	0	0	0	0	0	0	0	0	0	10	0	0	0	0	0	0	0	0	0	4	2
Zotu826	clostridium sp. culture jar_8 ;k__bacteria;p__firmicutes;c__clostridia;o__clostridiales;f__clostridiaceae;g__clostridium;s__clostridium sp.;superkingdom__bacteria	96.0474	2.46006e-112	408.848			0	0	0	0	0	0	0	0	329	0	0	0	0	0	0	0	0	0	0	0	0	0	0	0	0	0	0	0	0	0	0	0	0	0	0	0	0	0	0	0	0	0	0
Zotu827	ab273738.1 escherichia hermannii str. gtc 347 ;k__bacteria;p__proteobacteria;c__gammaproteobacteria;o__enterobacterales;f__enterobacteriaceae;g__escherichia;s__escherichia hermannii; superkingdom__bacteria;	96.0474	2.01934e-113	412.454			103	4	317	0	322	26	347	127	0	1	0	3	87	0	91	12	16	24	26	6	1	0	0	0	0	0	0	15	0	6	21	5	36	38	1	0	17	1	19	0	16	9	5
Zotu828	uncultured synergistes sp. ;k__bacteria;p__synergistetes;c__synergistia;o__synergistales;f__synergistaceae;g__synergistes;s__synergistes spp.;superkingdom__bacteria	94.8617	4.44788e-109	398.929			0	0	0	0	0	0	0	0	0	331	0	0	0	0	0	0	0	0	0	0	0	0	0	0	0	0	0	0	0	0	0	0	0	0	0	0	0	0	0	0	0	0	0
Zotu830	marinobacter hydrocarbonoclasticus ;k__bacteria;p__proteobacteria;c__gammaproteobacteria;o__alteromonadales;f__alteromonadaceae;g__marinobacter;s__marinobacter hydrocarbonoclasticus;superkingdom__bacteria	98.419	1.45274e-121	439.505			0	0	0	0	0	0	0	0	0	263	0	0	0	0	0	0	0	0	2	0	0	0	0	0	0	0	0	0	0	0	0	0	0	0	0	0	0	0	0	6	0	0	0
Zotu831	x86071.1 unnamed filamentous type 0803 isolate str. ben05b ;k__bacteria;p__proteobacteria;c__betaproteobacteria;o__burkholderiales;f__comamonadaceae;g__acidovorax;s__acidovorax delafieldii;superkingdom__bacteria	100	5.41385e-127	457.539			0	0	0	0	0	0	0	0	0	0	0	0	0	0	199	0	1	10	0	1	0	0	0	0	0	0	0	0	0	0	0	0	0	0	0	0	0	0	0	19	0	0	0
Zotu832	oceanobacillus luteolus ;k__bacteria;p__firmicutes;c__bacilli;o__bacillales;f__bacillaceae;g__oceanobacillus;s__oceanobacillus luteolus;superkingdom__bacteria	98.0237	6.1772e-120	434.997			0	0	5	0	2	0	4	0	0	53	0	0	0	0	0	0	0	0	0	0	0	0	0	0	0	0	0	0	4	0	0	0	0	0	0	0	0	0	0	0	0	0	0
Zotu833	ay538164.1 acholeplasma cavigenitalium str. gp3 ;k__bacteria;p__tenericutes;c__mollicutes;o__acholeplasmatales;f__acholeplasmataceae;g__acholeplasma;s__acholeplasma cavigenitalium;superkingdom__bacteria	96.4286	5.75955e-114	415.159			0	0	0	0	0	0	2	0	0	0	0	54	0	0	0	0	0	0	0	16	0	0	0	0	74	0	0	120	0	0	0	0	0	0	0	0	0	0	0	0	6	0	1
Zotu834	bosea sp. n018 ;k__bacteria;p__proteobacteria;c__alphaproteobacteria;o__rhizobiales;f__bradyrhizobiaceae;g__bosea;s__bosea sp.;superkingdom__bacteria	100	5.41385e-127	457.539			0	0	0	0	0	0	0	0	0	0	0	0	0	0	0	0	0	1	0	0	0	0	0	0	0	0	277	0	59	0	0	0	0	10	0	0	0	0	0	0	0	0	0
Zotu835	facklamia sp. hgb0016b ;k__bacteria;p__firmicutes;c__bacilli;o__lactobacillales;f__aerococcaceae;g__facklamia;s__facklamia sp.;superkingdom__bacteria	98.419	1.45274e-121	439.505			0	0	1	0	0	0	0	0	0	0	0	0	2	14	0	0	0	0	2	0	1	0	0	2	0	0	0	0	0	0	0	0	0	0	35	54	1	0	6	0	0	20	9
Zotu836	dyadobacter sp. lad_5k ;k__bacteria;p__bacteroidetes;c__cytophagia;o__cytophagales;f__cytophagaceae;g__dyadobacter;s__dyadobacter sp.;superkingdom__bacteria;superphylum__bacteroidetes/chlorobi group	99.6047	2.30203e-125	453.03			0	0	0	0	0	0	0	0	0	0	0	0	0	0	0	0	0	0	0	0	0	0	0	0	23	0	0	0	15	0	0	0	0	0	10	0	188	4	0	0	0	0	0
Zotu837	rhizobium sp. z1_yc6843 ;k__bacteria;p__proteobacteria;c__alphaproteobacteria;o__rhizobiales;f__rhizobiaceae;g__rhizobium;s__rhizobium sp.;superkingdom__bacteria	100	5.41385e-127	457.539			0	0	0	0	0	0	0	0	0	0	0	0	0	0	0	0	0	0	0	0	0	0	274	0	0	0	0	0	0	0	0	0	0	0	0	0	0	0	0	0	0	0	0
Zotu838	arthrobacter agilis ;k__bacteria;p__actinobacteria;c__actinobacteria;o__micrococcales;f__micrococcaceae;g__arthrobacter;s__arthrobacter agilis; superkingdom__bacteria;	100	5.41385e-127	457.539			0	0	0	0	0	0	0	0	0	0	0	0	0	0	0	0	0	0	0	0	0	0	0	0	0	0	0	0	65	0	0	0	75	16	0	0	0	11	0	0	0	6	0
Zotu839	af429763.1 streptococcus lutetiensis subsp. coli str. hdp90246 ;k__bacteria;p__firmicutes;c__bacilli;o__lactobacillales;f__streptococcaceae;g__streptococcus;s__streptococcus lutetiensis;superkingdom__bacteria	100	1.88115e-126	455.735			0	0	0	4	0	0	0	0	0	0	0	0	0	0	0	0	0	0	0	0	0	0	0	0	0	0	0	0	13	0	0	0	0	0	0	0	5	0	3	9	0	1	5
Zotu840	austwickia chelonae ;k__bacteria;p__actinobacteria;c__actinobacteria;o__micrococcales;f__dermatophilaceae;g__austwickia;s__austwickia chelonae; superkingdom__bacteria;	98.419	1.45274e-121	439.505			0	0	0	0	0	0	0	0	0	0	0	0	0	0	0	0	0	0	0	0	0	0	0	0	0	0	0	0	0	0	0	0	0	0	0	0	0	0	0	0	0	0	0
Zotu841	ab540983.1 erysipelothrix tonsillarum str. jcm 8533 ;k__bacteria;p__firmicutes;c__erysipelotrichia;o__erysipelotrichales;f__erysipelotrichaceae;g__erysipelothrix;s__erysipelothrix tonsillarum;superkingdom__bacteria	97.2222	1.11186e-116	424.176			0	0	0	0	0	0	0	0	0	0	0	0	0	0	0	0	0	0	0	0	0	0	0	0	0	0	0	0	0	0	0	0	0	0	0	0	0	0	0	0	0	3	0
Zotu842	uncultured mogibacterium sp. ;k__bacteria;p__firmicutes;c__clostridia;o__clostridiales;f__clostridiales family xiii. incertae sedis;g__mogibacterium;s__mogibacterium spp.;superkingdom__bacteria	96.8254	1.35452e-115	419.668			0	0	0	0	0	0	0	0	0	225	0	0	0	0	0	0	0	0	1	0	0	0	0	0	0	0	0	0	0	0	0	0	0	0	0	0	0	0	3	0	0	2	4
Zotu843	gq095476.1 topographical and temporal human skin microbiome skin external auditory canal clone nbw380c02c1 ;k__bacteria;p__firmicutes;c__bacilli;o__lactobacillales;f__carnobacteriaceae;g__alloiococcus;s__alloiococcus otitis;superkingdom__bacteria	94.4664	5.41863e-108	394.421			0	0	0	0	0	0	0	3	0	0	0	26	1	0	0	0	32	0	1	10	0	0	0	0	1	0	0	0	0	6	0	0	0	1	0	0	1	0	0	0	0	0	0
Zotu844	rhizobium mongolense ;k__bacteria;p__proteobacteria;c__alphaproteobacteria;o__rhizobiales;f__rhizobiaceae;g__rhizobium;s__rhizobium mongolense;superkingdom__bacteria	100	5.41385e-127	457.539			0	0	0	0	0	0	0	0	0	0	0	267	0	0	0	0	0	0	0	0	0	0	0	0	0	0	0	0	0	0	0	0	0	0	0	0	0	0	0	0	0	0	0
Zotu845	aquabacterium sp. aqua1b ;k__bacteria;p__proteobacteria;c__betaproteobacteria;o__burkholderiales;f__burkholderiales;g__aquabacterium;s__aquabacterium sp.;superkingdom__bacteria	100	5.41385e-127	457.539			24	0	0	0	0	0	0	0	0	0	5	0	0	0	0	0	0	0	0	0	0	0	0	0	0	0	0	0	0	0	0	0	0	0	0	0	3	0	0	0	0	0	0
Zotu846	af537599.1 corynebacterium mucifaciens national microbiology laboratory special identifier 87_0436 ;k__bacteria;p__actinobacteria;c__actinobacteria;o__corynebacteriales;f__corynebacteriaceae;g__corynebacterium;s__corynebacterium mucifaciens; superkingdom__bacteria;	100	1.55805e-127	459.342			0	0	0	0	0	0	0	0	0	0	2	0	0	0	2	0	0	0	0	0	1	0	0	0	0	0	156	0	0	0	0	0	0	0	0	0	0	0	2	0	0	0	0
Zotu847	papillibacter cinnamivorans ;k__bacteria;p__firmicutes;c__clostridia;o__clostridiales;f__ruminococcaceae;g__papillibacter;s__papillibacter cinnamivorans;superkingdom__bacteria	92.8854	1.45402e-102	377.289			0	0	0	0	0	0	0	0	0	0	0	0	0	0	0	0	0	0	13	0	0	0	0	0	0	0	0	0	7	10	0	0	0	0	0	0	12	0	0	0	18	2	2
Zotu848	uncultured succinivibrio sp. ;k__bacteria;p__proteobacteria;c__gammaproteobacteria;o__aeromonadales;f__succinivibrionaceae;g__succinivibrio;s__succinivibrio spp.;superkingdom__bacteria	100	5.41385e-127	457.539			0	0	3	0	0	0	0	0	0	0	0	0	0	0	0	0	0	0	31	0	0	0	0	0	0	0	0	0	0	17	0	6	0	0	73	0	0	0	1	0	0	0	0
Zotu849	paracoccus sp. jsm 2215117 ;k__bacteria;p__proteobacteria;c__alphaproteobacteria;o__rhodobacterales;f__rhodobacteraceae;g__paracoccus;s__paracoccus sp.;superkingdom__bacteria	100	5.41385e-127	457.539			0	0	0	53	0	0	0	0	0	0	0	0	0	1	0	0	0	0	0	0	0	0	0	0	0	0	0	0	0	0	0	0	0	1	0	0	0	3	71	0	0	0	0
Zotu850	uncultured fibrobacter sp. ;k__bacteria;p__fibrobacteres;c__fibrobacteria;o__fibrobacterales;f__fibrobacteraceae;g__fibrobacter;s__fibrobacter spp.;superkingdom__bacteria;superphylum__fibrobacteres/acidobacteria group	98.0237	6.1772e-120	434.997			0	0	0	0	0	0	0	0	0	0	0	0	0	0	0	0	0	0	0	0	0	0	0	0	0	0	0	0	0	0	0	0	0	0	0	0	0	0	0	0	0	0	0
Zotu851	uncultured blautia sp. ;k__bacteria;p__firmicutes;c__clostridia;o__clostridiales;f__lachnospiraceae;g__blautia;s__blautia spp.;superkingdom__bacteria	91.3386	1.65904e-95	352.943			0	0	0	0	0	0	0	0	0	0	1	0	0	0	0	0	0	0	0	0	0	0	0	0	0	0	0	0	0	0	0	0	0	0	0	0	5	0	4	0	0	4	0
Zotu852	eu460895.1 short_beaked echidna feces clone ech_aai40b07 ;k__bacteria;p__firmicutes;c__bacilli;o__lactobacillales;f__lactobacillaceae;g__lactobacillus;s__lactobacillus fermentum;superkingdom__bacteria	99.6047	2.30203e-125	453.03			0	204	0	1	0	0	0	0	0	68	0	0	0	0	0	0	0	0	0	0	0	0	0	0	0	0	0	0	0	0	0	0	0	1	0	0	0	0	0	0	0	0	0
Zotu853	uncultured tissierella sp. ;k__bacteria;p__firmicutes;c__tissierellia;o__tissierellales;f__tissierellaceae;g__tissierella;s__tissierella spp.; superkingdom__bacteria;	94.0476	8.0059e-106	388.109			0	0	0	0	0	0	0	0	0	0	0	0	0	0	0	0	0	0	0	0	0	0	0	291	13	0	0	0	0	0	0	0	0	0	0	0	0	0	0	0	0	0	0
Zotu854	eu768718.1 pervasive effects antibiotic on human gut microbiota deep sequencing fecal clone c5_740 ;k__bacteria;p__actinobacteria;c__actinobacteria;o__bifidobacteriales;f__bifidobacteriaceae;g__bifidobacterium;s__bifidobacterium adolescentis;superkingdom__bacteria;subclass actinobacteridae	99.6047	2.30203e-125	453.03			1	7	3	4	2	0	0	4	5	0	1	464	1	3	24	2	4	1	1	2	5	5	13	0	0	1	0	8	1	0	0	0	0	0	0	0	0	1	1	0	2	1	0
Zotu855	uncultured clostridium sp. ;k__bacteria;p__firmicutes;c__clostridia;o__clostridiales;f__clostridiaceae;g__clostridium;s__clostridium spp.;superkingdom__bacteria	92.8854	1.45402e-102	376.387			0	0	0	0	0	0	0	0	0	0	0	0	0	0	0	0	0	0	0	0	0	0	0	0	0	0	0	0	0	3	0	0	0	0	0	0	0	0	4	0	0	0	2
Zotu856	eu070351.1 citricoccus sp. str. b306ydz_ds ;k__bacteria;p__actinobacteria;c__actinobacteria;o__micrococcales;f__micrococcaceae;g__citricoccus;s__citricoccus alkalitolerans; superkingdom__bacteria;	99.6047	2.30203e-125	453.03			13	1	0	4	0	0	0	0	0	0	0	0	0	0	0	0	15	0	0	0	0	0	0	1	3	0	0	0	0	0	0	0	0	0	0	0	0	0	0	0	0	1	3
Zotu857	am237379.1 kocuria carniphila os_94 ;k__bacteria;p__actinobacteria;c__actinobacteria;o__micrococcales;f__micrococcaceae;g__kocuria;s__kocuria carniphila; superkingdom__bacteria;	98.4252	4.18083e-122	441.308			38	26	0	355	0	0	0	0	0	0	0	14	0	0	0	0	44	0	0	0	0	4	3	0	1	0	4	0	2	0	0	0	0	0	0	1	0	0	17	12	0	0	2
Zotu858	uncultured bacteroides sp. ;k__bacteria;p__bacteroidetes;c__bacteroidia;o__bacteroidales;f__bacteroidaceae;g__bacteroides;s__bacteroides spp.;superkingdom__bacteria;superphylum__bacteroidetes/chlorobi group	94.4444	1.88281e-107	392.617			0	0	0	0	0	0	0	0	0	0	0	0	0	0	0	0	0	0	18	0	0	0	0	0	0	0	0	0	0	6	0	0	0	0	30	36	1	0	3	0	0	1	0
Zotu859	mucilaginibacter oryzae ;k__bacteria;p__bacteroidetes;c__sphingobacteriia;o__sphingobacteriales;f__sphingobacteriaceae;g__mucilaginibacter;s__mucilaginibacter oryzae;superkingdom__bacteria;superphylum__bacteroidetes/chlorobi group	86.5613	9.1428e-80	300.646			0	0	0	0	0	0	0	0	0	0	0	0	7	0	0	0	0	0	118	0	0	0	0	0	0	0	0	0	0	14	0	0	0	0	0	0	0	0	0	0	0	0	1
Zotu860	uncultured pedobacter sp. ;k__bacteria;p__bacteroidetes;c__sphingobacteriia;o__sphingobacteriales;f__sphingobacteriaceae;g__pedobacter;s__pedobacter spp.;superkingdom__bacteria;superphylum__bacteroidetes/chlorobi group	100	5.41385e-127	457.539			0	0	0	0	0	0	0	0	0	0	0	0	218	0	0	74	0	0	0	0	0	0	0	0	0	0	0	3	0	0	0	0	0	26	0	0	0	0	0	0	4	0	0
Zotu861	uncultured rikenella sp. ;k__bacteria;p__bacteroidetes;c__bacteroidia;o__bacteroidales;f__rikenellaceae;g__rikenella;s__rikenella spp.;superkingdom__bacteria;superphylum__bacteroidetes/chlorobi group	96.0474	2.01934e-113	412.454			0	0	0	5	0	0	3	0	0	0	10	0	2	0	0	0	0	0	13	0	0	0	0	0	0	0	0	0	1	0	0	0	0	0	0	0	2	0	2	0	0	8	0
Zotu862	ef688012.1 pantoea vagens str. lmg 24199 ;k__bacteria;p__proteobacteria;c__gammaproteobacteria;o__enterobacterales;f__erwiniaceae;g__pantoea;s__pantoea vagens; superkingdom__bacteria;	100	5.41385e-127	457.539			2	0	24	0	44	6	5	0	0	0	0	0	0	0	36	0	37	0	0	3	0	0	0	0	26	0	0	0	0	0	2	0	1	0	1	0	2	1	0	0	0	0	0
Zotu863	uncultured mycoplana sp. ;k__bacteria;p__proteobacteria;c__alphaproteobacteria;o__rhizobiales;f__brucellaceae;g__mycoplana;s__mycoplana spp.;superkingdom__bacteria	100	5.41385e-127	457.539			0	0	0	0	0	0	0	0	0	0	0	0	0	0	0	0	0	0	0	0	0	0	0	0	0	0	0	0	0	0	0	0	0	0	0	0	0	0	0	0	0	0	0
Zotu864	sphingomonas sp. oral taxon a09 ;k__bacteria;p__proteobacteria;c__alphaproteobacteria;o__sphingomonadales;f__sphingomonadaceae;g__sphingomonas;s__sphingomonas sp.;superkingdom__bacteria	99.6047	2.30203e-125	453.03			0	0	0	5	0	0	0	0	0	0	0	0	0	0	0	0	0	0	0	0	0	8	0	0	0	0	0	0	0	0	0	0	0	0	0	0	0	0	0	0	0	0	0
Zotu865	parvimonas sp. canine oral taxon 035 ;k__bacteria;p__firmicutes;c__tissierellia;o__tissierellales;f__peptoniphilaceae;g__parvimonas;s__parvimonas sp.; superkingdom__bacteria;	89.6825	3.63789e-91	338.516			0	14	0	0	0	0	1	0	0	0	0	0	0	12	0	0	0	0	15	0	0	0	0	0	0	0	0	67	13	0	0	0	0	0	0	0	0	0	6	0	0	7	0
Zotu866	uncultured alistipes sp. ;k__bacteria;p__bacteroidetes;c__bacteroidia;o__bacteroidales;f__rikenellaceae;g__alistipes;s__alistipes spp.;superkingdom__bacteria;superphylum__bacteroidetes/chlorobi group	99.2095	2.80444e-124	448.522			0	0	0	0	0	0	0	0	0	0	10	0	0	0	0	0	0	0	14	0	0	0	0	0	41	0	0	0	0	9	0	0	0	0	0	0	5	0	0	0	0	6	9
Zotu867	ab365794.1 sphingomonas oligophenolica str. wr95 ;k__bacteria;p__proteobacteria;c__alphaproteobacteria;o__sphingomonadales;f__sphingomonadaceae;g__sphingomonas;s__sphingomonas oligophenolica;superkingdom__bacteria	100	5.41385e-127	457.539			0	0	0	0	0	0	0	0	0	0	1	0	0	0	0	0	0	0	0	0	0	0	0	0	2	0	0	0	0	0	1	0	0	0	0	3	0	0	1	0	0	0	1
Zotu868	nz_acdg01000169.1 fusobacterium sp. str. d12 ;k__bacteria;p__fusobacteria;c__fusobacteriia;o__fusobacteriales;f__fusobacteriaceae;g__fusobacterium;s__fusobacterium necrophorum;superkingdom__bacteria	100	1.88115e-126	455.735			0	0	0	0	0	1	0	2	0	0	0	0	0	0	18	0	0	0	0	0	0	0	0	0	0	1	0	0	0	0	0	0	0	0	0	0	0	0	0	0	0	0	0
Zotu869	ef554408.1 chryseobacterium pufferi str. p2k6 ;k__bacteria;p__bacteroidetes;c__flavobacteriia;o__flavobacteriales;f__flavobacteriaceae;g__chryseobacterium;s__chryseobacterium pufferi;superkingdom__bacteria;superphylum__bacteroidetes/chlorobi group	100	5.41385e-127	457.539			1	0	6	0	6	0	5	0	0	0	0	0	0	0	0	2	0	0	0	0	0	0	0	122	0	0	0	0	0	2	0	0	0	10	0	0	1	0	0	39	0	0	0
Zotu870	uncultured alkanibacter sp. ;k__bacteria;p__proteobacteria;c__gammaproteobacteria;o__nevskiales;f__sinobacteraceae;g__alkanibacter;s__alkanibacter spp.; superkingdom__bacteria;	93.2806	1.19353e-103	380.895			0	0	0	0	0	0	0	0	0	0	0	0	0	0	0	0	0	0	0	0	0	0	0	0	0	0	0	0	0	0	0	0	0	0	0	0	0	0	0	0	0	0	0
Zotu871	pseudoxanthomonas sp. fsgsy12 ;k__bacteria;p__proteobacteria;c__gammaproteobacteria;o__xanthomonadales;f__xanthomonadaceae;g__pseudoxanthomonas;s__pseudoxanthomonas sp.;superkingdom__bacteria	100	5.41385e-127	457.539			0	0	0	0	0	0	0	0	0	0	0	0	0	0	0	0	0	0	0	0	0	0	0	0	0	0	0	0	0	0	77	0	161	36	0	0	0	0	0	0	0	0	0
Zotu872	gq501070.1 bacillus cereus str. ma_su cecri 1 ;k__bacteria;p__firmicutes;c__bacilli;o__bacillales;f__bacillaceae;g__bacillus;s__bacillus cereus;superkingdom__bacteria;species group bacillus cereus group	84	6.63046e-12	76.1261			0	0	0	0	0	0	0	0	0	0	0	0	0	0	0	0	0	0	0	0	0	0	0	0	0	0	0	0	0	0	0	0	0	22	0	0	0	0	0	0	37	0	0
Zotu873	planomicrobium sp. es2 ;k__bacteria;p__firmicutes;c__bacilli;o__bacillales;f__planococcaceae;g__planomicrobium;s__planomicrobium sp.;superkingdom__bacteria	100	5.41385e-127	457.539			0	0	0	0	0	0	0	0	0	0	0	0	1	0	0	0	0	68	0	88	2	0	0	0	0	0	2	0	11	8	0	0	0	0	0	0	0	0	1	0	1	0	0
Zotu874	nesterenkonia flava ;k__bacteria;p__actinobacteria;c__actinobacteria;o__micrococcales;f__micrococcaceae;g__nesterenkonia;s__nesterenkonia flava; superkingdom__bacteria;	99.6047	2.30203e-125	453.03			0	0	0	0	0	0	0	0	0	0	0	0	0	0	0	0	0	0	0	0	0	121	0	0	0	75	0	0	0	7	0	0	0	0	0	0	9	0	0	0	0	0	0
Zotu875	uncultured paludibacter sp. ;k__bacteria;p__bacteroidetes;c__bacteroidia;o__bacteroidales;f__paludibacteraceae;g__paludibacter;s__paludibacter spp.; superkingdom__bacteria;	95.6522	8.58644e-112	407.946			0	0	0	0	0	0	0	0	0	44	1	0	0	0	0	0	0	0	0	0	0	0	0	0	0	0	0	0	0	0	0	24	0	0	0	0	0	0	4	4	0	0	0
Zotu876	flavobacterium sp. nw18 ;k__bacteria;p__bacteroidetes;c__flavobacteriia;o__flavobacteriales;f__flavobacteriaceae;g__flavobacterium;s__flavobacterium sp.;superkingdom__bacteria;superphylum__bacteroidetes/chlorobi group	100	5.41385e-127	457.539			4	0	0	0	0	0	0	0	0	0	0	0	9	0	0	0	0	43	0	0	0	0	0	0	22	0	0	0	0	0	0	0	0	95	0	0	0	0	0	0	78	0	0
Zotu877	fj749552.1 lactococcus garvieae str. imau50158 ;k__bacteria;p__firmicutes;c__bacilli;o__lactobacillales;f__streptococcaceae;g__lactococcus;s__lactococcus garvieae;superkingdom__bacteria	99.2063	9.74457e-124	446.718			0	0	0	0	0	0	0	0	0	0	0	0	0	0	0	0	0	0	0	0	0	0	0	0	0	0	0	0	0	0	0	0	0	0	0	0	0	0	0	0	0	0	0
Zotu878	clostridium sp. culture jar_8 ;k__bacteria;p__firmicutes;c__clostridia;o__clostridiales;f__clostridiaceae;g__clostridium;s__clostridium sp.;superkingdom__bacteria	96.4427	2.01934e-113	413.356			0	0	0	0	0	0	0	0	300	7	0	0	0	0	0	0	0	0	0	0	0	0	0	0	0	0	0	0	0	0	0	1	0	0	0	1	0	0	0	0	0	0	0
Zotu879	aj871435.1 sphingomonas asaccharolytica cp1d ;k__bacteria;p__proteobacteria;c__alphaproteobacteria;o__sphingomonadales;f__sphingomonadaceae;g__sphingomonas;s__sphingomonas asaccharolytica;superkingdom__bacteria	100	5.41385e-127	457.539			0	0	0	1	0	0	0	0	0	0	0	0	0	0	0	0	0	253	0	0	0	0	0	0	0	0	0	0	0	0	0	0	1	11	0	0	0	0	0	0	0	0	0
Zotu880	papillibacter cinnamivorans ;k__bacteria;p__firmicutes;c__clostridia;o__clostridiales;f__ruminococcaceae;g__papillibacter;s__papillibacter cinnamivorans;superkingdom__bacteria	92.4901	1.77136e-101	372.78			0	0	0	0	0	0	0	0	0	0	0	0	0	0	0	0	0	0	3	0	0	0	0	0	0	0	0	0	6	0	0	0	0	0	0	124	1	0	2	0	0	1	0
Zotu881	ef179818.1 sequences adult anopheles darlingi (diptera: culicidae) mosquitoes clone n4.1 ;k__bacteria;p__proteobacteria;c__gammaproteobacteria;o__enterobacterales;f__erwiniaceae;g__pantoea;s__pantoea dispersa; superkingdom__bacteria;	100	5.41385e-127	457.539			0	0	6	0	0	8	1	0	0	0	0	0	0	0	245	0	0	0	0	0	0	0	0	0	0	0	0	0	0	0	0	0	0	0	0	0	0	0	0	0	0	0	0
Zotu882	uncultured rikenella sp. ;k__bacteria;p__bacteroidetes;c__bacteroidia;o__bacteroidales;f__rikenellaceae;g__rikenella;s__rikenella spp.;superkingdom__bacteria;superphylum__bacteroidetes/chlorobi group	96.4427	1.65757e-114	416.963			0	0	0	0	0	0	0	0	0	0	4	0	0	0	0	0	24	0	35	0	0	0	0	0	0	0	0	0	0	0	0	0	28	0	0	0	9	0	0	0	0	1	1
Zotu883	uncultured dialister sp. ;k__bacteria;p__firmicutes;c__negativicutes;o__veillonellales;f__veillonellaceae;g__dialister;s__dialister spp.; superkingdom__bacteria;	96.8254	1.35452e-115	419.668			0	0	0	0	0	0	0	0	287	0	0	0	0	0	0	0	0	0	0	0	0	0	0	0	0	0	0	0	0	0	0	0	0	0	0	0	0	0	0	0	0	0	0
Zotu884	rhizobium sp. p_26 ;k__bacteria;p__proteobacteria;c__alphaproteobacteria;o__rhizobiales;f__rhizobiaceae;g__rhizobium;s__rhizobium sp.;superkingdom__bacteria	98.0237	6.1772e-120	434.997			0	0	0	0	0	0	0	0	0	0	0	0	0	0	0	0	0	0	0	0	0	0	0	0	0	0	0	0	0	0	0	0	0	0	0	0	0	0	0	299	0	0	0
Zotu885	af371489.1 swine intestine clone p_2997_9f2 ;k__bacteria;p__firmicutes;c__bacilli;o__lactobacillales;f__lactobacillaceae;g__pediococcus;s__pediococcus parvulus;superkingdom__bacteria	100	5.41385e-127	457.539			0	0	0	0	0	0	0	0	0	0	0	0	0	0	0	0	0	0	0	34	0	0	0	0	0	0	0	0	0	1	0	0	0	0	0	0	0	0	0	0	0	0	0
Zotu886	ef100149.1 azospirillum lipoferum str. icmp 8672 ;k__bacteria;p__proteobacteria;c__alphaproteobacteria;o__rhodospirillales;f__rhodospirillaceae;g__azospirillum;s__azospirillum lipoferum;superkingdom__bacteria	100	5.41385e-127	457.539			0	0	0	0	0	0	0	0	0	0	0	0	246	0	0	0	0	0	0	0	0	0	0	0	0	0	0	0	0	0	0	0	0	0	0	0	0	0	0	0	0	0	0
Zotu887	catenibacterium mitsuokai ;k__bacteria;p__firmicutes;c__erysipelotrichia;o__erysipelotrichales;f__erysipelotrichaceae;g__catenibacterium;s__catenibacterium mitsuokai;superkingdom__bacteria	99.5851	7.49162e-119	431.39			0	0	0	0	0	0	0	0	291	0	0	0	0	0	0	0	0	0	0	0	0	0	0	0	0	0	0	0	0	0	0	0	0	0	0	0	0	0	0	0	0	0	0
Zotu888	uncultured treponema sp. ;k__bacteria;p__spirochaetes;c__spirochaetia;o__spirochaetales;f__spirochaetaceae;g__treponema;s__treponema spp.;superkingdom__bacteria	100	5.41385e-127	457.539			0	0	0	0	0	0	0	0	0	0	0	0	0	0	0	0	0	0	0	0	0	0	0	0	0	0	0	0	0	0	0	0	0	0	0	0	7	0	5	0	0	0	0
Zotu889	dq282120.1 marinobacter bacchus str. fb3 ;k__bacteria;p__proteobacteria;c__gammaproteobacteria;o__alteromonadales;f__alteromonadaceae;g__marinobacter;s__marinobacter bacchus;superkingdom__bacteria	100	5.41385e-127	457.539			0	0	0	0	1	0	0	0	0	0	0	0	0	0	0	0	0	0	0	0	0	0	0	0	0	0	0	0	0	0	0	0	1	0	0	0	0	0	0	0	0	0	0
Zotu890	uncultured dechloromonas sp. ;k__bacteria;p__proteobacteria;c__betaproteobacteria;o__rhodocyclales;f__azonexaceae;g__dechloromonas;s__dechloromonas spp.; superkingdom__bacteria;	95.2569	1.04604e-110	403.438			0	0	0	0	0	0	0	0	0	0	0	0	0	0	0	0	0	0	0	0	0	0	0	0	0	0	0	0	0	0	0	0	0	0	0	0	0	0	0	0	0	0	0
Zotu891	terrabacter sp. 7b_390 ;k__bacteria;p__actinobacteria;c__actinobacteria;o__micrococcales;f__intrasporangiaceae;g__terrabacter;s__terrabacter sp.; superkingdom__bacteria;	100	5.41385e-127	457.539			0	76	0	127	0	0	0	0	0	0	0	0	0	0	0	0	0	0	0	0	0	0	0	0	0	0	0	0	0	0	0	0	0	0	0	0	0	0	0	0	0	0	0
Zotu892	dyadobacter sp. n_r2a_4 ;k__bacteria;p__bacteroidetes;c__cytophagia;o__cytophagales;f__cytophagaceae;g__dyadobacter;s__dyadobacter sp.;superkingdom__bacteria;superphylum__bacteroidetes/chlorobi group	100	5.41385e-127	457.539			0	0	0	0	0	0	0	0	0	0	0	0	0	0	0	0	0	0	0	0	0	0	0	0	0	0	0	0	71	0	0	0	0	0	0	0	0	0	0	0	0	0	3
Zotu893	nr_026212.1 corynebacterium pilosum str. atcc 29592 ;k__bacteria;p__actinobacteria;c__actinobacteria;o__corynebacteriales;f__corynebacteriaceae;g__corynebacterium;s__corynebacterium pilosum; superkingdom__bacteria;	100	1.55805e-127	459.342			0	0	0	37	0	0	0	0	0	0	0	0	7	0	0	0	0	0	0	0	0	0	0	0	0	0	0	0	0	0	0	0	0	0	0	0	0	0	0	1	0	3	0
Zotu894	uncultured spirochaeta sp. ;k__bacteria;p__spirochaetes;c__spirochaetia;o__spirochaetales;f__spirochaetaceae;g__spirochaeta;s__spirochaeta spp.;superkingdom__bacteria	91.6996	3.20269e-98	362.862			0	0	0	0	0	0	0	0	0	0	0	0	2	0	0	0	0	0	3	0	0	0	0	0	0	0	0	0	0	0	0	0	0	0	0	108	3	0	0	0	0	3	8
Zotu895	am279217.1 pedobacter wanjuense str. gh09_10 ;k__bacteria;p__bacteroidetes;c__sphingobacteriia;o__sphingobacteriales;f__sphingobacteriaceae;g__pedobacter;s__pedobacter wanjuense;superkingdom__bacteria;superphylum__bacteroidetes/chlorobi group	100	5.41385e-127	457.539			0	0	0	0	0	0	0	0	6	0	0	0	0	0	0	76	0	0	0	0	0	0	0	0	2	0	0	0	0	0	0	0	0	1	0	0	9	25	2	0	0	0	0
Zotu896	eu462649.1 sumatran orangutan feces clone orang2_aai66g05 ;k__bacteria;p__firmicutes;c__clostridia;o__clostridiales;f__ruminococcaceae;g__oscillospira;s__oscillospira spp.;superkingdom__bacteria	96.8379	3.89824e-116	421.471			0	0	0	0	0	0	0	0	0	0	0	119	0	0	0	0	0	0	0	0	0	0	0	0	0	0	0	0	0	6	0	32	0	0	0	0	0	0	0	0	0	0	7
Zotu897	olsenella sp. dnf00959 ;k__bacteria;p__actinobacteria;c__coriobacteriia;o__coriobacteriales;f__atopobiaceae;g__olsenella;s__olsenella sp.; superkingdom__bacteria;	99.2063	9.74457e-124	446.718			2	0	1	13	0	0	0	0	0	0	0	0	0	0	0	0	0	0	18	0	0	0	0	0	0	0	0	0	10	0	0	0	0	0	0	0	0	0	5	0	0	0	0
Zotu898	y17869.1 ornithinicoccus hortensis khi 0125 ;k__bacteria;p__actinobacteria;c__actinobacteria;o__micrococcales;f__intrasporangiaceae;g__ornithinicoccus;s__ornithinicoccus hortensis; superkingdom__bacteria;	100	5.41385e-127	457.539			0	48	0	51	0	0	0	0	0	0	0	0	0	0	0	0	0	0	0	0	0	0	0	0	0	0	0	0	0	0	0	0	0	0	0	0	0	0	1	1	0	0	0
Zotu899	eubacterium coprostanoligenes ;k__bacteria;p__firmicutes;c__clostridia;o__clostridiales;f__eubacteriaceae;g__eubacterium;s__eubacterium coprostanoligenes;superkingdom__bacteria	94.8617	4.44788e-109	398.929			20	0	0	0	0	0	0	0	0	0	0	0	2	0	0	0	0	0	5	0	0	0	0	0	0	0	0	0	0	0	48	0	0	0	0	0	0	0	0	0	0	2	0
Zotu900	uncultured rikenella sp. ;k__bacteria;p__bacteroidetes;c__bacteroidia;o__bacteroidales;f__rikenellaceae;g__rikenella;s__rikenella spp.;superkingdom__bacteria;superphylum__bacteroidetes/chlorobi group	87.3518	1.45531e-83	313.269			0	0	0	0	0	0	0	12	228	0	0	0	0	0	0	0	0	0	0	0	37	0	0	0	0	0	0	0	0	0	0	0	0	0	0	0	0	0	0	0	0	0	0
Zotu901	uncultured clostridium sp. ;k__bacteria;p__firmicutes;c__clostridia;o__clostridiales;f__clostridiaceae;g__clostridium;s__clostridium spp.;superkingdom__bacteria	96.4427	1.65757e-114	416.963			0	0	0	0	0	0	0	0	0	0	0	0	1	0	0	0	87	0	2	0	0	0	0	0	0	0	35	0	0	0	0	0	0	0	0	0	2	0	0	0	0	4	2
Zotu902	uncultured synergistes sp. ;k__bacteria;p__synergistetes;c__synergistia;o__synergistales;f__synergistaceae;g__synergistes;s__synergistes spp.;superkingdom__bacteria	95.2569	1.04604e-110	403.438			0	0	0	0	0	0	0	0	0	314	0	0	0	0	0	0	0	0	0	0	0	0	0	0	0	0	0	0	0	0	0	0	0	0	0	0	0	0	0	0	0	0	0
Zotu903	cellulosimicrobium sp. pu_07 ;k__bacteria;p__actinobacteria;c__actinobacteria;o__micrococcales;f__promicromonosporaceae;g__cellulosimicrobium;s__cellulosimicrobium sp.; superkingdom__bacteria;	98.0237	6.1772e-120	434.997			0	0	0	0	0	0	0	0	0	0	0	0	0	0	0	0	0	0	0	0	0	0	0	0	0	0	1	0	0	0	0	0	0	0	0	0	0	0	0	0	0	0	0
Zotu904	uncultured atopostipes sp. ;k__bacteria;p__firmicutes;c__bacilli;o__lactobacillales;f__carnobacteriaceae;g__atopostipes;s__atopostipes spp.;superkingdom__bacteria	99.6047	2.30203e-125	453.03			0	0	0	0	0	0	0	0	0	0	7	56	0	0	3	0	0	0	2	28	0	0	0	0	2	0	0	0	0	0	0	0	32	0	1	0	0	0	0	0	6	1	1
Zotu905	uncultured chloroflexus sp. ;k__bacteria;p__chloroflexi;c__chloroflexia;o__chloroflexales;f__chloroflexaceae;g__chloroflexus;s__chloroflexus spp.;superkingdom__bacteria;suborder__chloroflexineae	99.6047	2.81702e-124	449.423			0	0	0	0	0	0	0	0	0	0	0	0	0	0	0	0	0	0	0	0	0	0	0	0	0	0	0	0	0	0	27	15	0	0	0	0	0	0	0	7	0	0	0
Zotu906	uncultured paludibacter sp. ;k__bacteria;p__bacteroidetes;c__bacteroidia;o__bacteroidales;f__paludibacteraceae;g__paludibacter;s__paludibacter spp.; superkingdom__bacteria;	96.8254	1.35452e-115	419.668			0	0	0	0	0	0	0	0	0	49	6	0	0	0	0	0	32	0	10	0	0	0	0	0	0	0	0	0	0	0	0	0	0	0	0	1	3	0	1	0	0	0	0
Zotu907	ab074602.1 synonym: cfb group clone ape2_39 ;k__bacteria;p__bacteroidetes;c__bacteroidia;o__bacteroidales;f__dysgonamonadaceae;g__dysgonomonas;s__dysgonomonas gadei; superkingdom__bacteria;	100	5.41385e-127	457.539			0	0	0	0	0	0	0	0	0	0	0	0	90	0	0	0	0	0	0	0	0	0	0	0	0	0	0	50	0	0	0	0	0	0	0	0	0	0	0	0	127	0	0
Zotu908	methylophaga sp. rs_mm3 ;k__bacteria;p__proteobacteria;c__gammaproteobacteria;o__thiotrichales;f__piscirickettsiaceae;g__methylophaga;s__methylophaga sp.;superkingdom__bacteria	100	5.41385e-127	457.539			0	117	0	12	0	0	0	0	0	103	0	0	0	0	0	0	0	1	0	0	0	0	0	0	0	0	0	0	0	0	1	0	0	0	0	0	0	0	0	0	0	0	0
Zotu909	uncultured paludibacter sp. ;k__bacteria;p__bacteroidetes;c__bacteroidia;o__bacteroidales;f__paludibacteraceae;g__paludibacter;s__paludibacter spp.; superkingdom__bacteria;	95.6522	8.58644e-112	407.946			0	0	1	0	0	0	0	0	0	0	0	0	0	0	0	0	0	0	0	0	0	0	0	0	0	0	0	0	3	22	0	0	0	0	0	0	0	1	2	0	0	0	0
Zotu910	uncultured clostridium sp. ;k__bacteria;p__firmicutes;c__clostridia;o__clostridiales;f__clostridiaceae;g__clostridium;s__clostridium spp.;superkingdom__bacteria	93.6759	2.80692e-105	385.404			0	0	0	0	0	0	0	0	0	0	0	0	4	0	0	0	0	0	10	0	0	0	0	0	0	0	0	0	4	0	0	42	0	0	0	0	17	0	0	0	0	2	0
Zotu911	dq882649.1 ruminococcus bromii str. ye282 ;k__bacteria;p__firmicutes;c__clostridia;o__clostridiales;f__ruminococcaceae;g__ruminococcus;s__ruminococcus bromii;superkingdom__bacteria	96.8379	3.89824e-116	421.471			0	0	0	0	0	0	0	6	0	0	0	0	0	0	0	0	0	0	0	0	0	0	0	0	0	0	0	53	0	4	0	11	0	0	0	0	0	0	4	0	0	3	0
Zotu912	uncultured pseudomonas sp. ;k__bacteria;p__proteobacteria;c__gammaproteobacteria;o__pseudomonadales;f__pseudomonadaceae;g__pseudomonas;s__pseudomonas spp.;superkingdom__bacteria	97.2332	3.19987e-117	425.98			0	0	0	0	0	0	3	0	0	0	0	0	0	0	0	0	0	0	0	0	0	22	0	0	28	0	0	27	0	0	0	0	0	0	0	43	5	0	0	0	0	0	0
Zotu913	uncultured bacteroides sp. ;k__bacteria;p__bacteroidetes;c__bacteroidia;o__bacteroidales;f__bacteroidaceae;g__bacteroides;s__bacteroides spp.;superkingdom__bacteria;superphylum__bacteroidetes/chlorobi group	99.2095	2.80444e-124	448.522			0	0	0	0	0	0	0	0	0	0	3	0	0	0	0	0	0	0	31	0	0	0	0	0	0	51	0	0	0	0	0	0	0	0	0	11	2	0	0	0	0	1	2
Zotu914	eu845778.1 acinetobacter piperi sp. novum williamsport pa loyalsock creek sediment isolate magmoraxellaceae str. mag ;k__bacteria;p__proteobacteria;c__gammaproteobacteria;o__pseudomonadales;f__moraxellaceae;g__acinetobacter;s__acinetobacter piperi;superkingdom__bacteria	99.6047	2.30203e-125	453.03			0	2	0	0	0	0	0	0	0	0	0	0	0	0	0	0	0	0	0	0	0	0	0	0	64	0	0	0	0	0	0	0	0	0	0	103	0	0	0	0	0	2	0
Zotu915	pedobacter insulae ;k__bacteria;p__bacteroidetes;c__sphingobacteriia;o__sphingobacteriales;f__sphingobacteriaceae;g__pedobacter;s__pedobacter insulae;superkingdom__bacteria;superphylum__bacteroidetes/chlorobi group	100	5.41385e-127	457.539			0	0	0	0	0	0	0	0	0	0	0	0	0	0	0	0	0	0	0	0	0	0	0	0	0	0	0	0	0	0	0	0	0	17	0	0	0	0	0	0	0	0	0
Zotu916	af348507.1 pseudomonas tolaasii str. nd6_2 ;k__bacteria;p__proteobacteria;c__gammaproteobacteria;o__pseudomonadales;f__pseudomonadaceae;g__pseudomonas;s__pseudomonas tolaasii;superkingdom__bacteria;species group pseudomonas fluorescens group	100	5.41385e-127	457.539			0	0	0	0	0	0	0	1	0	0	0	0	0	0	0	0	0	3	0	0	0	0	0	0	0	0	0	0	0	0	0	0	0	0	0	288	0	0	0	0	0	0	0
Zotu917	actinomycetospora sp. snc032 ;k__bacteria;p__actinobacteria;c__actinobacteria;o__pseudonocardiales;f__pseudonocardiaceae;g__actinomycetospora;s__actinomycetospora sp.; superkingdom__bacteria;	100	1.55805e-127	459.342			0	95	0	0	0	0	0	0	0	0	0	0	0	0	0	0	0	0	0	0	0	0	0	0	0	0	0	0	0	0	0	0	0	0	0	0	0	0	0	0	0	0	0
Zotu918	uncultured bacteroides sp. ;k__bacteria;p__bacteroidetes;c__bacteroidia;o__bacteroidales;f__bacteroidaceae;g__bacteroides;s__bacteroides spp.;superkingdom__bacteria;superphylum__bacteroidetes/chlorobi group	94.0476	8.0059e-106	388.109			0	0	2	0	0	0	2	0	0	0	4	0	2	0	0	0	0	0	8	0	0	0	0	0	0	0	0	0	1	9	0	0	0	0	0	1	1	0	6	0	0	4	8
Zotu919	vitellibacter sp. 2_4 ;k__bacteria;p__bacteroidetes;c__flavobacteriia;o__flavobacteriales;f__flavobacteriaceae;g__vitellibacter;s__vitellibacter sp.;superkingdom__bacteria;superphylum__bacteroidetes/chlorobi group	90.5138	2.02112e-94	349.336			0	0	0	0	0	0	0	0	0	0	0	97	0	0	0	0	0	0	0	0	57	7	0	0	0	0	0	0	0	9	0	0	0	0	0	0	1	0	0	0	0	0	0
Zotu920	eu240400.1 deinococcus hohokamensis str. b80 ;k__bacteria;p__deinococcus_thermus;c__deinococci;o__deinococcales;f__deinococcaceae;g__deinococcus;s__deinococcus hohokamensis;superkingdom__bacteria	100	5.41385e-127	457.539			9	0	0	0	0	0	0	0	0	0	0	0	0	0	0	0	0	0	1	0	0	0	0	0	0	0	0	0	0	0	0	0	0	0	0	33	10	0	0	0	0	0	0
Zotu921	uncultured clostridium sp. ;k__bacteria;p__firmicutes;c__clostridia;o__clostridiales;f__clostridiaceae;g__clostridium;s__clostridium spp.;superkingdom__bacteria	94.4664	1.04604e-110	403.438			0	0	0	0	0	0	0	3	0	0	9	0	0	13	0	0	0	0	0	0	0	0	0	0	0	0	0	0	0	3	0	0	0	0	0	0	1	0	0	0	0	2	21
Zotu922	eu771406.1 asiatic elephant feces clone ae2_aaa03h12 ;k__bacteria;p__firmicutes;c__clostridia;o__clostridiales;f__ruminococcaceae;g__oscillospira;s__oscillospira spp.;superkingdom__bacteria	97.6285	7.52537e-119	430.488			0	0	0	0	0	0	0	0	0	0	0	0	0	0	0	8	0	0	4	0	0	0	0	0	0	0	0	0	0	6	0	0	0	0	0	0	1	0	0	0	0	11	7
Zotu923	uncultured spirochaeta sp. ;k__bacteria;p__spirochaetes;c__spirochaetia;o__spirochaetales;f__spirochaetaceae;g__spirochaeta;s__spirochaeta spp.;superkingdom__bacteria	91.6996	3.20269e-98	362.862			0	0	1	0	0	0	0	0	0	0	9	0	0	0	0	0	0	0	0	0	0	0	0	0	0	0	0	0	0	0	0	0	0	0	0	0	0	0	0	0	0	1	7
Zotu924	uncultured spirochaeta sp. ;k__bacteria;p__spirochaetes;c__spirochaetia;o__spirochaetales;f__spirochaetaceae;g__spirochaeta;s__spirochaeta spp.;superkingdom__bacteria	86.5613	7.53867e-81	304.252			0	0	0	0	0	0	1	0	0	0	0	0	0	0	0	0	0	0	3	0	0	0	0	0	0	0	67	132	0	5	0	0	0	0	0	14	1	0	0	0	9	0	0
Zotu925	uncultured leucobacter sp. ;k__bacteria;p__actinobacteria;c__actinobacteria;o__micrococcales;f__microbacteriaceae;g__leucobacter;s__leucobacter spp.; superkingdom__bacteria;	100	5.41385e-127	457.539			0	0	0	0	0	0	2	0	0	0	0	0	0	0	0	0	0	0	0	0	0	0	0	0	0	0	0	0	0	0	0	0	0	0	0	0	0	0	0	0	0	0	0
Zotu926	uncultured spirochaeta sp. ;k__bacteria;p__spirochaetes;c__spirochaetia;o__spirochaetales;f__spirochaetaceae;g__spirochaeta;s__spirochaeta spp.;superkingdom__bacteria	92.0949	7.53202e-100	367.37			0	0	0	0	0	0	0	0	0	197	0	0	1	0	0	0	0	0	0	0	0	0	0	0	0	0	0	0	0	0	0	0	7	0	0	45	5	0	0	0	0	0	0
Zotu927	eu467542.1 southern three_banded armadillo feces clone arma_f03 ;k__bacteria;p__firmicutes;c__bacilli;o__lactobacillales;f__streptococcaceae;g__lactococcus;s__lactococcus garvieae;superkingdom__bacteria	98.4127	5.04781e-121	437.702			0	0	0	0	0	0	0	0	0	0	0	0	0	0	0	0	0	0	0	0	0	0	0	0	0	0	0	0	0	0	0	0	0	0	0	0	0	0	0	0	0	0	0
Zotu928	uncultured rikenella sp. ;k__bacteria;p__bacteroidetes;c__bacteroidia;o__bacteroidales;f__rikenellaceae;g__rikenella;s__rikenella spp.;superkingdom__bacteria;superphylum__bacteroidetes/chlorobi group	94.4882	2.30406e-106	389.011			0	0	0	0	0	0	0	0	0	0	0	0	5	0	0	0	0	0	12	0	0	0	0	0	0	0	0	0	0	7	0	0	84	0	0	0	1	0	0	0	0	0	1
Zotu929	clostridium sp. nml 04a032 ;k__bacteria;p__firmicutes;c__clostridia;o__clostridiales;f__clostridiaceae;g__clostridium;s__clostridium sp.;superkingdom__bacteria	88.9328	5.42342e-89	331.303			0	0	0	0	1	0	0	0	0	0	0	0	0	0	0	1	0	0	60	0	0	0	0	0	0	0	0	0	0	7	0	0	0	0	0	0	4	0	0	0	0	7	0
Zotu930	uncultured coprococcus sp. ;k__bacteria;p__firmicutes;c__clostridia;o__clostridiales;f__lachnospiraceae;g__coprococcus;s__coprococcus spp.;superkingdom__bacteria	100	5.41385e-127	457.539			0	0	0	0	0	0	0	1	0	0	7	0	0	0	0	0	0	0	1	0	0	0	0	0	0	0	0	0	0	20	0	0	0	0	30	0	14	0	0	0	0	2	3
Zotu931	lactonifactor longoviformis ;k__bacteria;p__firmicutes;c__clostridia;o__clostridiales;f__clostridiaceae;g__lactonifactor;s__lactonifactor longoviformis;superkingdom__bacteria	97.2332	3.19987e-117	425.98			0	3	0	0	0	0	1	0	0	0	1	0	3	0	0	0	0	0	3	0	6	0	0	0	0	0	0	1	4	2	1	1	2	0	0	0	2	0	5	4	0	11	4
Zotu932	acinetobacter haemolyticus ;k__bacteria;p__proteobacteria;c__gammaproteobacteria;o__pseudomonadales;f__moraxellaceae;g__acinetobacter;s__acinetobacter haemolyticus;superkingdom__bacteria	96.4427	1.65757e-114	416.963			39	3	19	0	17	10	14	0	1	0	3	1	1	0	0	9	5	4	2	0	0	0	2	2	0	0	1	1	0	6	0	0	0	0	0	56	6	0	35	5	1	0	3
Zotu933	comamonas jiangduensis ;k__bacteria;p__proteobacteria;c__betaproteobacteria;o__burkholderiales;f__comamonadaceae;g__comamonas;s__comamonas jiangduensis;superkingdom__bacteria	100	5.41385e-127	457.539			0	0	1	0	0	0	0	0	0	0	0	0	0	0	0	0	36	0	24	51	0	0	0	0	0	0	0	0	2	0	0	0	0	0	0	0	0	0	2	0	23	1	0
Zotu934	uncultured methanobrevibacter sp. ;k__archaea;p__euryarchaeota;c__methanobacteria;o__methanobacteriales;f__methanobacteriaceae;g__methanobrevibacter;s__methanobrevibacter sp.;superkingdom__archaea	100	1.55805e-127	459.342			0	0	0	0	0	0	0	0	0	0	2	0	0	0	0	0	0	0	2	0	0	0	0	0	0	0	0	0	0	0	0	0	0	4	0	0	0	0	0	0	0	3	1
Zotu935	uncultured bacteroides sp. ;k__bacteria;p__bacteroidetes;c__bacteroidia;o__bacteroidales;f__bacteroidaceae;g__bacteroides;s__bacteroides spp.;superkingdom__bacteria;superphylum__bacteroidetes/chlorobi group	98.8142	1.19248e-122	444.013			0	0	0	0	0	0	0	0	0	0	0	0	0	0	0	0	0	0	5	0	0	0	0	0	0	0	0	0	0	0	0	0	0	0	0	0	0	0	0	0	11	0	0
Zotu936	uncultured truepera sp. ;k__bacteria;p__deinococcus_thermus;c__deinococci;o__deinococcales;f__trueperaceae;g__truepera;s__truepera spp.;superkingdom__bacteria	99.6047	2.30203e-125	453.03			0	0	0	0	0	0	0	0	0	0	0	0	0	0	0	0	0	0	0	0	0	0	0	0	0	0	0	0	0	0	0	0	0	0	0	0	0	0	12	0	0	3	0
Zotu937	gq043854.1 topographical and temporal human skin microbiome skin plantar heel clone nbw972a07c1 ;k__bacteria;p__proteobacteria;c__alphaproteobacteria;o__sphingomonadales;f__sphingomonadaceae;g__sphingomonas;s__caulobacter leidyia;superkingdom__bacteria	100	5.41385e-127	457.539			0	0	0	0	0	0	0	0	194	0	0	0	0	0	0	0	0	0	0	0	0	0	0	0	0	0	0	0	0	0	0	0	2	0	1	0	0	0	0	0	0	0	0
Zotu938	sutterella sp. yit 12072 ;k__bacteria;p__proteobacteria;c__betaproteobacteria;o__burkholderiales;f__sutterellaceae;g__sutterella;s__sutterella sp.;superkingdom__bacteria	98.419	1.45274e-121	439.505			0	0	0	0	0	0	0	0	0	224	0	0	0	0	0	0	0	0	0	0	0	0	0	0	0	0	0	0	0	0	0	0	0	0	0	0	0	0	0	0	0	0	0
Zotu939	uncultured rikenella sp. ;k__bacteria;p__bacteroidetes;c__bacteroidia;o__bacteroidales;f__rikenellaceae;g__rikenella;s__rikenella spp.;superkingdom__bacteria;superphylum__bacteroidetes/chlorobi group	99.2095	2.80444e-124	448.522			0	0	0	0	0	0	0	0	0	0	19	0	0	0	0	0	0	0	30	0	0	0	2	0	0	0	0	0	0	7	0	0	1	0	0	0	0	0	0	0	0	2	0
Zotu940	pseudomonas sp. azi37 ;k__bacteria;p__proteobacteria;c__gammaproteobacteria;o__pseudomonadales;f__pseudomonadaceae;g__pseudomonas;s__pseudomonas sp.;superkingdom__bacteria	100	5.41385e-127	457.539			0	0	0	22	0	0	0	0	0	0	0	0	0	6	0	0	0	0	0	0	0	0	0	0	0	0	0	0	0	0	0	0	0	0	0	0	0	0	0	0	0	0	0
Zotu941	uncultured dokdonella sp. ;k__bacteria;p__proteobacteria;c__gammaproteobacteria;o__xanthomonadales;f__rhodanobacteraceae;g__dokdonella;s__dokdonella spp.; superkingdom__bacteria;	100	5.41385e-127	457.539			0	0	0	122	0	0	0	0	0	0	0	3	0	0	0	0	0	0	0	0	0	0	0	0	0	0	0	25	0	0	0	0	0	0	0	0	0	0	0	0	0	0	0
Zotu942	eubacterium hallii ;k__bacteria;p__firmicutes;c__clostridia;o__clostridiales;f__eubacteriaceae;g__eubacterium;s__eubacterium hallii;superkingdom__bacteria	94.8617	2.99696e-111	405.241			0	0	0	0	0	0	0	0	0	284	0	0	0	0	0	0	0	0	0	0	0	1	0	0	0	0	0	0	0	0	0	0	0	0	0	0	0	0	0	0	0	0	0
Zotu943	sutterella sp. yit 12072 ;k__bacteria;p__proteobacteria;c__betaproteobacteria;o__burkholderiales;f__sutterellaceae;g__sutterella;s__sutterella sp.;superkingdom__bacteria	100	5.41385e-127	457.539			0	0	0	0	0	0	0	0	0	0	0	0	0	0	132	0	0	1	0	0	0	0	0	0	0	0	0	0	0	0	0	0	0	0	0	0	0	0	0	0	0	0	0
Zotu944	fn600120.1 lysobacter gummosus 3.2.11 ;k__bacteria;p__proteobacteria;c__gammaproteobacteria;o__xanthomonadales;f__xanthomonadaceae;g__lysobacter;s__lysobacter gummosus;superkingdom__bacteria	100	5.41385e-127	457.539			0	0	0	0	0	0	0	0	0	0	0	0	0	0	0	0	0	0	0	0	0	0	0	0	0	0	85	0	168	0	0	0	0	5	0	0	0	0	0	0	0	0	0
Zotu945	uncultured paludibacter sp. ;k__bacteria;p__bacteroidetes;c__bacteroidia;o__bacteroidales;f__paludibacteraceae;g__paludibacter;s__paludibacter spp.; superkingdom__bacteria;	98.4127	5.04781e-121	437.702			0	0	0	0	0	0	0	0	0	0	0	0	1	0	0	0	0	0	13	0	0	0	0	0	0	0	0	0	0	0	0	0	0	0	76	0	13	0	6	0	0	2	0
Zotu946	lactococcus sp. jip 26_01 ;k__bacteria;p__firmicutes;c__bacilli;o__lactobacillales;f__streptococcaceae;g__lactococcus;s__lactococcus sp.;superkingdom__bacteria	98.8095	1.18713e-122	444.013			0	0	0	0	0	0	0	0	0	0	0	0	0	0	0	0	1	0	0	0	0	0	0	0	0	0	0	0	0	0	0	0	0	0	0	0	0	0	0	0	0	0	0
Zotu948	uncultured leptospira sp. ;k__bacteria;p__spirochaetes;c__spirochaetia;o__leptospirales;f__leptospiraceae;g__leptospira;s__leptospira spp.; superkingdom__bacteria;	95.2569	1.04604e-110	403.438			0	0	0	0	0	0	0	0	0	0	0	0	0	0	0	0	0	0	0	0	0	0	0	0	0	67	0	0	0	0	0	0	36	0	0	0	3	0	0	0	0	0	0
Zotu949	eu652096.1 bacillus pichinotyi str. ra_24 ;k__bacteria;p__firmicutes;c__bacilli;o__bacillales;f__bacillaceae;g__bacillus;s__bacillus pichinotyi;superkingdom__bacteria	100	5.41385e-127	457.539			0	0	0	34	0	0	0	0	0	0	0	0	0	0	0	0	0	0	0	53	0	0	0	0	0	0	0	0	0	0	0	0	0	0	0	0	0	0	0	0	1	0	0
Zotu950	niabella sp. bs26 ;k__bacteria;p__bacteroidetes;c__chitinophagia;o__chitinophagales;f__chitinophagaceae;g__niabella;s__niabella sp.; superkingdom__bacteria;	98.0237	6.1772e-120	434.997			0	0	0	15	0	0	0	0	0	0	0	0	0	0	0	0	0	0	0	0	0	0	0	0	0	0	0	0	0	0	0	0	0	0	0	0	0	0	0	0	0	0	0
Zotu951	rhizobium sp. g03 78_12 ;k__bacteria;p__proteobacteria;c__alphaproteobacteria;o__rhizobiales;f__rhizobiaceae;g__rhizobium;s__rhizobium sp.;superkingdom__bacteria	100	5.41385e-127	457.539			0	0	0	0	0	2	0	0	0	0	0	0	0	0	0	0	0	0	0	0	0	0	0	0	0	0	0	0	0	1	0	0	0	0	2	0	0	12	0	0	1	0	0
Zotu952	x80748.1 arthrobacter agilis str. dsm 20550 ;k__bacteria;p__actinobacteria;c__actinobacteria;o__micrococcales;f__micrococcaceae;g__arthrobacter;s__arthrobacter agilis; superkingdom__bacteria;	99.6047	2.30203e-125	453.03			3	1	0	13	0	0	0	0	0	0	0	0	0	0	0	0	10	0	0	0	0	0	0	0	7	0	0	0	0	2	0	0	0	0	0	0	0	0	3	0	0	2	6
Zotu953	cellulosimicrobium sp. pu_07 ;k__bacteria;p__actinobacteria;c__actinobacteria;o__micrococcales;f__promicromonosporaceae;g__cellulosimicrobium;s__cellulosimicrobium sp.; superkingdom__bacteria;	98.0237	6.1772e-120	434.997			0	0	0	0	0	0	0	0	0	0	0	0	0	0	0	0	0	0	0	0	0	0	0	0	0	0	0	0	0	0	0	0	0	0	0	0	0	0	0	0	0	0	0
Zotu954	ay675248.1 lactobacillus suntoryeus str. lh ;k__bacteria;p__firmicutes;c__bacilli;o__lactobacillales;f__lactobacillaceae;g__lactobacillus;s__lactobacillus helveticus;superkingdom__bacteria	100	5.41385e-127	457.539			0	148	0	0	0	0	0	0	0	100	1	1	0	0	0	1	0	0	1	0	0	0	0	0	0	0	0	0	0	0	0	0	0	0	1	0	0	0	0	0	0	0	0
Zotu955	uncultured gracilibacter sp. ;k__bacteria;p__firmicutes;c__clostridia;o__clostridiales;f__gracilibacteraceae;g__gracilibacter;s__gracilibacter spp.;superkingdom__bacteria	88.2353	9.80577e-86	320.483			0	0	0	0	0	0	0	0	0	0	0	0	0	0	0	0	137	0	5	0	0	0	0	0	0	0	0	0	0	0	0	0	0	2	26	0	1	0	3	0	0	11	9
Zotu956	fj263921.1 acinetobacter septicus str. ba9 ;k__bacteria;p__proteobacteria;c__gammaproteobacteria;o__pseudomonadales;f__moraxellaceae;g__acinetobacter;s__acinetobacter septicus;superkingdom__bacteria	98.8142	1.19248e-122	444.013			0	0	327	0	138	736	171	0	0	0	0	0	0	0	0	0	0	0	1	1	0	0	0	0	0	0	0	0	0	3	11	0	5	0	0	0	0	0	7	0	0	0	0
Zotu957	y19168.1 lactobacillus perolens str. l534 ;k__bacteria;p__firmicutes;c__bacilli;o__lactobacillales;f__lactobacillaceae;g__lactobacillus;s__lactobacillus perolens;superkingdom__bacteria	100	5.41385e-127	457.539			0	0	0	0	0	0	0	0	0	0	0	0	3	0	0	0	0	0	8	0	0	0	0	0	0	0	0	0	0	2	51	0	0	0	0	0	0	0	0	0	63	9	6
Zotu958	uncultured dokdonella sp. ;k__bacteria;p__proteobacteria;c__gammaproteobacteria;o__xanthomonadales;f__rhodanobacteraceae;g__dokdonella;s__dokdonella spp.; superkingdom__bacteria;	99.6047	2.30203e-125	453.03			0	0	0	0	0	0	2	0	0	0	0	0	0	0	0	0	0	0	0	0	0	0	0	0	0	12	0	0	0	0	0	0	13	0	0	0	0	0	0	0	0	0	0
Zotu959	stenotrophomonas sp. kc_5 ;k__bacteria;p__proteobacteria;c__gammaproteobacteria;o__xanthomonadales;f__xanthomonadaceae;g__stenotrophomonas;s__stenotrophomonas sp.;superkingdom__bacteria	100	5.41385e-127	457.539			20	0	0	0	0	0	0	0	0	0	0	0	0	0	0	0	0	0	0	0	0	0	0	0	0	0	0	0	7	0	0	71	0	0	0	0	0	0	0	0	0	0	0
Zotu960	dq303125.1 devosia soli str. gh2_10 ;k__bacteria;p__proteobacteria;c__alphaproteobacteria;o__rhizobiales;f__hyphomicrobiaceae;g__devosia;s__devosia soli;superkingdom__bacteria	100	5.41385e-127	457.539			0	0	0	0	0	0	0	6	1	0	0	0	0	0	0	0	0	0	0	0	70	0	0	0	0	0	0	0	0	0	0	0	0	0	0	0	0	0	0	0	38	0	0
Zotu961	sphingobacterium sp. ws 4556 ;k__bacteria;p__bacteroidetes;c__sphingobacteriia;o__sphingobacteriales;f__sphingobacteriaceae;g__sphingobacterium;s__sphingobacterium sp.;superkingdom__bacteria;superphylum__bacteroidetes/chlorobi group	100	5.41385e-127	457.539			211	0	0	0	1	0	0	0	0	0	0	0	0	0	0	0	0	0	0	0	0	0	0	0	0	0	0	0	0	18	0	0	0	0	0	0	0	1	0	0	0	0	0
Zotu962	uncultured ornithinimicrobium sp. ;k__bacteria;p__actinobacteria;c__actinobacteria;o__micrococcales;f__intrasporangiaceae;g__ornithinimicrobium;s__ornithinimicrobium spp.; superkingdom__bacteria;	100	5.41385e-127	457.539			17	0	0	0	0	0	0	0	0	0	0	0	0	0	0	0	0	0	0	0	0	0	0	1	0	0	0	0	0	0	0	0	0	0	0	0	0	0	0	5	0	0	0
Zotu963	gq497295.1 paracoccus sp. str. ksl5401_001 ;k__bacteria;p__proteobacteria;c__alphaproteobacteria;o__rhodobacterales;f__rhodobacteraceae;g__paracoccus;s__paracoccus aminovorans;superkingdom__bacteria	100	5.41385e-127	457.539			0	0	0	23	0	0	0	0	0	0	0	0	0	0	0	0	0	0	0	0	0	0	0	0	0	0	0	0	0	0	0	0	0	2	0	0	0	0	0	10	0	0	0
Zotu964	eu293154.1 empedobacter brevis str. y7d ;k__bacteria;p__bacteroidetes;c__flavobacteriia;o__flavobacteriales;f__flavobacteriaceae;g__empedobacter;s__wautersiella falsenii;superkingdom__bacteria;superphylum__bacteroidetes/chlorobi group	100	5.41385e-127	457.539			0	0	0	0	0	0	0	18	0	0	0	0	219	0	0	0	0	0	0	3	0	0	0	0	0	0	0	0	0	0	0	0	0	0	0	0	0	0	0	0	0	0	0
Zotu965	uncultured nitrosomonas sp. ;k__bacteria;p__proteobacteria;c__betaproteobacteria;o__nitrosomonadales;f__nitrosomonadaceae;g__nitrosomonas;s__nitrosomonas spp.;superkingdom__bacteria	97.6285	7.52537e-119	430.488			0	0	0	0	0	0	0	0	0	0	0	0	0	0	0	0	0	0	0	0	0	0	0	0	0	0	0	0	0	0	0	0	0	0	0	0	0	0	0	0	0	0	0
Zotu966	uncultured spirochaeta sp. ;k__bacteria;p__spirochaetes;c__spirochaetia;o__spirochaetales;f__spirochaetaceae;g__spirochaeta;s__spirochaeta spp.;superkingdom__bacteria	91.3043	3.90168e-97	358.353			0	0	0	0	0	0	0	0	0	0	0	244	0	0	0	0	0	0	0	0	0	0	0	0	0	0	0	0	0	0	0	0	0	0	0	0	0	0	0	0	0	0	0
Zotu967	af314538.1 arcobacter butzleri on_107_00 ;k__bacteria;p__proteobacteria;c__epsilonproteobacteria;o__campylobacterales;f__campylobacteraceae;g__arcobacter;s__arcobacter butzleri;superkingdom__bacteria;subphylum__delta/epsilon subdivisions	100	5.41385e-127	457.539			0	0	0	0	0	0	0	0	0	0	0	0	0	0	0	0	0	0	0	0	0	0	0	0	0	0	0	0	0	0	0	0	0	16	0	0	8	0	0	4	0	1	0
Zotu968	enteractinococcus sp. yim 101617 ;k__bacteria;p__actinobacteria;c__actinobacteria;o__micrococcales;f__micrococcaceae;g__enteractinococcus;s__enteractinococcus sp.; superkingdom__bacteria;	99.2095	2.80444e-124	448.522			0	0	0	0	0	0	0	0	0	0	0	226	0	0	0	0	0	0	0	0	48	0	0	0	0	0	0	0	0	1	0	0	0	0	0	0	0	0	0	0	0	3	0
Zotu969	eu660427.1 present knowledge microflora extreme sugar thick juice isolate id4395id4395 str. id4395 ;k__bacteria;p__firmicutes;c__bacilli;o__lactobacillales;f__carnobacteriaceae;g__desemzia;s__desemzia incerta;superkingdom__bacteria	100	5.41385e-127	457.539			26	0	0	0	0	0	0	0	0	0	0	0	0	0	0	0	0	0	0	0	0	0	0	0	0	0	0	0	23	0	0	0	0	0	40	0	13	0	0	0	0	0	0
Zotu970	amaricoccus macauensis ;k__bacteria;p__proteobacteria;c__alphaproteobacteria;o__rhodobacterales;f__rhodobacteraceae;g__amaricoccus;s__amaricoccus macauensis;superkingdom__bacteria	99.6047	2.30203e-125	453.03			1	0	0	0	0	0	0	0	0	0	0	0	0	0	0	0	0	0	0	0	0	0	0	0	0	0	0	0	0	0	0	0	0	0	0	0	0	0	0	0	0	0	0
Zotu971	idiomarina indica ;k__bacteria;p__proteobacteria;c__gammaproteobacteria;o__alteromonadales;f__idiomarinaceae;g__idiomarina;s__idiomarina indica;superkingdom__bacteria	99.6047	2.30203e-125	453.03			0	0	1	0	2	0	3	0	0	0	0	0	0	0	0	0	0	0	0	0	27	0	0	0	0	0	0	0	0	14	0	0	0	0	0	0	0	0	0	2	0	0	0
Zotu972	deinococcus sp. g3_6_20 ;k__bacteria;p__deinococcus_thermus;c__deinococci;o__deinococcales;f__deinococcaceae;g__deinococcus;s__deinococcus sp.;superkingdom__bacteria	100	5.41385e-127	457.539			0	0	0	114	0	0	0	0	0	0	0	0	0	0	0	0	0	0	0	0	0	0	0	0	0	0	0	0	0	3	0	0	0	3	0	0	0	0	0	8	0	0	0
Zotu973	uncultured bacillus sp. ;k__bacteria;p__firmicutes;c__bacilli;o__bacillales;f__bacillaceae;g__bacillus;s__bacillus spp.;superkingdom__bacteria	99.6047	2.30203e-125	453.03			0	0	0	0	0	0	0	0	0	0	0	0	0	0	0	0	0	0	0	0	0	0	0	0	0	0	0	0	0	0	0	0	0	0	0	0	0	0	0	11	0	0	1
Zotu975	devosia sp. ba_159 ;k__bacteria;p__proteobacteria;c__alphaproteobacteria;o__rhizobiales;f__hyphomicrobiaceae;g__devosia;s__devosia sp.;superkingdom__bacteria	100	5.41385e-127	457.539			0	0	0	29	0	0	0	17	0	0	0	0	0	0	0	0	0	0	0	30	0	47	0	0	0	0	0	0	0	0	0	0	0	0	0	0	0	0	9	0	0	0	0
Zotu976	uncultured synergistes sp. ;k__bacteria;p__synergistetes;c__synergistia;o__synergistales;f__synergistaceae;g__synergistes;s__synergistes spp.;superkingdom__bacteria	100	5.41385e-127	457.539			0	0	0	0	0	0	0	0	0	0	0	0	0	0	0	0	0	0	0	0	0	0	0	0	0	0	0	0	0	0	0	0	0	0	0	0	0	0	0	0	0	0	0
Zotu977	gq029594.1 topographical and temporal human skin microbiome skin occiput clone nbw863d11c1 ;k__bacteria;p__actinobacteria;c__actinobacteria;o__micrococcales;f__micrococcaceae;g__arthrobacter;s__arthrobacter rhombi; superkingdom__bacteria;	100	5.41385e-127	457.539			0	0	0	0	0	0	0	0	0	0	0	0	0	0	0	0	0	0	0	1	0	0	0	0	0	0	1	0	0	13	0	0	0	0	0	0	9	0	0	0	0	0	0
Zotu978	fj674146.1 synecology primary and secondary habitats escherichia coli o157:h7 fecal marc beef cattle feedlot animal #4262 pen 301 ;k__bacteria;p__bacteroidetes;c__bacteroidia;o__bacteroidales;f__prevotellaceae;g__prevotella;s__prevotella copri;superkingdom__bacteria;superphylum__bacteroidetes/chlorobi group	96.4427	1.65757e-114	416.963			0	1	0	0	0	0	0	0	206	0	0	2	0	0	0	0	0	0	0	0	0	0	0	0	0	0	0	0	0	0	0	0	0	0	0	0	0	0	0	0	0	0	0
Zotu979	uncultured acidobacterium sp. ;k__bacteria;p__acidobacteria;c__acidobacteriia;o__acidobacteriales;f__acidobacteriaceae;g__acidobacterium;s__acidobacterium spp.;superkingdom__bacteria;superphylum__fibrobacteres/acidobacteria group	96.4427	1.65757e-114	416.963			0	0	0	0	0	0	0	0	0	0	0	0	0	0	0	0	0	0	0	0	0	0	0	0	0	0	0	0	0	0	0	0	0	0	0	0	0	0	0	0	0	0	0
Zotu980	uncultured anaerovorax sp. ;k__bacteria;p__firmicutes;c__clostridia;o__clostridiales;f__clostridiales family xiii. incertae sedis;g__anaerovorax;s__anaerovorax spp.;superkingdom__bacteria	98.0159	2.14639e-119	433.193			0	0	0	0	0	0	0	0	0	132	6	0	1	0	0	0	0	0	0	0	0	0	0	0	20	0	0	0	0	0	0	0	0	0	0	0	0	0	0	0	0	0	4
Zotu981	uncultured clostridium sp. ;k__bacteria;p__firmicutes;c__clostridia;o__clostridiales;f__clostridiaceae;g__clostridium;s__clostridium spp.;superkingdom__bacteria	89.3281	4.45181e-90	335.811			0	0	0	0	0	0	0	0	0	0	0	0	0	0	0	0	0	0	0	0	0	0	0	0	49	0	0	0	0	6	0	0	24	0	0	0	10	0	1	11	0	5	6
Zotu982	eu333890.1 arthrobacter globiformis str. k22_18 ;k__bacteria;p__actinobacteria;c__actinobacteria;o__micrococcales;f__micrococcaceae;g__arthrobacter;s__arthrobacter globiformis; superkingdom__bacteria;	100	5.41385e-127	457.539			0	0	0	0	0	0	0	0	0	0	0	0	0	0	0	1	0	0	0	0	0	0	0	194	0	0	0	0	0	0	0	0	0	0	0	0	0	0	0	0	0	0	0
Zotu983	eu474484.1 bighorn sheep feces clone bhsd_aaa04e02 ;k__bacteria;p__firmicutes;c__clostridia;o__clostridiales;f__ruminococcaceae;g__oscillospira;s__oscillospira spp.;superkingdom__bacteria	100	5.41385e-127	457.539			0	0	2	0	0	0	0	0	0	0	11	0	2	0	0	0	0	0	1	0	0	0	0	0	0	0	0	0	0	6	0	0	0	0	0	0	0	0	1	0	0	6	1
Zotu984	uncultured cellulosilyticum sp. ;k__bacteria;p__firmicutes;c__clostridia;o__clostridiales;f__lachnospiraceae;g__cellulosilyticum;s__cellulosilyticum spp.;superkingdom__bacteria	99.6047	2.30203e-125	453.03			0	0	0	0	0	0	0	0	0	0	9	0	0	0	0	0	0	0	6	0	0	0	0	0	0	0	0	76	0	4	0	0	0	0	0	0	0	0	0	0	8	16	29
Zotu985	ay734992.1 mycobacterium flavescens str. atcc 23008 ;k__bacteria;p__actinobacteria;c__actinobacteria;o__corynebacteriales;f__mycobacteriaceae;g__mycobacterium;s__mycobacterium flavescens; superkingdom__bacteria;	99.6047	2.30203e-125	453.03			0	0	0	0	0	0	0	0	0	0	0	0	0	0	0	0	0	0	0	0	0	0	0	0	0	0	0	0	0	0	0	4	0	10	0	0	0	0	0	1	0	0	0
Zotu986	uncultured paludibacter sp. ;k__bacteria;p__bacteroidetes;c__bacteroidia;o__bacteroidales;f__paludibacteraceae;g__paludibacter;s__paludibacter spp.; superkingdom__bacteria;	97.2332	3.19987e-117	425.98			0	0	0	0	0	0	0	0	0	0	0	0	6	0	0	0	0	0	6	0	0	0	0	0	0	0	124	0	0	0	0	68	0	0	0	0	0	0	3	0	0	2	6
Zotu987	uncultured spirochaeta sp. ;k__bacteria;p__spirochaetes;c__spirochaetia;o__spirochaetales;f__spirochaetaceae;g__spirochaeta;s__spirochaeta spp.;superkingdom__bacteria	90.9091	1.65904e-95	353.845			0	0	0	0	0	0	0	0	0	0	0	191	0	0	0	0	0	0	0	0	0	0	0	0	0	0	0	0	0	2	0	0	0	0	0	0	8	0	1	0	0	0	0
Zotu988	uncultured rikenella sp. ;k__bacteria;p__bacteroidetes;c__bacteroidia;o__bacteroidales;f__rikenellaceae;g__rikenella;s__rikenella spp.;superkingdom__bacteria;superphylum__bacteroidetes/chlorobi group	97.6285	7.52537e-119	430.488			0	0	0	0	2	0	0	0	0	0	4	0	0	0	0	0	0	0	21	0	0	0	0	0	0	0	0	111	0	9	0	0	0	0	0	0	4	0	0	0	0	3	7
Zotu989	ab183423.1 stenotrophomonas sp. str. mfc_c ;k__bacteria;p__proteobacteria;c__gammaproteobacteria;o__xanthomonadales;f__xanthomonadaceae;g__pseudoxanthomonas;s__pseudoxanthomonas mexicana;superkingdom__bacteria	99.6047	2.30203e-125	453.03			0	0	0	0	0	0	0	0	0	0	0	0	0	0	0	0	0	219	0	0	0	0	0	0	0	0	0	0	0	0	0	0	0	0	0	0	0	0	0	0	0	0	0
Zotu990	ef211071.1 sanguibacter antarcticus str. kopri 21702 ;k__bacteria;p__actinobacteria;c__actinobacteria;o__micrococcales;f__sanguibacteraceae;g__sanguibacter;s__sanguibacter antarcticus; superkingdom__bacteria;	100	5.41385e-127	457.539			0	0	0	0	0	0	0	0	0	0	0	0	0	0	0	11	78	0	0	0	0	0	0	0	0	0	0	0	0	0	0	0	0	0	2	0	9	0	0	0	0	0	0
Zotu991	eubacterium sp. wal 18692 ;k__bacteria;p__firmicutes;c__clostridia;o__clostridiales;f__eubacteriaceae;g__eubacterium;s__eubacterium sp.;superkingdom__bacteria	93.254	4.14716e-103	379.092			0	0	0	0	0	0	0	0	0	0	4	0	0	0	0	0	0	0	0	0	0	0	0	0	0	34	104	0	0	0	0	0	0	0	0	0	0	0	0	0	0	6	4
Zotu992	ef694029.1 lactococcus plantarum str. dsm 20686 ;k__bacteria;p__firmicutes;c__bacilli;o__lactobacillales;f__streptococcaceae;g__lactococcus;s__lactococcus plantarum;superkingdom__bacteria	99.2063	9.74457e-124	446.718			0	0	0	0	0	0	0	0	0	0	0	0	0	0	0	0	1	0	0	0	0	0	0	0	0	0	0	0	0	0	0	0	0	0	0	0	0	0	0	0	0	0	0
Zotu993	ef217055.1 corynebacterium timonensis str. 5401744 ;k__bacteria;p__actinobacteria;c__actinobacteria;o__corynebacteriales;f__corynebacteriaceae;g__corynebacterium;s__corynebacterium timonensis; superkingdom__bacteria;	100	1.55805e-127	459.342			0	0	0	0	0	0	0	0	0	0	11	0	0	0	0	0	29	0	0	0	0	0	0	0	0	0	1	0	0	0	21	0	0	0	0	0	0	0	0	0	0	3	0
Zotu994	uncultured eubacterium sp. ;k__bacteria;p__firmicutes;c__clostridia;o__clostridiales;f__eubacteriaceae;g__eubacterium;s__eubacterium spp.;superkingdom__bacteria	99.6047	2.30203e-125	453.03			0	0	0	0	4	0	0	0	233	0	0	0	0	5	0	0	0	0	0	0	0	0	0	0	0	0	0	0	0	0	0	0	0	0	0	0	0	0	0	0	0	0	0
Zotu995	dermacoccus sp. cb8 ;k__bacteria;p__actinobacteria;c__actinobacteria;o__micrococcales;f__dermacoccaceae;g__dermacoccus;s__dermacoccus sp.; superkingdom__bacteria;	99.2095	2.80444e-124	448.522			0	4	0	0	0	0	0	0	0	225	0	1	0	0	0	0	6	0	0	0	0	0	0	0	0	0	0	0	0	0	0	0	0	0	0	0	0	0	0	1	0	0	0
Zotu998	sphaerobacter thermophilus ;k__bacteria;p__chloroflexi;c__thermomicrobia;o__sphaerobacterales;f__sphaerobacteraceae;g__sphaerobacter;s__sphaerobacter thermophilus;superkingdom__bacteria;subclass sphaerobacteridae;suborder__sphaerobacterineae	95.6522	8.58644e-112	407.946			5	0	0	0	0	0	0	0	0	0	0	30	0	0	0	0	0	0	0	1	0	0	0	0	0	0	0	41	0	0	6	0	0	3	0	0	0	0	1	0	10	0	0
Zotu999	uncultured rikenella sp. ;k__bacteria;p__bacteroidetes;c__bacteroidia;o__bacteroidales;f__rikenellaceae;g__rikenella;s__rikenella spp.;superkingdom__bacteria;superphylum__bacteroidetes/chlorobi group	98.0237	6.1772e-120	434.997			0	0	0	0	0	0	0	2	0	0	1	0	0	0	0	0	0	0	7	0	0	0	19	0	0	0	0	0	0	4	0	0	47	0	1	0	1	0	1	0	0	3	1
Zotu1000	nz_aaxe02000112.1 parabacteroides merdae str. atcc 43184 ;k__bacteria;p__bacteroidetes;c__bacteroidia;o__bacteroidales;f__tannerellaceae;g__parabacteroides;s__parabacteroides merdae; superkingdom__bacteria;	96.0474	2.01934e-113	412.454			0	0	0	0	0	0	0	0	0	0	0	0	0	3	0	0	0	0	0	0	0	0	0	0	0	0	82	12	0	9	0	0	0	0	0	0	0	0	0	0	0	1	0
Zotu1001	chryseobacterium jeonii ;k__bacteria;p__bacteroidetes;c__flavobacteriia;o__flavobacteriales;f__flavobacteriaceae;g__chryseobacterium;s__chryseobacterium jeonii;superkingdom__bacteria;superphylum__bacteroidetes/chlorobi group	99.6047	2.30203e-125	453.03			0	0	0	22	0	0	0	0	0	0	0	0	0	0	0	0	0	0	0	0	0	0	0	0	0	0	0	0	0	0	0	0	0	0	0	0	0	0	0	0	0	0	0
Zotu1003	ay030341.1 kocuria rhizophila str. kl_057 ;k__bacteria;p__actinobacteria;c__actinobacteria;o__micrococcales;f__micrococcaceae;g__kocuria;s__kocuria rhizophila; superkingdom__bacteria;	98.8142	1.19248e-122	444.013			9	22	0	19	1	1	0	0	0	5	0	6	0	0	0	0	43	0	1	0	2	0	0	0	0	0	0	0	0	8	0	2	0	0	0	0	0	0	52	8	0	26	14
Zotu1004	am230489.1 flavobacterium johnsoniae uw101 str. dsm 2064 ;k__bacteria;p__bacteroidetes;c__flavobacteriia;o__flavobacteriales;f__flavobacteriaceae;g__flavobacterium;s__flavobacterium johnsoniae;superkingdom__bacteria;superphylum__bacteroidetes/chlorobi group	100	5.41385e-127	457.539			0	0	0	0	0	0	0	0	0	0	0	0	0	0	0	0	0	0	0	0	0	0	0	0	0	0	0	0	0	0	0	0	0	0	0	0	0	0	0	0	0	0	0
Zotu1005	am410673.1 subtercola frigoramans str. dsm 13057 ;k__bacteria;p__actinobacteria;c__actinobacteria;o__micrococcales;f__microbacteriaceae;g__subtercola;s__subtercola frigoramans; superkingdom__bacteria;	100	5.41385e-127	457.539			0	0	0	0	0	0	0	0	0	0	0	0	0	0	0	0	0	0	0	3	0	0	0	0	0	0	0	0	0	0	0	0	0	37	0	0	1	0	0	0	0	0	0
Zotu1006	uncultured bacillus sp. ;k__bacteria;p__firmicutes;c__bacilli;o__bacillales;f__bacillaceae;g__bacillus;s__bacillus spp.;superkingdom__bacteria	96.0474	2.01934e-113	412.454			0	0	0	0	0	0	0	0	0	279	0	0	0	0	0	0	0	0	0	0	0	0	0	0	0	0	0	0	0	0	0	0	0	0	0	0	0	0	0	0	0	0	0
Zotu1007	arthrobacter sp. am23 ;k__bacteria;p__actinobacteria;c__actinobacteria;o__micrococcales;f__micrococcaceae;g__arthrobacter;s__arthrobacter sp.; superkingdom__bacteria;	99.6047	2.30203e-125	453.03			0	0	0	0	0	0	0	0	0	0	0	175	0	0	0	0	0	0	0	0	20	0	0	0	1	0	0	0	0	0	0	0	0	0	0	0	0	0	0	0	0	0	0
Zotu1008	mucilaginibacter sp. ttm_2 ;k__bacteria;p__bacteroidetes;c__sphingobacteriia;o__sphingobacteriales;f__sphingobacteriaceae;g__mucilaginibacter;s__mucilaginibacter sp.;superkingdom__bacteria;superphylum__bacteroidetes/chlorobi group	98.8142	1.19248e-122	444.013			0	0	0	0	0	0	0	0	0	0	0	0	0	0	0	0	0	0	0	0	0	0	0	0	0	0	0	0	0	0	0	0	0	51	0	0	0	0	0	0	0	0	0
Zotu1009	uncultured turicibacter sp. ;k__bacteria;p__firmicutes;c__erysipelotrichia;o__erysipelotrichales;f__erysipelotrichaceae;g__turicibacter;s__turicibacter spp.;superkingdom__bacteria	95.6349	2.98352e-111	406.143			0	0	0	0	0	0	4	0	0	2	0	0	0	13	0	0	59	0	0	0	0	0	0	0	0	0	0	0	4	0	24	0	18	0	0	0	6	0	3	6	0	1	0
Zotu1010	epilithonimonas sp. es29 ;k__bacteria;p__bacteroidetes;c__flavobacteriia;o__flavobacteriales;f__flavobacteriaceae;g__epilithonimonas;s__epilithonimonas sp.;superkingdom__bacteria;superphylum__bacteroidetes/chlorobi group	100	5.41385e-127	457.539			0	0	1	13	0	0	0	0	0	117	0	0	0	0	0	0	0	0	0	0	0	0	0	0	0	0	0	0	0	0	0	0	0	0	0	0	0	0	0	0	0	0	0
Zotu1011	uncultured faecalibacterium sp. ;k__bacteria;p__firmicutes;c__clostridia;o__clostridiales;f__ruminococcaceae;g__faecalibacterium;s__faecalibacterium spp.;superkingdom__bacteria	100	5.41385e-127	457.539			0	0	0	0	4	0	0	0	1	1	0	3	0	0	129	5	0	1	11	0	0	0	0	0	29	0	0	0	0	0	0	1	0	0	0	45	0	0	4	7	0	0	0
Zotu1012	uncultured barnesiella sp. ;k__bacteria;p__bacteroidetes;c__bacteroidia;o__bacteroidales;f__barnesiellaceae;g__barnesiella;s__barnesiella spp.; superkingdom__bacteria;	90.0794	2.98616e-92	343.025			0	0	0	0	0	0	0	0	0	0	0	0	0	0	0	0	0	34	16	0	0	0	0	0	0	0	0	7	3	0	0	0	0	0	0	0	7	0	3	0	0	4	2
Zotu1013	uncultured aminobacter sp. ;k__bacteria;p__proteobacteria;c__alphaproteobacteria;o__rhizobiales;f__phyllobacteriaceae;g__aminobacter;s__aminobacter spp.;superkingdom__bacteria	97.6285	7.52537e-119	430.488			0	0	0	0	0	0	0	0	0	0	0	0	0	0	0	0	0	0	0	0	0	0	0	0	0	0	0	0	0	0	0	0	0	0	0	0	0	0	0	0	0	0	0
Zotu1015	ay196684.1 methanosphaera stadtmanae dsm 3091 str. mcb_3 ;k__archaea;p__euryarchaeota;c__methanobacteria;o__methanobacteriales;f__methanobacteriaceae;g__methanosphaera;s__methanosphaera stadtmanae;superkingdom__archaea	100	1.55805e-127	459.342			0	0	0	0	0	0	0	10	0	81	0	0	0	19	0	72	0	0	0	0	0	0	0	0	0	0	0	0	8	0	0	38	0	0	0	0	0	0	0	0	0	0	0
Zotu1016	uncultured fluviicola sp. ;k__bacteria;p__bacteroidetes;c__flavobacteriia;o__flavobacteriales;f__crocinitomicaceae;g__fluviicola;s__fluviicola spp.; superkingdom__bacteria;	85.7708	3.90513e-78	295.235			0	0	0	0	0	0	0	0	0	0	13	0	0	0	0	0	0	0	13	0	0	0	62	0	0	0	0	0	0	0	0	0	0	0	0	36	0	0	0	0	0	0	0
Zotu1017	jeotgalicoccus sp. m3t9b12 ;k__bacteria;p__firmicutes;c__bacilli;o__bacillales;f__staphylococcaceae;g__jeotgalicoccus;s__jeotgalicoccus sp.;superkingdom__bacteria	100	5.41385e-127	457.539			0	0	0	0	0	0	0	0	0	0	0	0	0	0	0	0	0	0	0	0	0	0	0	0	0	0	0	0	0	0	0	0	0	0	0	0	0	0	2	0	0	0	0
Zotu1018	peredibacter starrii ;k__bacteria;p__proteobacteria;c__oligoflexia;o__bacteriovoracales;f__bacteriovoracaceae;g__peredibacter;s__peredibacter starrii; superkingdom__bacteria;	100	5.41385e-127	457.539			0	0	0	0	0	0	0	0	0	0	0	0	0	0	0	0	0	0	0	0	0	0	0	0	0	0	104	0	6	0	0	0	0	9	0	0	0	0	0	0	0	0	0
Zotu1019	flavobacteriaceae bacterium yik12 ;k__bacteria;p__bacteroidetes;c__flavobacteriia;o__flavobacteriales;f__flavobacteriaceae;g__hoppeia;s__flavobacteriaceae bacterium yik12;superkingdom__bacteria;superphylum__bacteroidetes/chlorobi group	91.6996	3.20269e-98	362.862			0	0	0	0	0	0	0	0	0	0	0	0	0	0	0	0	0	0	0	0	0	0	0	128	0	0	0	90	0	0	0	0	0	0	0	0	0	0	0	0	0	0	0
Zotu1020	uncultured candidatus solibacter sp. ;k__bacteria;p__acidobacteria;c__acidobacteriia;o__bryobacterales;f__solibacteraceae;g__candidatus solibacter;s__uncultured candidatus solibacter sp.; superkingdom__bacteria;	95.6522	8.58644e-112	407.946			0	0	0	0	0	0	0	0	0	0	0	0	0	0	0	0	0	0	0	0	0	0	0	0	223	0	0	0	0	0	0	0	0	0	0	0	0	0	0	0	0	0	0
Zotu1021	uncultured bdellovibrio sp. ;k__bacteria;p__proteobacteria;c__oligoflexia;o__bdellovibrionales;f__bdellovibrionaceae;g__bdellovibrio;s__bdellovibrio spp.; superkingdom__bacteria;	88.8889	1.89296e-88	329.499			0	0	0	0	0	0	0	0	0	0	0	0	0	0	0	0	0	0	0	0	0	0	0	0	0	0	0	0	0	0	0	0	0	0	0	0	0	0	0	0	0	0	0
Zotu1022	ay373320.1 bacillus thermoamylovorans str. r_7499 ;k__bacteria;p__firmicutes;c__bacilli;o__bacillales;f__bacillaceae;g__bacillus;s__bacillus thermoamylovorans;superkingdom__bacteria	100	5.41385e-127	457.539			0	0	0	0	0	0	0	0	0	0	0	0	0	0	89	0	0	0	0	0	0	0	0	0	0	0	0	0	0	0	0	0	0	3	0	0	0	37	1	0	0	26	3
Zotu1023	ay978367.1 human transverse colon mucosal biopsy clone f327 ;k__bacteria;p__firmicutes;c__clostridia;o__clostridiales;f__ruminococcaceae;g__oscillospira;s__oscillospira spp.;superkingdom__bacteria	99.6047	2.30203e-125	453.03			0	0	0	0	0	0	0	0	0	228	10	0	0	0	0	0	0	0	0	0	0	0	0	0	0	0	0	0	0	0	0	0	0	0	0	0	0	0	0	1	0	0	0
Zotu1025	mobilicoccus sp. sit2 ;k__bacteria;p__actinobacteria;c__actinobacteria;o__micrococcales;f__dermatophilaceae;g__mobilicoccus;s__mobilicoccus sp.; superkingdom__bacteria;	99.2095	2.80444e-124	448.522			26	0	0	120	0	0	0	0	0	0	0	0	0	0	0	0	3	0	0	0	0	0	0	0	0	0	0	0	1	0	0	0	0	0	0	0	0	0	3	3	0	0	0
Zotu1026	uncultured spirochaeta sp. ;k__bacteria;p__spirochaetes;c__spirochaetia;o__spirochaetales;f__spirochaetaceae;g__spirochaeta;s__spirochaeta spp.;superkingdom__bacteria	89.7233	1.04697e-91	340.32			0	0	0	0	0	0	2	0	0	0	2	0	3	0	0	0	0	0	8	0	0	0	0	0	0	0	0	22	0	0	0	0	0	0	47	20	6	0	3	0	0	2	4
Zotu1027	ef605176.1 salmonella typhimurium exploits inflammation compete intestinal microbiota mouse fecal clone 16saw25_1a11.w2k ;k__bacteria;p__firmicutes;c__clostridia;o__clostridiales;f__ruminococcaceae;g__flavonifractor;s__clostridium orbiscindens; superkingdom__bacteria;	96.4427	1.65757e-114	416.963			0	0	0	0	0	0	2	0	0	0	0	0	0	0	0	1	0	0	5	0	0	0	0	0	0	0	0	0	0	0	0	0	0	0	65	0	2	0	0	0	0	2	0
Zotu1028	uncultured sphingomonas sp. ;k__bacteria;p__proteobacteria;c__alphaproteobacteria;o__sphingomonadales;f__sphingomonadaceae;g__sphingomonas;s__sphingomonas spp.;superkingdom__bacteria	100	5.41385e-127	457.539			0	0	0	0	0	0	0	0	0	0	0	0	0	0	0	0	0	0	0	0	0	0	0	0	288	0	0	0	0	0	0	0	0	0	0	0	0	0	0	0	0	0	2
Zotu1029	gq047212.1 topographical and temporal human skin microbiome skin buttock clone nbw1010a08c1 ;k__bacteria;p__bacteroidetes;c__bacteroidia;o__bacteroidales;f__rikenellaceae;g__alistipes;s__alistipes finegoldii;superkingdom__bacteria;superphylum__bacteroidetes/chlorobi group	97.6285	7.52537e-119	430.488			0	0	0	0	0	0	0	8	0	0	7	0	0	0	0	0	0	0	18	0	0	0	0	0	0	0	0	0	0	11	0	0	0	0	0	0	6	0	3	0	0	1	2
Zotu1031	ornithinibacillus sp. hme7715 ;k__bacteria;p__firmicutes;c__bacilli;o__bacillales;f__bacillaceae;g__ornithinibacillus;s__ornithinibacillus sp.;superkingdom__bacteria	87.3518	1.45531e-83	313.269			0	0	0	0	0	0	0	0	0	0	11	0	0	0	0	0	3	0	6	0	0	38	0	2	0	1	0	0	2	3	0	0	21	0	0	0	1	0	0	0	0	6	1
Zotu1032	uncultured proteiniphilum sp. ;k__bacteria;p__bacteroidetes;c__bacteroidia;o__bacteroidales;f__dysgonamonadaceae;g__proteiniphilum;s__proteiniphilum spp.; superkingdom__bacteria;	96.4427	1.65757e-114	416.963			0	0	3	0	0	0	8	0	0	0	0	0	0	0	0	0	0	0	0	0	0	0	0	0	0	0	0	50	0	15	0	0	0	0	0	0	0	0	0	0	0	0	0
Zotu1033	serinicoccus sp. cvd055 ;k__bacteria;p__actinobacteria;c__actinobacteria;o__micrococcales;f__intrasporangiaceae;g__serinicoccus;s__serinicoccus sp.; superkingdom__bacteria;	100	5.41385e-127	457.539			10	0	0	0	0	0	0	0	0	0	0	0	0	0	0	0	0	0	0	0	0	0	0	0	0	0	0	0	0	1	0	0	0	0	0	0	0	0	0	0	0	0	0
Zotu1034	af482441.1 granular sludge clone r4b16 ;k__bacteria;p__proteobacteria;c__deltaproteobacteria;o__syntrophobacterales;f__syntrophaceae;g__syntrophus;s__syntrophus sp.;superkingdom__bacteria;subphylum__delta/epsilon subdivisions	96.8379	3.89824e-116	421.471			0	0	0	0	0	0	0	0	0	222	0	0	0	0	0	0	0	0	0	0	0	0	0	0	0	0	0	0	0	0	0	0	0	0	0	0	0	0	0	0	0	0	0
Zotu1035	ab362301.1 halomonas venusta str. jam_ga0508 ;k__bacteria;p__proteobacteria;c__gammaproteobacteria;o__oceanospirillales;f__halomonadaceae;g__halomonas;s__halomonas venusta;superkingdom__bacteria	99.6047	2.30203e-125	453.03			0	0	3	0	0	0	5	0	0	0	0	0	0	0	0	0	0	0	2	0	1	0	0	0	0	0	0	0	0	0	0	0	0	0	0	0	0	5	0	0	0	0	0
Zotu1036	uncultured verrucomicrobium sp. ;k__bacteria;p__verrucomicrobia;c__verrucomicrobiae;o__verrucomicrobiales;f__verrucomicrobiaceae;g__verrucomicrobium;s__verrucomicrobium spp.;superkingdom__bacteria;superphylum__chlamydiae/verrucomicrobia group	92.4901	6.18266e-101	371.879			0	0	0	0	0	0	0	0	0	0	0	0	0	0	0	0	0	209	0	0	0	0	0	0	0	0	0	0	0	0	0	0	0	0	0	0	0	0	0	0	0	0	0
Zotu1037	deinococcus sp. uac_77 ;k__bacteria;p__deinococcus_thermus;c__deinococci;o__deinococcales;f__deinococcaceae;g__deinococcus;s__deinococcus sp.;superkingdom__bacteria	100	5.41385e-127	457.539			0	0	0	221	0	0	0	0	0	0	0	0	0	0	0	0	0	0	0	0	0	0	0	0	0	0	0	0	0	0	0	0	0	0	0	0	0	0	0	0	21	0	0
Zotu1038	ab438958.1 psychrobacter sp. str. kc40 (=kmm 3954) ;k__bacteria;p__proteobacteria;c__gammaproteobacteria;o__pseudomonadales;f__moraxellaceae;g__psychrobacter;s__psychrobacter celer;superkingdom__bacteria	100	5.41385e-127	457.539			0	0	0	0	0	0	0	0	0	0	0	0	0	0	0	0	0	0	0	0	0	0	0	0	0	0	0	0	0	0	0	0	0	0	0	0	0	0	0	0	0	0	0
Zotu1039	saccharophagus sp. mm1_2b ;k__bacteria;p__proteobacteria;c__gammaproteobacteria;o__cellvibrionales;f__cellvibrionaceae;g__saccharophagus;s__saccharophagus sp.; superkingdom__bacteria;	96.0474	2.01934e-113	412.454			0	0	0	0	0	0	0	0	0	0	0	0	0	0	0	0	0	0	0	0	0	0	0	0	0	0	0	0	0	0	0	0	0	0	0	0	0	0	0	0	0	0	0
Zotu1040	gq095476.1 topographical and temporal human skin microbiome skin external auditory canal clone nbw380c02c1 ;k__bacteria;p__firmicutes;c__bacilli;o__lactobacillales;f__carnobacteriaceae;g__alloiococcus;s__alloiococcus otitis;superkingdom__bacteria	96.0474	2.01934e-113	412.454			1	0	1	0	0	0	0	0	0	0	2	0	1	0	0	4	40	0	0	0	0	0	0	0	0	0	0	6	7	6	0	0	0	0	0	0	0	0	0	5	0	14	1
Zotu1041	ef694029.1 lactococcus plantarum str. dsm 20686 ;k__bacteria;p__firmicutes;c__bacilli;o__lactobacillales;f__streptococcaceae;g__lactococcus;s__lactococcus plantarum;superkingdom__bacteria	98.8095	4.1435e-122	442.21			0	0	0	0	0	0	0	0	0	0	0	0	0	0	0	0	0	0	0	0	0	0	0	0	0	0	0	0	0	0	0	0	0	0	0	0	0	0	0	0	0	0	0
Zotu1042	uncultured clostridium sp. ;k__bacteria;p__firmicutes;c__clostridia;o__clostridiales;f__clostridiaceae;g__clostridium;s__clostridium spp.;superkingdom__bacteria	96.8379	3.89824e-116	421.471			0	0	0	0	0	0	0	0	0	0	4	0	3	0	0	0	0	0	2	0	0	0	0	0	0	0	0	0	0	4	0	0	0	0	0	0	0	0	2	3	0	0	6
Zotu1043	uncultured barnesiella sp. ;k__bacteria;p__bacteroidetes;c__bacteroidia;o__bacteroidales;f__barnesiellaceae;g__barnesiella;s__barnesiella spp.; superkingdom__bacteria;	88.4921	8.01298e-87	324.991			0	0	0	0	0	0	0	0	0	0	0	0	0	5	0	0	0	0	8	0	0	0	0	0	0	42	15	0	5	6	0	0	0	0	0	0	1	0	4	0	0	2	2
Zotu1044	uncultured thermomonas sp. ;k__bacteria;p__proteobacteria;c__gammaproteobacteria;o__xanthomonadales;f__xanthomonadaceae;g__thermomonas;s__thermomonas spp.;superkingdom__bacteria	98.8142	3.41651e-123	444.915			0	0	0	73	0	0	0	0	0	0	0	0	0	0	0	0	0	26	0	0	0	0	0	0	0	0	0	0	0	0	0	0	0	0	0	0	0	0	0	0	0	0	0
Zotu1045	uncultured akkermansia sp. ;k__bacteria;p__verrucomicrobia;c__verrucomicrobiae;o__verrucomicrobiales;f__akkermansiaceae;g__akkermansia;s__akkermansia spp.; superkingdom__bacteria;	90.9091	1.65904e-95	353.845			0	0	1	0	0	0	0	0	0	0	9	0	0	0	0	0	0	0	3	0	0	0	0	0	0	0	0	0	0	13	0	0	0	0	0	0	1	0	0	0	0	2	3
Zotu1046	bacteroides xylanolyticus ;k__bacteria;p__bacteroidetes;c__bacteroidia;o__bacteroidales;f__bacteroidaceae;g__bacteroides;s__bacteroides xylanolyticus;superkingdom__bacteria;superphylum__bacteroidetes/chlorobi group	96.4427	1.65757e-114	416.963			0	5	3	0	0	0	0	0	0	0	0	0	2	1	0	0	19	0	6	13	0	0	0	0	0	0	0	0	0	12	0	0	0	0	12	0	22	0	0	0	0	4	0
Zotu1047	catenibacterium mitsuokai ;k__bacteria;p__firmicutes;c__erysipelotrichia;o__erysipelotrichales;f__erysipelotrichaceae;g__catenibacterium;s__catenibacterium mitsuokai;superkingdom__bacteria	95.2569	1.27434e-109	399.831			0	0	0	0	0	0	0	0	225	2	0	0	0	0	0	0	0	0	0	0	0	0	0	0	0	0	0	0	0	0	0	0	0	0	0	0	0	0	0	0	0	0	0
Zotu1048	gq073549.1 topographical and temporal human skin microbiome skin interdigital web space clone nbw209h11c1 ;k__bacteria;p__firmicutes;c__bacilli;o__lactobacillales;f__leuconostocaceae;g__leuconostoc;s__leuconostoc pseudomesenteroides;superkingdom__bacteria	100	5.41385e-127	457.539			0	0	0	0	0	0	0	0	0	0	0	0	7	0	0	0	0	0	8	0	0	0	0	0	87	0	0	93	0	0	0	0	0	0	0	0	0	0	0	0	0	0	0
Zotu1049	uncultured spirochaeta sp. ;k__bacteria;p__spirochaetes;c__spirochaetia;o__spirochaetales;f__spirochaetaceae;g__spirochaeta;s__spirochaeta spp.;superkingdom__bacteria	92.4901	6.18266e-101	371.879			0	0	0	0	0	0	0	4	0	3	4	0	0	0	0	0	0	0	1	3	0	0	0	0	0	71	0	0	0	8	0	0	0	0	0	0	16	0	0	0	0	0	0
Zotu1050	atopococcus tabaci ;k__bacteria;p__firmicutes;c__bacilli;o__lactobacillales;f__carnobacteriaceae;g__atopococcus;s__atopococcus tabaci;superkingdom__bacteria	99.6063	8.03486e-125	451.227			0	0	0	0	0	0	1	0	0	0	0	0	0	0	0	0	0	0	0	0	0	0	0	0	0	0	0	1	1	0	0	0	0	0	0	0	0	0	0	0	0	0	0
Zotu1052	facklamia sp. ko_ps21 ;k__bacteria;p__firmicutes;c__bacilli;o__lactobacillales;f__aerococcaceae;g__facklamia;s__facklamia sp.;superkingdom__bacteria	100	1.88962e-126	455.735			1	0	1	21	0	0	0	0	0	0	1	0	0	1	0	0	0	0	1	1	68	0	0	0	0	0	0	0	0	0	0	0	0	0	0	0	0	0	0	0	0	0	0
Zotu1053	uncultured pseudobutyrivibrio sp. ;k__bacteria;p__firmicutes;c__clostridia;o__clostridiales;f__lachnospiraceae;g__pseudobutyrivibrio;s__pseudobutyrivibrio spp.;superkingdom__bacteria	93.6759	2.80692e-105	385.404			0	1	0	0	0	0	0	0	0	0	0	0	0	0	0	0	0	0	0	0	0	0	0	0	0	0	0	0	0	0	0	0	0	0	40	0	6	0	4	5	0	0	0
Zotu1054	clostridium sp. nml 04a032 ;k__bacteria;p__firmicutes;c__clostridia;o__clostridiales;f__clostridiaceae;g__clostridium;s__clostridium sp.;superkingdom__bacteria	91.3043	3.90168e-97	358.353			0	0	0	0	0	0	0	0	0	0	7	0	0	0	0	0	1	0	10	0	0	0	0	0	23	0	0	0	0	0	0	0	0	0	0	0	0	0	1	0	0	2	0
Zotu1055	fn178464.2 olsenella uli str. dsm 7084 ;k__bacteria;p__actinobacteria;c__coriobacteriia;o__coriobacteriales;f__atopobiaceae;g__olsenella;s__olsenella uli; superkingdom__bacteria;	98.0159	2.14639e-119	433.193			0	0	0	0	0	0	0	0	0	0	3	0	0	0	0	0	0	0	4	0	0	0	0	0	0	0	0	0	3	3	0	0	23	0	0	0	4	0	9	0	0	1	0
Zotu1056	eu399716.1 rhizobium giardinii str. ccbau 83011 ;k__bacteria;p__proteobacteria;c__alphaproteobacteria;o__rhizobiales;f__rhizobiaceae;g__rhizobium;s__rhizobium giardinii;superkingdom__bacteria	90.5138	2.02112e-94	349.336			0	0	0	0	0	0	0	0	0	0	0	0	0	0	0	0	0	0	0	0	0	0	0	0	0	0	0	0	0	0	0	0	0	0	0	0	0	0	0	0	0	0	0
Zotu1057	mobilicoccus sp. sit2 ;k__bacteria;p__actinobacteria;c__actinobacteria;o__micrococcales;f__dermatophilaceae;g__mobilicoccus;s__mobilicoccus sp.; superkingdom__bacteria;	98.8142	1.19248e-122	444.013			0	0	0	0	0	0	0	0	0	0	0	0	0	0	0	0	1	0	0	0	0	0	0	0	0	0	0	0	0	0	0	0	0	0	0	0	0	0	2	222	0	0	0
Zotu1058	clostridium sp. enrichment culture clone vanctr93 ;k__bacteria;p__firmicutes;c__clostridia;o__clostridiales;f__clostridiaceae;g__clostridium;s__clostridium sp.;superkingdom__bacteria	90.9091	1.65904e-95	353.845			0	0	0	0	0	0	0	0	0	213	0	0	0	0	0	0	0	0	0	0	0	0	0	0	0	0	0	0	0	0	0	0	0	0	0	0	0	0	0	0	0	0	0
Zotu1059	terrimonas rubra ;k__bacteria;p__bacteroidetes;c__chitinophagia;o__chitinophagales;f__chitinophagaceae;g__terrimonas;s__terrimonas rubra; superkingdom__bacteria;	100	5.41385e-127	457.539			0	0	0	0	0	0	0	0	0	0	0	0	0	0	0	0	0	0	0	0	0	0	0	0	0	0	0	0	0	0	0	0	0	0	0	0	1	0	0	5	18	0	0
Zotu1060	am697409.1 sequencing libraries indoor dust clone bf0001d024 ;k__bacteria;p__proteobacteria;c__betaproteobacteria;o__burkholderiales;f__oxalobacteraceae;g__massilia;s__massilia timonae;superkingdom__bacteria	100	5.41385e-127	457.539			0	0	6	0	3	0	0	0	0	0	0	0	0	0	0	0	56	0	0	18	0	0	0	0	0	0	0	0	0	0	0	0	0	0	0	0	1	0	0	0	0	2	13
Zotu1061	alkalibacter saccharofermentans ;k__bacteria;p__firmicutes;c__clostridia;o__clostridiales;f__eubacteriaceae;g__alkalibacter;s__alkalibacter saccharofermentans;superkingdom__bacteria	89.3281	4.45181e-90	335.811			0	0	0	0	0	0	4	0	0	0	8	0	0	0	0	0	0	0	4	0	0	0	0	0	4	0	0	0	0	9	0	0	0	0	0	0	1	0	0	0	0	1	10
Zotu1062	uncultured bacteroides sp. ;k__bacteria;p__bacteroidetes;c__bacteroidia;o__bacteroidales;f__bacteroidaceae;g__bacteroides;s__bacteroides spp.;superkingdom__bacteria;superphylum__bacteroidetes/chlorobi group	97.2222	2.44902e-112	409.749			0	0	0	0	0	0	0	0	0	0	2	0	0	0	0	0	0	0	7	0	0	0	0	0	0	0	0	0	0	0	0	0	0	0	0	0	6	0	2	0	0	0	0
Zotu1063	clostridium sp. culture jar_8 ;k__bacteria;p__firmicutes;c__clostridia;o__clostridiales;f__clostridiaceae;g__clostridium;s__clostridium sp.;superkingdom__bacteria	96.0474	2.46006e-112	408.848			0	0	0	0	0	0	0	0	2	247	0	0	0	0	0	0	0	0	0	0	0	0	0	0	0	0	0	0	0	0	0	0	0	0	0	0	0	0	0	0	0	0	0
Zotu1064	eu539604.1 profile human microbiota antecubital fossa (inner elbow) skin clone nbt242f02 ;k__bacteria;p__actinobacteria;c__actinobacteria;o__corynebacteriales;f__corynebacteriaceae;g__corynebacterium;s__corynebacterium lipophiloflavum; superkingdom__bacteria;	99.6063	6.62499e-126	454.834			0	0	0	0	0	0	0	0	0	0	0	0	0	0	0	0	0	0	0	0	0	0	0	0	0	0	163	0	0	0	0	0	0	0	0	0	0	0	6	0	0	0	0
Zotu1065	aj715377.1 chryseobacterium formosense str. cc_h3_2 ;k__bacteria;p__bacteroidetes;c__flavobacteriia;o__flavobacteriales;f__flavobacteriaceae;g__chryseobacterium;s__chryseobacterium formosense;superkingdom__bacteria;superphylum__bacteroidetes/chlorobi group	100	5.41385e-127	457.539			0	0	0	0	0	0	0	1	0	0	0	9	0	44	0	14	0	0	0	110	0	0	0	0	0	0	0	0	0	0	0	0	0	0	0	0	0	0	0	0	0	0	0
Zotu1066	uncultured geobacter sp. ;k__bacteria;p__proteobacteria;c__deltaproteobacteria;o__desulfuromonadales;f__geobacteraceae;g__geobacter;s__geobacter spp.;superkingdom__bacteria;subphylum__delta/epsilon subdivisions	79.0514	1.04411e-53	214.986			0	0	0	0	0	0	0	0	0	0	0	0	0	0	0	0	0	0	0	0	0	0	0	0	0	0	0	0	0	0	0	0	0	0	0	0	0	0	0	0	0	0	0
Zotu1067	nr_026334.1 legionella lytica str. l2 ;k__bacteria;p__proteobacteria;c__gammaproteobacteria;o__legionellales;f__legionellaceae;g__legionella;s__legionella lytica;superkingdom__bacteria	100	5.41385e-127	457.539			0	0	0	0	0	0	0	0	0	0	0	0	0	0	0	0	0	0	0	0	0	0	0	0	0	0	0	0	0	0	0	0	0	108	0	0	0	0	0	0	29	0	0
Zotu1068	eu845778.1 acinetobacter piperi sp. novum williamsport pa loyalsock creek sediment isolate magmoraxellaceae str. mag ;k__bacteria;p__proteobacteria;c__gammaproteobacteria;o__pseudomonadales;f__moraxellaceae;g__acinetobacter;s__acinetobacter piperi;superkingdom__bacteria	100	5.41385e-127	457.539			0	0	1	0	0	0	0	0	0	0	0	0	0	0	0	0	0	0	0	0	0	0	0	0	6	0	0	0	0	0	0	0	0	0	0	15	0	0	0	0	0	0	0
Zotu1069	marinilactibacillus sp. e_273 ;k__bacteria;p__firmicutes;c__bacilli;o__lactobacillales;f__carnobacteriaceae;g__marinilactibacillus;s__marinilactibacillus sp.;superkingdom__bacteria	94.8617	4.44788e-109	398.929			0	0	0	0	0	0	0	0	0	0	0	0	0	0	0	0	0	0	0	0	0	0	0	0	0	0	0	0	0	0	0	0	0	0	0	0	0	0	0	0	0	0	0
Zotu1070	ay257485.1 mesoplasma pleciae str. atcc 49582 ;k__bacteria;p__tenericutes;c__mollicutes;o__acholeplasmatales;f__acholeplasmataceae;g__acholeplasma;s__acholeplasma laidlawii;superkingdom__bacteria	94.8413	1.5455e-108	397.126			0	0	0	0	0	0	0	0	0	204	0	0	0	0	0	0	0	0	0	0	0	0	0	0	0	0	0	0	0	0	0	0	0	0	0	0	0	0	0	0	0	0	0
Zotu1071	stenotrophomonas sp. rpwc3.1 ;k__bacteria;p__proteobacteria;c__gammaproteobacteria;o__xanthomonadales;f__xanthomonadaceae;g__stenotrophomonas;s__stenotrophomonas sp.;superkingdom__bacteria	100	5.41385e-127	457.539			0	0	0	0	0	0	0	0	0	0	0	0	0	0	0	0	0	0	0	0	0	0	0	0	0	0	0	0	0	0	0	0	0	0	0	0	0	0	0	0	0	0	0
Zotu1072	ay043359.1 rothia amarae str. j18 ;k__bacteria;p__actinobacteria;c__actinobacteria;o__micrococcales;f__micrococcaceae;g__rothia;s__rothia amarae; superkingdom__bacteria;	100	5.41385e-127	457.539			0	0	0	0	0	0	0	8	0	0	0	0	0	10	0	0	0	0	8	0	0	0	0	0	0	0	116	0	0	0	0	0	0	0	0	0	0	0	0	0	0	0	0
Zotu1073	sphingobacterium sp. scu_b140 ;k__bacteria;p__bacteroidetes;c__sphingobacteriia;o__sphingobacteriales;f__sphingobacteriaceae;g__sphingobacterium;s__sphingobacterium sp.;superkingdom__bacteria;superphylum__bacteroidetes/chlorobi group	94.8617	4.44788e-109	398.929			0	0	0	0	0	0	0	0	0	0	0	0	0	0	0	0	0	0	0	0	0	0	0	0	0	0	0	0	0	0	0	0	0	0	0	0	0	0	0	0	0	0	0
Zotu1074	flavobacterium sp. dk6 ;k__bacteria;p__bacteroidetes;c__flavobacteriia;o__flavobacteriales;f__flavobacteriaceae;g__flavobacterium;s__flavobacterium sp.;superkingdom__bacteria;superphylum__bacteroidetes/chlorobi group	98.419	1.45274e-121	439.505			0	0	0	0	0	0	0	0	0	0	0	0	0	0	0	0	0	0	0	0	0	0	0	0	0	0	0	0	0	0	0	0	0	0	0	0	0	0	0	85	0	0	0
Zotu1075	paracoccus sp. amhqh307 ;k__bacteria;p__proteobacteria;c__alphaproteobacteria;o__rhodobacterales;f__rhodobacteraceae;g__paracoccus;s__paracoccus sp.;superkingdom__bacteria	99.6047	2.30203e-125	453.03			0	0	0	0	0	0	0	0	0	0	0	0	0	0	0	0	0	0	0	0	0	0	0	0	2	0	0	0	0	0	0	0	0	7	0	209	0	0	0	0	0	0	0
Zotu1076	catenibacterium mitsuokai ;k__bacteria;p__firmicutes;c__erysipelotrichia;o__erysipelotrichales;f__erysipelotrichaceae;g__catenibacterium;s__catenibacterium mitsuokai;superkingdom__bacteria	99.6032	7.99883e-125	451.227			0	0	0	0	0	0	0	0	0	201	0	0	0	0	0	0	0	0	0	0	0	0	0	0	0	0	0	0	0	0	0	0	0	0	0	0	0	0	0	0	0	0	0
Zotu1077	gq065426.1 topographical and temporal human skin microbiome skin popliteal fossa clone nbw86f09c1 ;k__bacteria;p__actinobacteria;c__actinobacteria;o__corynebacteriales;f__corynebacteriaceae;g__corynebacterium;s__corynebacterium confusum; superkingdom__bacteria;	100	5.41385e-127	457.539			0	0	0	0	0	0	0	0	0	0	0	0	0	32	0	0	0	0	0	0	0	0	0	0	0	0	0	0	0	0	0	0	0	0	0	0	0	0	4	0	0	0	0
Zotu1078	uncultured bacteroides sp. ;k__bacteria;p__bacteroidetes;c__bacteroidia;o__bacteroidales;f__bacteroidaceae;g__bacteroides;s__bacteroides spp.;superkingdom__bacteria;superphylum__bacteroidetes/chlorobi group	100	5.41385e-127	457.539			0	0	0	0	0	0	0	0	0	1	2	0	0	0	0	0	0	0	1	0	0	0	0	0	0	0	0	0	0	1	0	0	0	0	0	0	14	0	0	0	0	0	0
Zotu1079	lysinibacillus massiliensis ;k__bacteria;p__firmicutes;c__bacilli;o__bacillales;f__bacillaceae;g__lysinibacillus;s__lysinibacillus massiliensis;superkingdom__bacteria	99.2095	2.80444e-124	448.522			0	0	0	0	0	0	0	0	0	0	0	0	0	0	0	0	0	0	0	0	0	0	0	0	0	0	0	0	0	0	0	0	0	0	0	0	0	0	8	28	0	0	0
Zotu1080	aj227755.1 caulobacter vibrioides str. atcc 11764 ;k__bacteria;p__proteobacteria;c__alphaproteobacteria;o__caulobacterales;f__caulobacteraceae;g__caulobacter;s__caulobacter vibrioides;superkingdom__bacteria	100	5.41385e-127	457.539			0	0	0	0	0	0	0	0	0	0	0	0	0	0	0	0	0	0	0	0	0	0	0	0	36	0	0	0	40	0	0	0	0	13	0	0	0	0	0	0	6	0	3
Zotu1081	uncultured cloacibacillus sp. ;k__bacteria;p__synergistetes;c__synergistia;o__synergistales;f__synergistaceae;g__cloacibacillus;s__cloacibacillus spp.;superkingdom__bacteria	91.3043	3.90168e-97	358.353			0	0	0	0	0	0	0	0	0	212	0	0	0	0	0	0	0	0	0	0	0	0	0	0	0	0	0	0	0	0	0	0	0	0	0	0	0	0	0	0	0	0	0
Zotu1082	uncultured paludibacter sp. ;k__bacteria;p__bacteroidetes;c__bacteroidia;o__bacteroidales;f__paludibacteraceae;g__paludibacter;s__paludibacter spp.; superkingdom__bacteria;	93.2806	1.19353e-103	380.895			0	0	0	0	0	0	3	1	0	0	1	0	0	0	0	0	1	0	2	0	0	0	0	0	0	0	0	0	5	0	0	0	0	0	0	0	0	0	0	0	0	5	2
Zotu1083	aquaspirillum sp. a1_46 ;k__bacteria;p__proteobacteria;c__betaproteobacteria;o__neisseriales;f__chromobacteriaceae;g__aquaspirillum;s__aquaspirillum sp.;superkingdom__bacteria	98.8142	1.19248e-122	444.013			1	0	0	0	0	0	0	0	0	0	0	0	0	0	0	0	0	0	0	0	0	0	0	0	0	0	0	0	0	0	0	0	0	0	0	0	0	0	0	0	0	0	1
Zotu1084	devosia sp. bzb6 ;k__bacteria;p__proteobacteria;c__alphaproteobacteria;o__rhizobiales;f__hyphomicrobiaceae;g__devosia;s__devosia sp.;superkingdom__bacteria	98.0237	6.1772e-120	434.997			0	0	0	0	0	0	0	0	0	0	0	0	0	0	0	0	0	0	0	0	0	0	0	0	0	0	0	0	0	0	0	0	0	0	0	0	0	0	0	0	0	0	0
Zotu1085	candidatus soleaferrea massiliensis ap7 ;k__bacteria;p__firmicutes;c__clostridia;o__clostridiales;f__ruminococcaceae;g__candidatus soleaferrea;s__candidatus soleaferrea massiliensis;superkingdom__bacteria	95.2381	3.63467e-110	401.634			0	0	0	0	0	0	0	0	0	0	0	0	0	0	0	0	0	0	4	0	0	0	0	0	0	0	0	0	1	7	0	0	0	0	0	0	4	0	1	0	0	3	1
Zotu1086	ay880044.1 georgenia sp. t04_04 ;k__bacteria;p__actinobacteria;c__actinobacteria;o__micrococcales;f__bogoriellaceae;g__georgenia;s__georgenia spp.; superkingdom__bacteria;	99.2095	2.80444e-124	448.522			0	0	1	0	0	0	0	0	0	110	0	91	0	0	0	0	0	0	10	0	0	2	0	0	0	0	0	0	0	3	0	0	0	0	0	0	0	0	0	0	0	0	0
Zotu1087	uncultured spirochaeta sp. ;k__bacteria;p__spirochaetes;c__spirochaetia;o__spirochaetales;f__spirochaetaceae;g__spirochaeta;s__spirochaeta spp.;superkingdom__bacteria	90.1186	8.59402e-93	344.828			0	0	0	0	0	0	0	0	0	36	0	0	0	0	0	0	0	0	0	0	0	0	0	0	0	0	0	0	0	1	0	15	0	0	0	0	4	0	0	0	0	0	0
Zotu1088	fj790787.1 streptomyces viridochromogenes str. da07102 ;k__bacteria;p__actinobacteria;c__actinobacteria;o__streptomycetales;f__streptomycetaceae;g__streptomyces;s__streptomyces viridochromogenes; superkingdom__bacteria;	100	5.41385e-127	457.539			0	0	0	3	0	0	0	0	0	0	8	0	9	0	21	0	0	0	0	0	0	0	0	0	1	0	0	0	0	0	0	0	0	0	0	0	0	0	0	0	0	0	0
Zotu1089	uncultured bacteroides sp. ;k__bacteria;p__bacteroidetes;c__bacteroidia;o__bacteroidales;f__bacteroidaceae;g__bacteroides;s__bacteroides spp.;superkingdom__bacteria;superphylum__bacteroidetes/chlorobi group	90.5138	2.02112e-94	349.336			0	0	0	0	0	0	0	0	0	0	8	0	0	0	0	0	0	0	1	6	0	0	0	0	0	0	0	0	0	0	0	0	0	0	0	0	7	0	1	0	0	5	0
Zotu1090	abde01000031.1 victivallis vadensis str. atcc baa_548 ;k__bacteria;p__lentisphaerae;c__lentisphaeria;o__victivallales;f__victivallaceae;g__victivallis;s__victivallis vadensis;superkingdom__bacteria;superphylum__chlamydiae/verrucomicrobia group	96.0474	2.01934e-113	412.454			0	0	0	0	0	0	0	0	0	0	0	0	0	0	0	0	0	0	0	0	0	0	0	0	0	0	0	0	0	0	0	0	0	0	0	0	0	0	0	0	0	0	0
Zotu1091	dq882649.1 ruminococcus bromii str. ye282 ;k__bacteria;p__firmicutes;c__clostridia;o__clostridiales;f__ruminococcaceae;g__ruminococcus;s__ruminococcus bromii;superkingdom__bacteria	99.2095	2.80444e-124	448.522			0	0	0	0	0	0	0	0	0	0	0	0	0	0	0	0	0	0	0	0	0	0	0	0	0	0	0	0	0	0	0	0	0	0	0	0	0	0	0	0	0	0	0
Zotu1092	dq795144.1 human fecal clone rl310_aam40g03 ;k__bacteria;p__firmicutes;c__clostridia;o__clostridiales;f__lachnospiraceae;g__blautia;s__blautia producta;superkingdom__bacteria	96.4427	1.65757e-114	416.963			0	0	0	0	0	0	1	0	0	0	7	0	0	0	0	0	0	27	6	10	0	0	0	0	0	0	0	14	0	8	7	0	0	0	0	0	9	0	2	0	0	1	16
Zotu1093	nostoc sp. kk_01 ;k__bacteria;p__cyanobacteria;c__cyanobacteria;o__nostocales;f__nostocaceae;g__nostoc;s__nostoc sp.;superkingdom__bacteria	98.8142	1.19248e-122	444.013			0	0	0	0	0	0	0	0	0	0	0	0	0	0	0	0	0	0	0	0	0	0	0	0	0	0	0	0	0	0	0	0	0	0	0	0	0	0	0	0	0	0	0
Zotu1094	luteimonas sp. 4284/11 ;k__bacteria;p__proteobacteria;c__gammaproteobacteria;o__xanthomonadales;f__xanthomonadaceae;g__luteimonas;s__luteimonas sp.;superkingdom__bacteria	97.6285	7.52537e-119	430.488			0	0	0	34	0	0	0	0	0	0	0	0	0	0	0	0	0	0	0	0	0	0	0	0	0	0	0	0	0	0	0	0	0	10	0	0	4	0	4	0	0	0	0
Zotu1095	uncultured paludibacter sp. ;k__bacteria;p__bacteroidetes;c__bacteroidia;o__bacteroidales;f__paludibacteraceae;g__paludibacter;s__paludibacter spp.; superkingdom__bacteria;	99.2063	9.74457e-124	446.718			0	0	0	0	0	0	0	0	0	0	21	0	0	19	0	0	0	0	16	0	0	0	0	0	0	0	0	0	0	0	53	0	0	0	0	0	3	0	0	0	0	0	6
Zotu1096	ab489223.1 isoptericola hypogeus str. nbrc 104396 ;k__bacteria;p__actinobacteria;c__actinobacteria;o__micrococcales;f__promicromonosporaceae;g__isoptericola;s__isoptericola hypogeus; superkingdom__bacteria;	98.0237	6.1772e-120	434.997			0	0	0	0	0	0	0	1	0	0	0	0	0	0	0	1	0	0	0	0	0	0	0	0	0	0	0	0	0	0	0	99	0	192	0	0	0	0	0	3	0	0	0
Zotu1097	dyella sp. co69may ;k__bacteria;p__proteobacteria;c__gammaproteobacteria;o__xanthomonadales;f__rhodanobacteraceae;g__dyella;s__dyella sp.; superkingdom__archaea;species__candidatus nitrosoarchaeum;superkingdom__bacteria;species__candidatus nitrosoarchaeum;superkingdom__archaea;species__candidatus nitrosoarchaeum;superkingdom__bacteria;species__candidatus nitrosoarchaeum;superkingdom__bacteria;spe…	100	5.41385e-127	457.539			0	0	0	0	0	0	0	0	0	0	0	0	0	0	0	0	0	0	0	0	0	0	0	0	0	0	0	0	0	0	0	0	0	0	0	0	0	0	0	0	0	0	0
Zotu1098	nr_026212.1 corynebacterium pilosum str. atcc 29592 ;k__bacteria;p__actinobacteria;c__actinobacteria;o__corynebacteriales;f__corynebacteriaceae;g__corynebacterium;s__corynebacterium pilosum; superkingdom__bacteria;	98.8189	3.43183e-123	445.817			0	0	0	0	0	0	0	0	0	0	0	0	0	0	0	0	0	0	2	0	0	0	0	0	0	48	0	0	1	3	0	133	0	0	0	0	0	0	3	0	0	6	0
Zotu1099	uncultured roseburia sp. ;k__bacteria;p__firmicutes;c__clostridia;o__clostridiales;f__lachnospiraceae;g__roseburia;s__roseburia spp.;superkingdom__bacteria	96.8379	3.89824e-116	421.471			0	0	0	0	0	0	0	0	0	0	0	0	0	0	0	0	0	0	0	0	0	0	0	0	44	0	0	0	0	0	0	0	0	0	0	80	2	0	0	0	0	2	0
Zotu1100	eubacterium sp. 517 ;k__bacteria;p__firmicutes;c__clostridia;o__clostridiales;f__eubacteriaceae;g__eubacterium;s__eubacterium sp.;superkingdom__bacteria	92.7419	7.49824e-100	367.37			0	0	0	0	0	0	0	0	0	0	0	0	0	0	206	0	0	0	0	0	0	0	0	0	0	0	0	0	0	0	0	0	0	0	0	0	0	0	0	0	0	0	0
Zotu1102	luteimonas sp. cife_ht3 ;k__bacteria;p__proteobacteria;c__gammaproteobacteria;o__xanthomonadales;f__xanthomonadaceae;g__luteimonas;s__luteimonas sp.;superkingdom__bacteria	100	5.41385e-127	457.539			21	0	0	0	0	0	2	0	0	0	0	0	0	0	0	0	0	0	0	0	0	0	0	0	0	0	0	2	9	0	0	0	0	0	0	0	0	0	0	3	0	0	0
Zotu1103	uncultured syntrophomonas sp. ;k__bacteria;p__firmicutes;c__clostridia;o__clostridiales;f__syntrophomonadaceae;g__syntrophomonas;s__syntrophomonas spp.;superkingdom__bacteria	88.9764	1.5608e-89	333.106			0	0	0	0	0	0	0	0	0	0	0	0	0	0	0	0	0	0	0	0	0	0	0	0	0	0	0	0	0	0	0	0	0	0	0	0	0	0	0	0	0	0	0
Zotu1104	chitinophaga sp. ra12 ;k__bacteria;p__bacteroidetes;c__chitinophagia;o__chitinophagales;f__chitinophagaceae;g__chitinophaga;s__chitinophaga sp.; superkingdom__bacteria;	99.6047	2.30203e-125	453.03			0	0	0	0	0	0	0	0	0	0	0	0	0	0	0	0	0	0	0	0	0	0	0	0	0	0	0	0	0	0	0	0	0	0	0	0	0	0	0	0	0	0	0
Zotu1105	anaeroplasma abactoclasticum ;k__bacteria;p__tenericutes;c__mollicutes;o__anaeroplasmatales;f__anaeroplasmataceae;g__anaeroplasma;s__anaeroplasma abactoclasticum;superkingdom__bacteria	89.6825	3.63789e-91	339.418			0	0	0	0	0	0	0	0	0	0	0	0	0	0	0	0	0	0	0	0	0	0	0	0	0	0	0	0	0	0	0	0	0	0	0	0	0	0	0	0	0	0	0
Zotu1106	uncultured rikenella sp. ;k__bacteria;p__bacteroidetes;c__bacteroidia;o__bacteroidales;f__rikenellaceae;g__rikenella;s__rikenella spp.;superkingdom__bacteria;superphylum__bacteroidetes/chlorobi group	97.6285	7.52537e-119	430.488			0	0	0	0	0	0	5	0	0	0	2	0	0	0	0	0	1	0	33	0	0	0	1	0	0	0	0	0	0	10	0	7	0	0	27	0	1	0	7	0	0	1	3
Zotu1107	uncultured gracilibacter sp. ;k__bacteria;p__firmicutes;c__clostridia;o__clostridiales;f__gracilibacteraceae;g__gracilibacter;s__gracilibacter spp.;superkingdom__bacteria	88.5375	2.3061e-87	326.794			0	0	2	0	0	0	1	0	0	0	2	0	0	0	0	0	0	0	2	20	0	0	0	0	0	0	0	0	0	13	0	0	0	0	0	0	10	0	3	0	2	1	0
Zotu1108	uncultured marinospirillum sp. ;k__bacteria;p__proteobacteria;c__gammaproteobacteria;o__oceanospirillales;f__oceanospirillaceae;g__marinospirillum;s__marinospirillum spp.;superkingdom__bacteria	98.419	1.45274e-121	439.505			0	0	0	0	0	0	0	0	0	0	0	0	0	0	0	0	0	0	0	0	0	0	0	0	0	0	0	0	0	0	0	0	0	0	0	0	1	0	0	0	0	3	4
Zotu1109	empedobacter sp. h.p5 ;k__bacteria;p__bacteroidetes;c__flavobacteriia;o__flavobacteriales;f__flavobacteriaceae;g__empedobacter;s__empedobacter sp.;superkingdom__bacteria;superphylum__bacteroidetes/chlorobi group	100	5.41385e-127	457.539			0	0	0	0	0	0	0	0	0	0	0	0	0	0	0	0	0	0	0	0	0	0	0	0	0	0	0	0	0	2	0	0	0	0	0	0	0	0	0	0	0	0	0
Zotu1110	ay187622.1 clostridium tunisiense str. dsm 15206 ;k__bacteria;p__firmicutes;c__clostridia;o__clostridiales;f__clostridiaceae;g__clostridium;s__clostridium tunisiense;superkingdom__bacteria	100	5.41385e-127	457.539			8	0	0	0	0	0	0	0	0	0	0	0	74	0	0	0	0	0	0	0	0	0	0	0	0	0	0	0	0	0	0	0	0	0	0	0	0	0	0	0	0	0	0
Zotu1111	uncultured atopostipes sp. ;k__bacteria;p__firmicutes;c__bacilli;o__lactobacillales;f__carnobacteriaceae;g__atopostipes;s__atopostipes spp.;superkingdom__bacteria	88.1423	2.8094e-86	322.286			0	0	0	0	0	0	0	0	0	0	5	0	0	0	0	0	0	0	2	0	0	0	0	0	0	0	207	2	0	5	0	0	0	0	0	0	0	0	0	0	0	0	0
Zotu1112	rhizobium sp. p_26 ;k__bacteria;p__proteobacteria;c__alphaproteobacteria;o__rhizobiales;f__rhizobiaceae;g__rhizobium;s__rhizobium sp.;superkingdom__bacteria	96.4427	1.65757e-114	416.963			0	0	0	0	0	0	0	0	0	230	0	0	0	0	0	0	0	0	0	0	0	0	0	0	0	0	0	0	0	0	0	0	0	0	0	0	0	0	0	0	0	0	0
Zotu1113	af169535.1 bacillus pycnus str. nrs_1695 ;k__bacteria;p__firmicutes;c__bacilli;o__bacillales;f__planococcaceae;g__rummeliibacillus;s__rummeliibacillus pycnus;superkingdom__bacteria	100	5.41385e-127	457.539			0	8	0	0	0	1	0	0	0	0	0	0	0	0	0	0	0	0	0	0	0	0	0	0	0	0	0	0	0	16	0	0	0	0	0	0	0	0	64	80	0	0	0
Zotu1114	am279216.1 pedobacter terrae str. gr12_04 ;k__bacteria;p__bacteroidetes;c__sphingobacteriia;o__sphingobacteriales;f__sphingobacteriaceae;g__pedobacter;s__pedobacter terrae;superkingdom__bacteria;superphylum__bacteroidetes/chlorobi group	100	5.41385e-127	457.539			0	0	0	0	0	0	0	0	0	0	0	0	0	0	0	0	0	0	0	0	0	0	0	0	19	0	0	0	0	0	0	0	0	2	0	0	0	0	5	0	0	0	0
Zotu1115	uncultured bacillus sp. ;k__bacteria;p__firmicutes;c__bacilli;o__bacillales;f__bacillaceae;g__bacillus;s__bacillus spp.;superkingdom__bacteria	98.1982	1.77136e-101	372.78			0	0	0	0	0	0	0	0	0	0	0	0	0	0	0	0	0	0	6	0	0	0	0	0	0	0	0	0	0	0	0	0	0	0	0	90	1	0	6	0	0	5	3
Zotu1116	uncultured chelatococcus sp. ;k__bacteria;p__proteobacteria;c__alphaproteobacteria;o__rhizobiales;f__chelatococcaceae;g__chelatococcus;s__chelatococcus spp.; superkingdom__bacteria;	94.0711	2.30406e-106	389.912			0	0	0	0	0	0	0	0	0	0	0	0	0	0	0	0	0	0	0	0	0	0	0	0	0	0	0	0	0	0	0	0	0	0	0	0	0	0	0	0	0	0	0
Zotu1117	pseudofulvimonas gallinarii ;k__bacteria;p__proteobacteria;c__gammaproteobacteria;o__xanthomonadales;f__rhodanobacteraceae;g__pseudofulvimonas;s__pseudofulvimonas gallinarii; superkingdom__bacteria;	96.8379	3.89824e-116	421.471			0	0	0	0	0	0	0	0	0	0	0	0	0	0	0	0	0	0	0	0	0	0	0	0	0	0	0	0	0	0	0	0	0	0	0	0	0	0	0	0	0	0	0
Zotu1118	rikenella microfusus ;k__bacteria;p__bacteroidetes;c__bacteroidia;o__bacteroidales;f__rikenellaceae;g__rikenella;s__rikenella microfusus;superkingdom__bacteria;superphylum__bacteroidetes/chlorobi group	89.7638	4.45181e-90	334.91			0	0	0	0	0	0	0	0	0	0	0	0	0	0	0	0	0	0	0	0	0	0	0	0	0	0	0	0	0	0	0	0	0	0	0	0	0	0	0	0	0	0	0
Zotu1119	ab272363.1 kurthia zopfii str. ifs6 ;k__bacteria;p__firmicutes;c__bacilli;o__bacillales;f__planococcaceae;g__kurthia;s__kurthia gibsonii;superkingdom__bacteria	100	5.41385e-127	457.539			0	0	0	0	0	0	0	0	0	0	0	0	0	0	0	0	0	0	2	0	1	0	0	0	0	0	0	0	0	210	0	0	2	0	1	0	0	0	0	0	0	0	0
Zotu1120	eubacterium sp. wal 18692 ;k__bacteria;p__firmicutes;c__clostridia;o__clostridiales;f__eubacteriaceae;g__eubacterium;s__eubacterium sp.;superkingdom__bacteria	96.8254	1.35452e-115	419.668			0	0	0	0	0	0	0	0	0	92	0	36	0	0	0	0	0	0	4	0	0	0	0	0	0	0	0	0	0	0	0	0	0	0	0	0	0	0	0	0	0	1	0
Zotu1121	uncultured alkalibacter sp. ;k__bacteria;p__firmicutes;c__clostridia;o__clostridiales;f__eubacteriaceae;g__alkalibacter;s__alkalibacter spp.;superkingdom__bacteria	85.3755	1.6605e-76	290.727			0	0	0	0	0	0	0	0	0	0	0	0	0	0	0	0	0	0	23	0	0	0	107	0	0	0	0	0	0	0	0	0	0	0	0	0	14	0	0	0	0	0	0
Zotu1122	clostridium sp. culture jar_8 ;k__bacteria;p__firmicutes;c__clostridia;o__clostridiales;f__clostridiaceae;g__clostridium;s__clostridium sp.;superkingdom__bacteria	94.8617	5.41863e-108	395.322			0	0	0	0	0	0	0	0	0	0	0	0	1	0	0	0	102	0	0	0	0	0	0	0	0	0	0	0	0	0	69	0	0	0	0	0	0	0	0	0	0	3	0
Zotu1123	chryseobacterium sp. mosel_n5 ;k__bacteria;p__bacteroidetes;c__flavobacteriia;o__flavobacteriales;f__flavobacteriaceae;g__chryseobacterium;s__chryseobacterium sp.;superkingdom__bacteria;superphylum__bacteroidetes/chlorobi group	100	5.41385e-127	457.539			0	0	0	0	0	0	0	0	0	0	0	0	0	0	0	0	0	0	0	0	0	0	0	0	0	0	0	0	0	0	0	0	0	183	0	0	0	0	0	0	0	0	0
Zotu1124	uncultured rikenella sp. ;k__bacteria;p__bacteroidetes;c__bacteroidia;o__bacteroidales;f__rikenellaceae;g__rikenella;s__rikenella spp.;superkingdom__bacteria;superphylum__bacteroidetes/chlorobi group	97.2332	3.19987e-117	425.98			0	0	1	0	0	0	0	0	0	0	0	0	0	0	0	0	0	0	8	0	0	0	0	0	0	0	0	0	0	0	0	0	0	0	20	0	0	0	0	0	0	0	0
Zotu1125	eu794908.1 devosia insulae str. a16 ;k__bacteria;p__proteobacteria;c__alphaproteobacteria;o__rhizobiales;f__hyphomicrobiaceae;g__devosia;s__devosia insulae;superkingdom__bacteria	100	5.41385e-127	457.539			0	0	0	0	0	0	0	0	0	0	0	0	0	0	0	0	0	0	0	0	0	0	0	0	0	0	0	0	0	0	0	0	0	7	68	0	0	0	0	0	0	0	0
Zotu1126	sphingomonas sp. fsbrn1 ;k__bacteria;p__proteobacteria;c__alphaproteobacteria;o__sphingomonadales;f__sphingomonadaceae;g__sphingomonas;s__sphingomonas sp.;superkingdom__bacteria	100	5.41385e-127	457.539			0	0	0	53	0	0	0	0	0	0	0	0	0	0	0	0	0	0	0	0	0	117	0	0	0	0	0	0	3	0	0	0	0	0	0	0	0	0	0	0	0	0	0
Zotu1127	flavisolibacter sp. lx12 ;k__bacteria;p__bacteroidetes;c__chitinophagia;o__chitinophagales;f__chitinophagaceae;g__flavisolibacter;s__flavisolibacter sp.; superkingdom__bacteria;	100	5.41385e-127	457.539			0	0	0	0	0	0	0	0	0	0	0	0	0	0	0	0	0	0	0	0	0	0	0	0	0	0	0	0	0	0	0	0	0	0	0	0	0	0	0	0	0	0	0
Zotu1128	uncultured verrucomicrobium sp. ;k__bacteria;p__verrucomicrobia;c__verrucomicrobiae;o__verrucomicrobiales;f__verrucomicrobiaceae;g__verrucomicrobium;s__verrucomicrobium spp.;superkingdom__bacteria;superphylum__chlamydiae/verrucomicrobia group	84.9802	2.02291e-75	286.219			0	0	0	0	0	0	0	0	0	187	0	0	0	0	0	0	0	0	0	0	0	0	0	0	0	0	0	0	0	0	0	0	0	0	0	0	0	0	0	0	0	0	0
Zotu1129	eubacterium coprostanoligenes ;k__bacteria;p__firmicutes;c__clostridia;o__clostridiales;f__eubacteriaceae;g__eubacterium;s__eubacterium coprostanoligenes;superkingdom__bacteria	93.2806	1.19353e-103	380.895			0	0	0	0	0	0	0	0	0	0	7	0	1	0	0	0	0	0	0	0	0	0	0	0	0	0	0	36	0	0	0	0	0	0	108	0	1	0	0	0	0	1	10
Zotu1130	uncultured desulfovibrio sp. ;k__bacteria;p__proteobacteria;c__deltaproteobacteria;o__desulfovibrionales;f__desulfovibrionaceae;g__desulfovibrio;s__desulfovibrio spp.;superkingdom__bacteria;subphylum__delta/epsilon subdivisions	100	5.41385e-127	457.539			0	0	1	0	0	0	0	14	0	0	5	0	0	0	0	0	70	0	0	0	57	0	0	0	0	0	0	0	0	0	0	0	0	0	0	0	0	0	0	0	0	0	0
Zotu1131	gq079667.1 topographical and temporal human skin microbiome skin occiput clone nbw1232h10c1 ;k__bacteria;p__firmicutes;c__clostridia;o__clostridiales;f__ruminococcaceae;g__faecalibacterium;s__faecalibacterium prausnitzii;superkingdom__bacteria	99.6047	2.30203e-125	453.03			0	0	0	0	0	0	0	1	0	222	0	0	0	0	0	0	0	0	0	0	0	0	0	0	0	0	0	0	0	0	0	0	0	0	0	0	0	0	0	0	0	0	0
Zotu1132	brevibacterium sp. yim 64511 ;k__bacteria;p__actinobacteria;c__actinobacteria;o__micrococcales;f__brevibacteriaceae;g__brevibacterium;s__brevibacterium sp.; superkingdom__bacteria;	100	5.41385e-127	457.539			0	0	0	2	0	0	0	0	0	0	0	0	0	0	0	0	0	0	0	0	0	0	0	0	0	0	0	0	0	0	0	0	1	0	0	0	0	0	2	11	0	0	0
Zotu1133	eu200678.1 pseudonocardia fici str. yim 56250 ;k__bacteria;p__actinobacteria;c__actinobacteria;o__pseudonocardiales;f__pseudonocardiaceae;g__pseudonocardia;s__pseudonocardia fici; superkingdom__bacteria;	100	1.55805e-127	459.342			0	0	0	0	0	0	0	0	0	0	0	0	0	0	0	0	0	0	0	81	0	0	0	0	1	0	0	0	78	0	0	0	0	0	0	0	0	14	0	0	0	0	0
Zotu1134	uncultured mesorhizobium sp. ;k__bacteria;p__proteobacteria;c__alphaproteobacteria;o__rhizobiales;f__phyllobacteriaceae;g__mesorhizobium;s__mesorhizobium spp.;superkingdom__bacteria	99.2095	2.80444e-124	448.522			0	0	0	66	0	0	0	0	0	0	0	0	0	0	0	0	0	0	0	0	0	0	0	0	0	0	0	0	0	0	0	0	0	0	0	0	0	0	2	0	0	0	0
Zotu1135	nr_026304.1 sphingobium xenophagum str. bn6 ;k__bacteria;p__proteobacteria;c__alphaproteobacteria;o__sphingomonadales;f__sphingomonadaceae;g__sphingobium;s__sphingobium xenophagum;superkingdom__bacteria	100	5.41385e-127	457.539			0	0	0	0	0	0	0	0	0	0	0	0	0	0	0	0	1	54	0	0	0	0	0	0	0	0	0	0	0	0	0	0	0	0	1	0	0	0	0	0	0	0	0
Zotu1136	ab362693.1 halolactibacillus halophilus str. nric 0627 ;k__bacteria;p__firmicutes;c__bacilli;o__bacillales;f__bacillaceae;g__halolactibacillus;s__halolactibacillus halophilus;superkingdom__bacteria	100	5.41385e-127	457.539			0	0	0	0	0	0	0	0	0	0	0	143	0	0	0	0	0	0	2	0	0	0	0	0	0	0	0	0	0	0	0	0	0	0	120	0	0	1	0	0	0	0	0
Zotu1137	dq011236.1 stratum sewage clone 1 ;k__bacteria;p__firmicutes;c__clostridia;o__clostridiales;f__clostridiaceae;g__clostridium;s__clostridium intestinale;superkingdom__bacteria	100	5.41385e-127	457.539			0	0	0	0	0	0	0	73	0	0	0	0	147	0	0	0	0	0	0	0	0	0	0	0	0	0	0	0	0	0	0	0	0	0	0	0	0	0	0	0	0	0	0
Zotu1138	uncultured paludibacter sp. ;k__bacteria;p__bacteroidetes;c__bacteroidia;o__bacteroidales;f__paludibacteraceae;g__paludibacter;s__paludibacter spp.; superkingdom__bacteria;	94.0711	2.30406e-106	389.912			0	0	0	0	0	0	0	0	0	31	0	0	0	0	1	0	0	0	0	0	0	0	0	0	0	0	2	0	1	1	0	14	0	0	0	0	0	0	5	1	1	2	4
Zotu1139	uncultured finegoldia sp. ;k__bacteria;p__firmicutes;c__tissierellia;o__tissierellales;f__peptoniphilaceae;g__finegoldia;s__finegoldia spp.; superkingdom__bacteria;	92.8571	5.05227e-102	374.584			0	0	0	0	0	0	0	0	0	0	11	0	0	0	0	0	0	0	6	0	0	0	0	0	0	0	0	0	8	0	0	0	0	0	83	0	0	0	4	0	0	6	0
Zotu1140	fluviicola taffensis dsm 16823 ;k__bacteria;p__bacteroidetes;c__flavobacteriia;o__flavobacteriales;f__crocinitomicaceae;g__fluviicola;s__fluviicola taffensis; superkingdom__bacteria;	99.6047	2.30203e-125	453.03			0	0	0	0	0	0	0	0	0	0	0	0	0	0	0	0	0	25	0	0	0	0	0	0	0	0	0	0	0	0	0	0	0	0	0	0	0	0	0	0	0	0	0
Zotu1141	fj558341.1 survey approach assess endotracheal tube biofilms and their origins biofilm extubated endotracheal tube icu patient clone et_e_2c11 ;k__bacteria;p__proteobacteria;c__gammaproteobacteria;o__pasteurellales;f__pasteurellaceae;g__haemophilus;s__haemophilus parainfluenzae;superkingdom__bacteria	99.2095	2.80444e-124	448.522			0	0	0	0	0	0	0	0	0	0	0	0	0	0	0	0	0	0	0	0	0	0	0	0	0	0	193	0	0	0	0	0	0	0	0	0	0	0	0	0	0	0	0
Zotu1142	uncultured sphingopyxis sp. ;k__bacteria;p__proteobacteria;c__alphaproteobacteria;o__sphingomonadales;f__sphingomonadaceae;g__sphingopyxis;s__sphingopyxis spp.;superkingdom__bacteria	96.8379	3.89824e-116	421.471			0	0	0	0	0	0	0	0	0	0	0	0	0	0	0	0	69	0	0	0	0	0	0	0	0	0	0	0	0	0	0	0	0	0	0	0	0	0	0	0	0	0	0
Zotu1143	dermacoccus sp. cb8 ;k__bacteria;p__actinobacteria;c__actinobacteria;o__micrococcales;f__dermacoccaceae;g__dermacoccus;s__dermacoccus sp.; superkingdom__bacteria;	100	5.41385e-127	457.539			1	128	0	3	0	0	0	0	0	0	0	0	0	0	0	0	2	0	0	0	0	0	0	0	0	0	0	0	0	0	0	0	0	1	0	0	0	0	7	5	0	0	0
Zotu1144	ab485771.1 lysobacter cookii str. pagu 1119 (=atcc 29488) ;k__bacteria;p__proteobacteria;c__gammaproteobacteria;o__xanthomonadales;f__xanthomonadaceae;g__lysobacter;s__lysobacter cookii;superkingdom__bacteria	100	5.41385e-127	457.539			0	0	0	0	0	0	0	0	0	0	0	0	0	0	0	0	0	233	0	0	0	0	0	0	0	0	0	0	0	0	0	0	0	0	0	0	0	0	0	0	0	0	0
Zotu1145	uncultured alistipes sp. ;k__bacteria;p__bacteroidetes;c__bacteroidia;o__bacteroidales;f__rikenellaceae;g__alistipes;s__alistipes spp.;superkingdom__bacteria;superphylum__bacteroidetes/chlorobi group	99.6047	2.30203e-125	452.129			0	0	0	0	0	0	5	0	0	0	0	0	0	0	0	0	0	0	14	0	0	0	0	0	1	0	1	0	0	0	0	0	0	0	0	0	9	0	0	0	0	8	0
Zotu1146	stackebrandtia nassauensis dsm 44728 ;k__bacteria;p__actinobacteria;c__actinobacteria;o__glycomycetales;f__glycomycetaceae;g__stackebrandtia;s__stackebrandtia nassauensis; superkingdom__bacteria;	97.6285	7.52537e-119	430.488			0	0	0	0	0	0	0	0	0	0	0	0	0	0	0	0	35	0	0	30	30	0	0	0	0	0	0	0	0	0	0	0	0	0	0	0	0	2	0	8	0	0	0
Zotu1147	uncultured rikenella sp. ;k__bacteria;p__bacteroidetes;c__bacteroidia;o__bacteroidales;f__rikenellaceae;g__rikenella;s__rikenella spp.;superkingdom__bacteria;superphylum__bacteroidetes/chlorobi group	98.0237	6.1772e-120	434.095			0	0	0	0	1	0	0	0	0	0	0	0	0	0	0	0	1	0	1	0	0	0	0	0	0	0	0	0	0	0	0	0	0	0	64	0	1	0	1	0	0	2	1
Zotu1148	uncultured rikenella sp. ;k__bacteria;p__bacteroidetes;c__bacteroidia;o__bacteroidales;f__rikenellaceae;g__rikenella;s__rikenella spp.;superkingdom__bacteria;superphylum__bacteroidetes/chlorobi group	97.2332	3.19987e-117	425.078			0	0	0	0	0	0	4	0	0	0	5	0	0	0	0	0	83	0	18	0	0	0	0	0	0	28	0	0	0	1	0	0	0	0	0	0	0	0	0	0	0	0	0
Zotu1149	acetivibrio ethanolgignens ;k__bacteria;p__firmicutes;c__clostridia;o__clostridiales;f__ruminococcaceae;g__acetivibrio;s__acetivibrio ethanolgignens;superkingdom__bacteria	94.8617	4.44788e-109	398.027			0	0	0	0	0	0	0	0	0	227	0	0	0	0	0	0	0	0	0	0	0	0	0	0	0	0	0	0	0	0	0	0	0	0	0	0	0	0	0	0	0	0	0
Zotu1150	uncultured clostridium sp. ;k__bacteria;p__firmicutes;c__clostridia;o__clostridiales;f__clostridiaceae;g__clostridium;s__clostridium spp.;superkingdom__bacteria	95.6522	8.58644e-112	407.044			0	0	0	0	0	0	0	0	0	0	0	0	0	0	0	0	0	0	4	0	0	0	0	0	0	0	0	34	0	0	0	0	0	0	0	18	8	0	0	0	0	0	9
Zotu1151	rhodobacter sp. lw4 ;k__bacteria;p__proteobacteria;c__alphaproteobacteria;o__rhodobacterales;f__rhodobacteraceae;g__rhodobacter;s__rhodobacter sp.;superkingdom__bacteria	99.6047	2.30203e-125	452.129			30	0	0	0	0	0	0	0	0	0	0	0	0	0	0	0	0	0	8	0	0	0	0	0	0	0	0	0	5	0	0	0	0	0	0	0	0	0	2	0	0	0	0
Zotu1152	coleodesmium sp. hindak 2000/24 ;k__bacteria;p__cyanobacteria;c__cyanobacteria;o__nostocales;f__tolypothrichaceae;g__coleodesmium;s__coleodesmium sp.; superkingdom__bacteria;	100	5.41385e-127	457.539			0	0	0	0	0	0	0	0	0	0	0	0	0	0	0	0	0	0	0	0	0	0	0	0	192	0	0	0	0	0	0	0	0	0	0	0	0	0	0	0	0	0	0
Zotu1153	clostridium sp. clone_24 ;k__bacteria;p__firmicutes;c__clostridia;o__clostridiales;f__clostridiaceae;g__clostridium;s__clostridium sp.;superkingdom__bacteria	96.0474	2.01934e-113	412.454			0	0	0	0	0	0	0	0	237	0	0	0	0	0	0	0	0	0	0	0	0	0	0	0	0	0	0	0	0	0	0	0	0	0	0	0	0	0	0	0	0	0	0
Zotu1154	nr_025484.1 dysgonomonas mossii str. ccug 43457 ;k__bacteria;p__bacteroidetes;c__bacteroidia;o__bacteroidales;f__dysgonamonadaceae;g__dysgonomonas;s__dysgonomonas mossii; superkingdom__bacteria;	100	5.41385e-127	457.539			0	0	0	0	0	0	0	0	0	0	0	0	99	0	0	0	0	0	0	0	0	0	0	0	0	0	0	0	0	0	0	1	0	0	0	0	0	0	0	0	0	0	0
Zotu1155	corynebacterium frankenforstense ;k__bacteria;p__actinobacteria;c__actinobacteria;o__corynebacteriales;f__corynebacteriaceae;g__corynebacterium;s__corynebacterium frankenforstense; superkingdom__bacteria;	100	1.55805e-127	459.342			0	0	0	0	0	0	0	0	0	0	24	0	0	0	0	0	0	0	0	0	0	0	0	0	0	0	0	0	2	0	0	0	0	0	0	0	0	0	0	0	0	0	0
Zotu1156	dq092871.1 pedobacter koreensis str. wpcb189 ;k__bacteria;p__bacteroidetes;c__sphingobacteriia;o__sphingobacteriales;f__sphingobacteriaceae;g__pedobacter;s__pedobacter koreensis;superkingdom__bacteria;superphylum__bacteroidetes/chlorobi group	99.2095	2.80444e-124	448.522			0	0	0	0	0	0	0	0	0	0	0	0	0	0	0	0	0	0	0	1	0	0	0	0	0	0	0	0	0	0	0	0	0	1	0	0	2	0	0	0	0	0	0
Zotu1157	bacillus sp. sora3 ;k__bacteria;p__firmicutes;c__bacilli;o__bacillales;f__bacillaceae;g__bacillus;s__bacillus sp.;superkingdom__bacteria	100	5.41385e-127	457.539			0	0	0	0	0	0	0	0	0	0	0	0	0	0	0	0	0	0	0	0	121	0	0	0	0	0	0	0	0	0	0	0	0	0	0	0	0	0	0	0	0	0	0
Zotu1158	sutterella sp. yit 12072 ;k__bacteria;p__proteobacteria;c__betaproteobacteria;o__burkholderiales;f__sutterellaceae;g__sutterella;s__sutterella sp.;superkingdom__bacteria	99.6047	2.30203e-125	452.129			0	0	0	0	0	0	0	0	0	0	0	0	0	0	0	0	0	0	0	0	0	0	0	0	0	0	0	0	0	0	0	0	0	0	0	0	0	0	0	0	0	0	0
Zotu1159	fj973525.1 bacillus asahii str. nbpp92 b92 ;k__bacteria;p__firmicutes;c__bacilli;o__bacillales;f__bacillaceae;g__bacillus;s__bacillus asahii;superkingdom__bacteria	100	5.41385e-127	457.539			4	0	2	0	0	9	0	0	0	0	0	1	1	0	1	0	0	0	1	0	0	0	0	0	0	0	1	0	0	0	0	0	0	0	0	0	0	0	4	0	0	1	0
Zotu1160	uncultured cytophaga sp. ;k__bacteria;p__bacteroidetes;c__cytophagia;o__cytophagales;f__cytophagaceae;g__cytophaga;s__cytophaga spp.;superkingdom__bacteria;superphylum__bacteroidetes/chlorobi group	97.6285	7.52537e-119	430.488			0	0	0	0	0	0	0	0	0	0	0	0	0	0	0	0	0	0	0	0	0	0	0	0	0	0	0	0	0	0	0	0	0	0	0	0	0	0	0	0	0	0	0
Zotu1161	uncultured clostridium sp. ;k__bacteria;p__firmicutes;c__clostridia;o__clostridiales;f__clostridiaceae;g__clostridium;s__clostridium spp.;superkingdom__bacteria	96.8254	1.35452e-115	419.668			0	0	0	6	0	0	0	0	0	229	0	0	0	0	0	0	23	0	0	0	0	0	0	0	0	0	0	0	0	0	0	0	0	0	0	0	0	0	0	0	0	0	0
Zotu1162	eubacterium hallii ;k__bacteria;p__firmicutes;c__clostridia;o__clostridiales;f__eubacteriaceae;g__eubacterium;s__eubacterium hallii;superkingdom__bacteria	98.0237	4.16216e-122	441.308			0	0	0	23	0	0	0	0	0	212	0	0	0	0	0	0	0	0	0	0	0	0	0	0	0	0	0	0	0	0	0	0	0	0	0	0	0	0	0	0	0	0	0
Zotu1163	ay297809.1 waterlogged archaeological wood clone pach94 ;k__bacteria;p__proteobacteria;c__betaproteobacteria;o__rhodocyclales;f__rhodocyclaceae;g__rhodocyclus;s__rhodocyclus tenuis;superkingdom__bacteria	99.2095	2.80444e-124	448.522			0	0	0	0	0	0	0	0	0	0	0	0	0	0	0	0	0	0	0	0	0	0	0	0	0	0	0	0	0	0	0	0	0	0	0	0	0	0	0	0	0	0	0
Zotu1164	uncultured bacteroides sp. ;k__bacteria;p__bacteroidetes;c__bacteroidia;o__bacteroidales;f__bacteroidaceae;g__bacteroides;s__bacteroides spp.;superkingdom__bacteria;superphylum__bacteroidetes/chlorobi group	98.419	1.45274e-121	439.505			0	0	0	0	0	0	0	0	0	0	0	0	1	0	0	0	0	0	0	0	0	0	0	0	0	0	0	0	0	9	0	0	0	0	0	0	3	0	0	0	0	0	2
Zotu1165	sphingobacterium sp. hc_6155 ;k__bacteria;p__bacteroidetes;c__sphingobacteriia;o__sphingobacteriales;f__sphingobacteriaceae;g__sphingobacterium;s__sphingobacterium sp.;superkingdom__bacteria;superphylum__bacteroidetes/chlorobi group	99.2095	2.80444e-124	448.522			0	0	0	0	0	0	0	0	0	0	0	0	0	0	0	118	0	0	0	0	0	0	0	0	0	0	0	0	0	0	0	0	0	0	0	0	0	0	0	0	0	0	0
Zotu1166	candidatus stoquefichus massiliensis ap9 ;k__bacteria;p__firmicutes;c__erysipelotrichia;o__erysipelotrichales;f__erysipelotrichaceae;g__candidatus stoquefichus;s__candidatus stoquefichus massiliensis;superkingdom__bacteria	95.2381	3.63467e-110	401.634			0	0	0	0	0	0	0	0	0	0	3	0	0	0	0	0	0	0	0	0	0	0	0	0	0	0	0	0	0	3	75	56	0	0	0	0	7	0	0	0	0	0	3
Zotu1167	uncultured mogibacterium sp. ;k__bacteria;p__firmicutes;c__clostridia;o__clostridiales;f__clostridiales family xiii. incertae sedis;g__mogibacterium;s__mogibacterium spp.;superkingdom__bacteria	94.4444	1.88281e-107	392.617			0	0	0	0	0	0	0	0	0	0	0	0	0	0	0	0	0	0	0	16	0	0	0	0	30	0	0	0	0	0	0	0	0	0	0	0	0	0	0	3	0	4	0
Zotu1168	bacillus sp. enrichment culture clone 0_26h03 ;k__bacteria;p__firmicutes;c__bacilli;o__bacillales;f__bacillaceae;g__bacillus;s__bacillus sp.;superkingdom__bacteria	91.6996	3.20269e-98	361.96			0	0	0	0	0	0	0	0	0	0	0	0	0	0	0	170	0	0	0	0	0	0	0	0	0	0	0	0	0	0	0	0	0	0	0	0	0	0	0	0	0	0	0
Zotu1169	uncultured prochlorothrix sp. ;k__bacteria;p__cyanobacteria;c__cyanobacteria;o__synechococcales;f__prochlorotrichaceae;g__prochlorothrix;s__prochlorothrix spp.; superkingdom__bacteria;	83.0986	6.77913e-12	75.2244			0	0	0	0	0	0	0	0	0	0	0	0	0	0	0	0	0	0	0	0	0	0	0	0	0	0	0	0	0	0	0	26	0	163	0	0	0	0	0	0	0	0	0
Zotu1170	flavobacterium sp. m1_i3 ;k__bacteria;p__bacteroidetes;c__flavobacteriia;o__flavobacteriales;f__flavobacteriaceae;g__flavobacterium;s__flavobacterium sp.;superkingdom__bacteria;superphylum__bacteroidetes/chlorobi group	98.8142	1.19248e-122	443.112			0	0	0	0	0	0	0	0	0	0	0	0	0	0	0	0	0	0	0	2	35	103	0	0	33	0	0	0	3	0	0	0	0	0	0	0	15	1	2	0	0	0	0
Zotu1171	uncultured clostridium sp. ;k__bacteria;p__firmicutes;c__clostridia;o__clostridiales;f__clostridiaceae;g__clostridium;s__clostridium spp.;superkingdom__bacteria	91.6996	3.20269e-98	361.96			0	0	0	0	0	0	0	0	0	0	2	0	0	0	0	0	0	0	9	0	0	0	0	0	0	0	0	0	0	9	0	0	38	0	0	0	0	0	2	0	0	0	4
Zotu1172	uncultured stenotrophomonas sp. ;k__bacteria;p__proteobacteria;c__gammaproteobacteria;o__xanthomonadales;f__xanthomonadaceae;g__stenotrophomonas;s__stenotrophomonas spp.;superkingdom__bacteria	100	5.41385e-127	457.539			0	0	0	0	0	1	0	0	0	0	0	0	0	0	0	0	0	0	0	0	0	0	0	0	0	0	0	0	0	0	0	0	0	0	0	0	0	0	0	0	0	0	0
Zotu1173	dietzia alimentaria ;k__bacteria;p__actinobacteria;c__actinobacteria;o__corynebacteriales;f__dietziaceae;g__dietzia;s__dietzia alimentaria; superkingdom__bacteria;	99.6047	2.30203e-125	452.129			0	0	0	0	0	0	0	0	0	0	0	0	0	0	0	0	0	0	0	0	0	0	0	0	0	0	0	0	0	0	0	0	0	0	0	0	8	0	0	0	0	7	0
Zotu1174	ab245371.1 pedobacter ginsengisoli str. gsoil 104 ;k__bacteria;p__bacteroidetes;c__sphingobacteriia;o__sphingobacteriales;f__sphingobacteriaceae;g__pedobacter;s__pedobacter ginsengisoli;superkingdom__bacteria;superphylum__bacteroidetes/chlorobi group	100	5.41385e-127	457.539			0	0	0	0	0	0	0	0	0	0	0	0	0	0	0	0	0	0	10	0	0	0	0	0	0	0	1	0	0	0	0	0	0	59	0	53	2	0	0	0	0	0	0
Zotu1175	uncultured thermobacillus sp. ;k__bacteria;p__firmicutes;c__bacilli;o__bacillales;f__paenibacillaceae;g__thermobacillus;s__thermobacillus spp.;superkingdom__bacteria	100	5.41385e-127	457.539			0	0	0	0	0	0	4	0	0	150	0	0	0	0	0	0	0	0	0	0	0	0	0	0	0	0	0	0	0	0	0	0	0	0	0	0	1	0	0	6	0	0	0
Zotu1176	mobilicoccus sp. sit2 ;k__bacteria;p__actinobacteria;c__actinobacteria;o__micrococcales;f__dermatophilaceae;g__mobilicoccus;s__mobilicoccus sp.; superkingdom__bacteria;	98.419	1.45274e-121	439.505			38	0	0	199	0	0	0	1	0	0	0	4	0	0	0	0	10	0	0	0	0	1	0	0	3	0	0	0	1	0	0	0	0	0	0	0	0	2	30	14	0	1	2
Zotu1177	luteibacter rhizovicinus ;k__bacteria;p__proteobacteria;c__gammaproteobacteria;o__xanthomonadales;f__rhodanobacteraceae;g__luteibacter;s__luteibacter rhizovicinus; superkingdom__bacteria;	100	5.41385e-127	457.539			0	0	0	0	0	0	0	0	0	0	0	0	0	0	0	0	0	0	0	0	0	0	0	0	0	0	0	0	0	0	0	0	0	0	0	0	0	0	0	0	0	0	0
Zotu1178	uncultured paludibacter sp. ;k__bacteria;p__bacteroidetes;c__bacteroidia;o__bacteroidales;f__paludibacteraceae;g__paludibacter;s__paludibacter spp.; superkingdom__bacteria;	94.0711	2.30406e-106	389.011			0	0	0	0	0	0	0	0	0	0	0	0	0	0	0	0	75	0	4	0	0	0	0	0	0	0	0	0	0	8	0	0	0	0	0	0	0	0	0	0	0	2	2
Zotu1179	devosia sp. 9_57 ;k__bacteria;p__proteobacteria;c__alphaproteobacteria;o__rhizobiales;f__hyphomicrobiaceae;g__devosia;s__devosia sp.;superkingdom__bacteria	100	5.41385e-127	457.539			0	0	0	0	0	0	0	0	0	0	0	0	0	0	0	0	0	0	0	0	134	72	0	0	0	0	0	0	0	6	0	0	0	0	0	0	0	0	0	0	0	0	0
Zotu1180	uncultured dokdonella sp. ;k__bacteria;p__proteobacteria;c__gammaproteobacteria;o__xanthomonadales;f__rhodanobacteraceae;g__dokdonella;s__dokdonella spp.; superkingdom__bacteria;	99.2095	2.80444e-124	448.522			0	0	0	0	0	0	0	0	0	0	0	0	0	0	0	0	0	0	0	0	0	0	0	0	0	0	0	0	0	0	0	0	0	0	0	0	0	0	0	0	0	0	0
Zotu1181	uncultured clostridium sp. ;k__bacteria;p__firmicutes;c__clostridia;o__clostridiales;f__clostridiaceae;g__clostridium;s__clostridium spp.;superkingdom__bacteria	90.9091	1.65904e-95	352.943			0	0	0	0	0	0	0	0	0	0	0	0	0	0	0	0	0	66	5	0	0	0	0	0	0	0	0	0	0	0	0	0	0	0	0	0	0	0	0	0	1	6	0
Zotu1182	uncultured clostridium sp. ;k__bacteria;p__firmicutes;c__clostridia;o__clostridiales;f__clostridiaceae;g__clostridium;s__clostridium spp.;superkingdom__bacteria	96.8379	3.89824e-116	421.471			0	0	0	0	0	0	0	0	0	0	1	0	0	0	0	0	0	0	0	0	0	0	0	0	0	0	179	0	0	0	1	0	10	0	0	0	1	0	3	1	0	0	0
Zotu1183	epilithonimonas sp. nsg18 ;k__bacteria;p__bacteroidetes;c__flavobacteriia;o__flavobacteriales;f__flavobacteriaceae;g__epilithonimonas;s__epilithonimonas sp.;superkingdom__bacteria;superphylum__bacteroidetes/chlorobi group	100	5.41385e-127	457.539			0	0	0	0	0	0	0	0	0	0	0	0	0	0	0	0	0	0	0	0	0	0	0	0	0	0	0	0	0	0	0	0	0	1	0	0	0	0	0	0	0	0	0
Zotu1184	uncultured cytophaga sp. ;k__bacteria;p__bacteroidetes;c__cytophagia;o__cytophagales;f__cytophagaceae;g__cytophaga;s__cytophaga spp.;superkingdom__bacteria;superphylum__bacteroidetes/chlorobi group	100	5.41385e-127	457.539			0	0	0	0	0	0	0	0	0	0	0	0	0	0	0	0	42	0	0	0	0	0	0	0	0	0	0	0	0	0	0	0	61	0	0	0	1	0	0	0	0	0	0
Zotu1185	uncultured myceligenerans sp. ;k__bacteria;p__actinobacteria;c__actinobacteria;o__micrococcales;f__promicromonosporaceae;g__myceligenerans;s__myceligenerans spp.; superkingdom__bacteria;	100	5.41385e-127	457.539			0	0	0	0	0	0	0	0	0	0	0	0	0	0	0	0	0	0	6	0	0	0	0	0	0	0	0	0	0	12	0	0	0	0	0	0	0	0	0	0	0	0	0
Zotu1186	uncultured actinoplanes sp. ;k__bacteria;p__actinobacteria;c__actinobacteria;o__micromonosporales;f__micromonosporaceae;g__actinoplanes;s__actinoplanes spp.; superkingdom__bacteria;	97.6285	7.55911e-119	430.488			0	0	0	0	0	0	0	0	0	0	0	0	0	0	0	0	0	0	0	0	0	0	0	0	0	0	0	0	0	0	0	0	71	0	0	0	0	0	0	1	4	0	0
Zotu1187	pseudofulvimonas gallinarii ;k__bacteria;p__proteobacteria;c__gammaproteobacteria;o__xanthomonadales;f__rhodanobacteraceae;g__pseudofulvimonas;s__pseudofulvimonas gallinarii; superkingdom__bacteria;	98.419	1.45274e-121	439.505			0	0	0	0	0	0	0	0	0	0	0	0	0	0	0	0	0	0	0	0	0	0	0	0	0	0	0	0	0	0	0	0	0	0	0	0	0	0	0	0	0	0	0
Zotu1188	uncultured bacteroides sp. ;k__bacteria;p__bacteroidetes;c__bacteroidia;o__bacteroidales;f__bacteroidaceae;g__bacteroides;s__bacteroides spp.;superkingdom__bacteria;superphylum__bacteroidetes/chlorobi group	100	5.41385e-127	457.539			0	0	0	0	0	0	0	0	0	0	0	0	22	0	0	0	0	0	0	0	0	0	0	0	0	0	0	0	0	0	0	0	0	0	0	0	0	0	0	0	0	0	0
Zotu1189	flexibacter sp. mm53(2011) ;k__bacteria;p__bacteroidetes;c__cytophagia;o__cytophagales;f__cytophagaceae;g__flexibacter;s__flexibacter sp.;superkingdom__bacteria;superphylum__bacteroidetes/chlorobi group	97.6285	7.52537e-119	430.488			0	0	0	0	0	0	0	0	0	0	0	0	0	0	0	0	0	108	0	0	0	0	0	0	0	0	0	0	0	0	0	0	0	0	0	0	0	0	0	0	35	0	0
Zotu1190	uncultured geothrix sp. ;k__bacteria;p__acidobacteria;c__holophagae;o__holophagales;f__holophagaceae;g__geothrix;s__geothrix spp.;superkingdom__bacteria;superphylum__fibrobacteres/acidobacteria group	83.004	2.30813e-68	262.775			0	0	0	0	0	0	0	0	0	0	8	0	0	0	0	0	0	0	0	0	0	0	0	0	0	0	0	0	0	0	0	0	0	0	0	0	0	0	0	0	0	3	3
Zotu1191	luteimonas sp. ob44_3 ;k__bacteria;p__proteobacteria;c__gammaproteobacteria;o__xanthomonadales;f__xanthomonadaceae;g__luteimonas;s__luteimonas sp.;superkingdom__bacteria	99.6047	2.30203e-125	452.129			0	0	0	0	0	0	0	0	0	0	0	0	0	0	0	0	0	0	0	0	0	0	0	0	0	0	0	0	0	5	0	0	0	0	0	1	0	0	0	0	0	0	0
Zotu1192	prevotella sp. djf_b116 ;k__bacteria;p__bacteroidetes;c__bacteroidia;o__bacteroidales;f__prevotellaceae;g__prevotella;s__prevotella sp.;superkingdom__bacteria;superphylum__bacteroidetes/chlorobi group	100	5.41385e-127	457.539			0	0	0	0	0	0	0	0	150	0	0	0	0	0	0	21	0	2	0	0	0	0	0	0	0	0	0	0	0	0	0	0	0	0	0	0	0	0	0	0	0	0	6
Zotu1193	abde01000031.1 victivallis vadensis str. atcc baa_548 ;k__bacteria;p__lentisphaerae;c__lentisphaeria;o__victivallales;f__victivallaceae;g__victivallis;s__victivallis vadensis;superkingdom__bacteria;superphylum__chlamydiae/verrucomicrobia group	92.4901	6.18266e-101	370.977			0	0	0	0	0	0	0	0	0	0	1	0	0	0	0	0	0	0	12	0	0	0	0	0	0	0	0	0	0	0	0	0	0	0	0	0	4	0	0	0	0	1	0
Zotu1194	oribacterium sp. r33 ;k__bacteria;p__firmicutes;c__clostridia;o__clostridiales;f__lachnospiraceae;g__oribacterium;s__oribacterium sp.;superkingdom__bacteria	96.4427	1.65757e-114	416.061			0	40	0	0	0	0	0	0	0	0	0	0	0	0	0	61	72	0	0	0	0	0	0	0	0	0	0	0	0	0	0	0	0	0	0	0	0	0	0	0	0	0	0
Zotu1195	peredibacter starrii ;k__bacteria;p__proteobacteria;c__oligoflexia;o__bacteriovoracales;f__bacteriovoracaceae;g__peredibacter;s__peredibacter starrii; superkingdom__bacteria;	96.8379	3.89824e-116	421.471			0	0	0	0	0	0	0	0	0	0	0	0	0	0	0	0	0	0	0	0	0	0	0	0	0	0	176	0	0	0	0	0	0	0	0	0	0	0	0	0	0	0	0
Zotu1196	uncultured halochromatium sp. ;k__bacteria;p__proteobacteria;c__gammaproteobacteria;o__chromatiales;f__chromatiaceae;g__halochromatium;s__halochromatium spp.;superkingdom__bacteria	98.419	1.45274e-121	439.505			0	0	0	0	0	0	0	0	0	0	0	0	0	0	0	0	0	0	0	0	0	0	0	0	0	0	0	0	0	0	0	0	0	0	0	201	0	0	0	0	0	0	0
Zotu1197	dq298025.2 rheinheimera chironomi str. k19414 ;k__bacteria;p__proteobacteria;c__gammaproteobacteria;o__chromatiales;f__chromatiaceae;g__rheinheimera;s__rheinheimera chironomi;superkingdom__bacteria	100	5.41385e-127	457.539			0	0	0	0	0	0	0	0	0	0	0	0	0	0	0	0	0	0	0	0	0	0	0	0	0	0	0	0	6	0	0	0	0	0	0	0	29	0	0	0	0	0	0
Zotu1198	dq104934.1 tn mcrbl rsstnc mtls and antbtcs frshwtr mcrcsms srmc_11_10 ;k__bacteria;p__proteobacteria;c__betaproteobacteria;o__burkholderiales;f__comamonadaceae;g__acidovorax;s__acidovorax delafieldii;superkingdom__bacteria	100	5.41385e-127	457.539			0	0	0	0	0	0	0	0	0	0	0	0	0	0	0	0	0	0	0	0	0	0	0	0	0	0	0	0	0	0	0	0	0	0	0	0	1	4	0	0	0	0	0
Zotu1199	nubsella sp. esd18 ;k__bacteria;p__bacteroidetes;c__sphingobacteriia;o__sphingobacteriales;f__sphingobacteriaceae;g__nubsella;s__nubsella sp.;superkingdom__bacteria;superphylum__bacteroidetes/chlorobi group	86.9565	6.18812e-82	307.859			0	0	0	0	0	0	0	0	0	0	0	0	5	0	0	0	0	0	0	0	0	0	0	0	0	0	0	0	0	0	0	0	1	0	0	0	12	0	0	0	14	0	1
Zotu1200	uncultured rubrobacter sp. ;k__bacteria;p__actinobacteria;c__rubrobacteria;o__rubrobacterales;f__rubrobacteraceae;g__rubrobacter;s__rubrobacter spp.; superkingdom__bacteria;	97.6285	7.52537e-119	430.488			0	0	0	0	0	0	0	0	0	0	0	0	0	0	0	0	0	0	0	0	0	0	0	0	0	0	0	0	0	0	0	0	0	0	0	0	0	0	0	0	0	0	0
Zotu1201	gq054367.1 topographical and temporal human skin microbiome skin umbilicus clone nbw1108h03c1 ;k__bacteria;p__proteobacteria;c__alphaproteobacteria;o__rhodobacterales;f__rhodobacteraceae;g__paracoccus;s__paracoccus yeei;superkingdom__bacteria	99.2095	2.80444e-124	448.522			0	0	0	0	0	0	0	0	0	0	0	0	0	0	0	0	0	0	0	0	0	0	0	0	0	0	0	0	0	0	0	0	0	0	0	0	0	0	1	0	0	0	0
Zotu1202	garciaella sp. 'teri meor 02' ;k__bacteria;p__firmicutes;c__clostridia;o__clostridiales;f__eubacteriaceae;g__garciella;s__garciaella sp.;superkingdom__bacteria	92.0949	7.53202e-100	367.37			0	0	0	0	0	0	0	0	0	0	0	177	0	0	0	0	0	0	0	0	0	0	0	0	0	0	0	0	0	0	0	0	0	0	0	0	0	0	0	0	0	0	0
Zotu1203	x71856.1 clostridium cellobioparum str. dsm 1351 ;k__bacteria;p__firmicutes;c__clostridia;o__clostridiales;f__hungateiclostridiaceae;g__ruminiclostridium;s__clostridium cellobioparum; superkingdom__bacteria;species__anaerobacter;superkingdom__bacteria;species__anaerobacter;superkingdom__bacteria;species__anaerobacter;superkingdom__bacteria;species__anaerobacter;superkingdom__bacteria;species__ana…	92.4901	6.18266e-101	370.977			0	0	0	0	1	0	0	0	0	0	25	0	0	14	0	0	0	0	0	0	0	0	0	0	0	0	0	0	0	8	0	0	0	0	0	0	4	0	0	0	11	8	7
Zotu1204	catenibacterium mitsuokai ;k__bacteria;p__firmicutes;c__erysipelotrichia;o__erysipelotrichales;f__erysipelotrichaceae;g__catenibacterium;s__catenibacterium mitsuokai;superkingdom__bacteria	99.6032	7.99883e-125	450.325			0	0	0	0	0	0	0	0	1	169	0	0	0	0	0	0	0	0	0	0	0	0	0	0	0	0	0	0	0	0	0	0	0	0	0	0	0	0	0	0	0	0	0
Zotu1205	ab211021.1 bacillus subtilis str. sscs22_1 ;k__bacteria;p__firmicutes;c__bacilli;o__bacillales;f__bacillaceae;g__bacillus;s__bacillus badius;superkingdom__bacteria	100	5.41385e-127	457.539			0	0	0	0	0	0	0	0	0	0	0	0	0	0	0	0	0	0	5	0	0	0	0	0	0	0	0	0	0	0	0	0	0	0	0	0	0	0	11	0	0	0	0
Zotu1206	uncultured bacillus sp. ;k__bacteria;p__firmicutes;c__bacilli;o__bacillales;f__bacillaceae;g__bacillus;s__bacillus spp.;superkingdom__bacteria	95.4955	2.46223e-93	345.73			0	0	0	0	0	0	0	0	0	0	5	0	0	0	0	0	0	0	22	0	0	0	0	0	0	0	0	0	0	2	0	0	0	2	0	0	6	0	0	0	0	10	0
Zotu1208	uncultured cytophaga sp. ;k__bacteria;p__bacteroidetes;c__cytophagia;o__cytophagales;f__cytophagaceae;g__cytophaga;s__cytophaga spp.;superkingdom__bacteria;superphylum__bacteroidetes/chlorobi group	99.6047	2.30203e-125	452.129			0	0	0	0	0	0	0	176	0	0	0	0	0	0	0	0	0	0	0	0	0	0	0	0	0	0	0	0	0	0	0	0	0	4	0	0	0	0	0	0	0	0	0
Zotu1209	uncultured clostridium sp. ;k__bacteria;p__firmicutes;c__clostridia;o__clostridiales;f__clostridiaceae;g__clostridium;s__clostridium spp.;superkingdom__bacteria	91.3043	3.90168e-97	358.353			0	0	0	0	0	0	0	1	0	0	0	0	0	0	0	0	0	0	0	0	0	0	0	0	69	0	0	0	0	2	0	0	0	0	0	0	0	0	0	0	0	1	0
Zotu1210	uncultured rikenella sp. ;k__bacteria;p__bacteroidetes;c__bacteroidia;o__bacteroidales;f__rikenellaceae;g__rikenella;s__rikenella spp.;superkingdom__bacteria;superphylum__bacteroidetes/chlorobi group	95.6522	8.58644e-112	407.044			0	0	0	0	0	0	0	28	0	0	0	0	0	0	0	0	46	0	23	0	0	0	0	0	12	0	0	0	0	0	0	10	0	3	0	0	6	0	2	0	22	2	0
Zotu1211	x71850.1 clostridium chartatabidum str. dsm 5482 ;k__bacteria;p__firmicutes;c__clostridia;o__clostridiales;f__clostridiaceae;g__clostridium;s__clostridium chartatabidum;superkingdom__bacteria	98.8142	1.19248e-122	443.112			0	0	0	0	0	0	0	0	0	0	4	0	0	0	0	0	0	0	10	0	0	0	0	0	0	0	0	0	0	5	0	0	1	0	11	0	3	2	5	0	0	1	1
Zotu1212	eu977766.1 brevibacillus limnophilus str. 1p07pd ;k__bacteria;p__firmicutes;c__bacilli;o__bacillales;f__paenibacillaceae;g__brevibacillus;s__brevibacillus limnophilus;superkingdom__bacteria	100	1.88115e-126	455.735			0	0	0	0	0	0	0	0	0	0	0	0	0	0	0	150	0	0	7	0	0	0	0	0	0	0	0	0	0	2	0	0	0	0	0	0	0	0	0	0	0	11	3
Zotu1213	lactonifactor longoviformis ;k__bacteria;p__firmicutes;c__clostridia;o__clostridiales;f__clostridiaceae;g__lactonifactor;s__lactonifactor longoviformis;superkingdom__bacteria	96.0474	2.01934e-113	412.454			0	0	0	0	1	0	0	0	0	0	0	0	0	0	0	0	0	0	4	0	0	0	0	0	0	0	0	37	0	2	0	0	0	0	0	0	6	0	0	0	0	0	0
Zotu1214	gq055708.1 topographical and temporal human skin microbiome skin occiput clone nbw1119d06c1 ;k__bacteria;p__actinobacteria;c__actinobacteria;o__corynebacteriales;f__gordoniaceae;g__gordonia;s__gordonia polyisoprenivorans; superkingdom__bacteria;	99.6047	2.30203e-125	452.129			0	0	0	0	0	0	0	0	0	0	0	0	0	0	0	0	0	0	0	0	0	0	0	0	0	0	0	0	0	0	0	39	0	125	0	0	0	0	0	2	0	0	0
Zotu1215	gu129569.1 rhizobium giardinii str. qtx_3 ;k__bacteria;p__proteobacteria;c__alphaproteobacteria;o__rhizobiales;f__rhizobiaceae;g__rhizobium;s__rhizobium giardinii;superkingdom__bacteria	97.2332	3.19987e-117	425.078			0	0	0	0	0	0	0	0	0	0	0	0	0	0	0	0	0	0	0	0	0	0	0	0	0	0	0	0	0	0	0	0	0	9	0	0	0	0	6	0	0	0	0
Zotu1216	uncultured atopostipes sp. ;k__bacteria;p__firmicutes;c__bacilli;o__lactobacillales;f__carnobacteriaceae;g__atopostipes;s__atopostipes spp.;superkingdom__bacteria	97.2332	3.19987e-117	425.078			0	0	0	0	0	0	0	0	0	0	0	0	0	0	0	0	0	0	0	0	0	0	0	0	0	0	0	0	0	0	0	0	0	0	0	0	0	0	0	0	0	0	1
Zotu1217	aj311620.2 clostridium hathewayi str. dsm 13479 = ccug 43 ;k__bacteria;p__firmicutes;c__clostridia;o__clostridiales;f__lachnospiraceae;g__lachnoclostridium;s__clostridium hathewayi;superkingdom__bacteria	96.8379	3.89824e-116	421.471			0	0	0	0	0	0	0	0	0	61	0	0	0	0	0	0	0	0	0	0	0	0	0	0	0	0	0	0	0	0	0	0	0	0	0	0	14	10	5	1	0	0	0
Zotu1218	uncultured clostridium sp. ;k__bacteria;p__firmicutes;c__clostridia;o__clostridiales;f__clostridiaceae;g__clostridium;s__clostridium spp.;superkingdom__bacteria	90.1186	8.59402e-93	343.926			0	0	0	0	0	0	0	0	0	0	1	0	0	0	0	0	0	0	4	0	0	0	0	0	0	0	0	0	0	0	0	0	0	0	10	0	3	0	0	0	0	1	4
Zotu1219	chryseobacterium daecheongense ;k__bacteria;p__bacteroidetes;c__flavobacteriia;o__flavobacteriales;f__flavobacteriaceae;g__chryseobacterium;s__chryseobacterium daecheongense;superkingdom__bacteria;superphylum__bacteroidetes/chlorobi group	100	5.41385e-127	457.539			0	0	0	0	0	0	0	15	0	0	0	0	0	0	0	0	0	27	0	0	0	0	0	0	0	0	0	0	0	0	0	0	0	0	0	0	0	0	0	0	0	2	0
Zotu1220	uncultured kocuria sp. ;k__bacteria;p__actinobacteria;c__actinobacteria;o__micrococcales;f__micrococcaceae;g__kocuria;s__kocuria spp.; superkingdom__bacteria;	98.8142	1.19248e-122	443.112			23	91	1	19	0	2	0	0	0	0	1	8	3	0	0	9	2	0	0	0	3	7	0	26	7	1	1	1	2	8	0	2	9	0	0	0	0	0	79	18	0	40	16
Zotu1221	uncultured eubacterium sp. ;k__bacteria;p__firmicutes;c__clostridia;o__clostridiales;f__eubacteriaceae;g__eubacterium;s__eubacterium spp.;superkingdom__bacteria	97.2222	2.44902e-112	408.848			0	0	1	0	0	0	0	0	0	0	0	0	0	0	0	0	67	0	4	0	0	0	0	0	0	0	0	0	0	0	0	0	22	0	0	0	0	0	1	0	0	3	9
Zotu1222	ay288304.1 campylobacter lanienae str. l52 ;k__bacteria;p__proteobacteria;c__epsilonproteobacteria;o__campylobacterales;f__campylobacteraceae;g__campylobacter;s__campylobacter lanienae;superkingdom__bacteria;subphylum__delta/epsilon subdivisions	100	5.41385e-127	457.539			0	72	0	0	0	0	0	0	0	0	0	0	0	0	0	0	0	0	13	0	0	0	0	0	0	0	33	0	0	11	0	0	0	0	0	0	0	0	0	0	0	0	3
Zotu1223	arsenicicoccus sp. jsm 2215068 ;k__bacteria;p__actinobacteria;c__actinobacteria;o__micrococcales;f__intrasporangiaceae;g__arsenicicoccus;s__arsenicicoccus sp.; superkingdom__bacteria;	99.2095	2.80444e-124	448.522			0	28	0	73	0	0	0	0	0	0	0	0	0	0	0	0	0	0	0	0	0	0	0	0	0	0	0	0	0	0	0	0	0	0	0	1	0	0	0	3	1	5	8
Zotu1224	paracoccus sp. bac03 ;k__bacteria;p__proteobacteria;c__alphaproteobacteria;o__rhodobacterales;f__rhodobacteraceae;g__paracoccus;s__paracoccus sp.;superkingdom__bacteria	99.2095	2.80444e-124	448.522			0	0	0	0	0	0	0	0	0	0	0	0	0	0	0	0	0	0	0	0	0	0	0	0	0	0	0	0	0	0	0	0	0	0	0	0	0	0	27	0	0	0	0
Zotu1225	uncultured eubacterium sp. ;k__bacteria;p__firmicutes;c__clostridia;o__clostridiales;f__eubacteriaceae;g__eubacterium;s__eubacterium spp.;superkingdom__bacteria	92.4901	6.18266e-101	370.977			0	0	2	0	0	0	0	0	0	0	0	0	0	0	0	0	0	0	0	0	0	0	0	0	0	0	0	0	0	0	0	0	0	0	0	0	0	0	0	0	0	0	0
Zotu1226	uncultured eubacterium sp. ;k__bacteria;p__firmicutes;c__clostridia;o__clostridiales;f__eubacteriaceae;g__eubacterium;s__eubacterium spp.;superkingdom__bacteria	91.3043	3.90168e-97	358.353			0	0	0	0	0	0	0	0	0	0	0	0	0	0	0	0	0	0	0	4	0	0	0	0	0	0	100	0	5	0	0	0	0	0	0	0	1	0	1	0	0	2	1
Zotu1227	am055815.1 roseburia intestinalis str. xb6b4 ;k__bacteria;p__firmicutes;c__clostridia;o__clostridiales;f__lachnospiraceae;g__roseburia;s__roseburia intestinalis;superkingdom__bacteria	99.6047	2.30203e-125	452.129			0	0	0	0	0	0	0	0	0	4	0	0	0	0	0	0	0	1	0	0	0	0	0	0	0	0	37	0	0	0	2	0	43	0	0	0	0	0	0	14	0	0	0
Zotu1228	uncultured gemmatimonas sp. ;k__bacteria;p__gemmatimonadetes;c__gemmatimonadetes;o__gemmatimonadales;f__gemmatimonadaceae;g__gemmatimonas;s__gemmatimonas spp.;superkingdom__bacteria	94.8617	4.44788e-109	398.027			0	0	0	0	0	0	0	0	0	0	0	0	0	0	0	0	0	0	0	0	0	0	0	0	149	0	0	0	0	0	0	0	0	0	0	0	0	0	0	0	0	0	0
Zotu1229	uncultured actinomyces sp. ;k__bacteria;p__actinobacteria;c__actinobacteria;o__actinomycetales;f__actinomycetaceae;g__actinomyces;s__actinomyces spp.;superkingdom__bacteria;subclass actinobacteridae;suborder__actinomycineae	98.0237	6.1772e-120	434.095			0	0	0	0	0	0	0	0	0	0	0	0	0	0	0	0	0	0	0	0	0	0	0	0	0	0	0	0	0	0	0	0	0	0	0	0	7	9	18	0	0	0	0
Zotu1230	y09638.1 sphingomonas mali str. ifo 10550_t ;k__bacteria;p__proteobacteria;c__alphaproteobacteria;o__sphingomonadales;f__sphingomonadaceae;g__sphingomonas;s__sphingomonas mali;superkingdom__bacteria	100	5.41385e-127	457.539			0	0	0	2	0	0	0	0	0	0	0	0	0	0	0	0	0	2	0	0	0	0	0	0	0	0	0	0	0	0	0	0	0	0	0	0	0	0	0	0	0	0	0
Zotu1231	ab540983.1 erysipelothrix tonsillarum str. jcm 8533 ;k__bacteria;p__firmicutes;c__erysipelotrichia;o__erysipelotrichales;f__erysipelotrichaceae;g__erysipelothrix;s__erysipelothrix tonsillarum;superkingdom__bacteria	96.8254	1.35452e-115	419.668			0	0	0	0	0	0	0	0	0	0	0	0	0	0	0	0	0	0	0	0	0	0	0	0	0	0	0	0	0	3	0	0	0	0	0	0	0	0	0	0	0	3	3
Zotu1232	uncultured aquiflexum sp. ;k__bacteria;p__bacteroidetes;c__cytophagia;o__cytophagales;f__cyclobacteriaceae;g__aquiflexum;s__aquiflexum spp.;superkingdom__bacteria;superphylum__bacteroidetes/chlorobi group	93.2806	1.19353e-103	379.994			4	0	0	0	0	0	1	0	0	69	0	0	0	0	0	0	0	0	0	0	0	0	0	0	0	0	0	0	0	0	12	0	0	0	0	0	0	0	0	0	0	0	0
Zotu1233	eu073114.1 williamsia sp. str. sy3 ;k__bacteria;p__actinobacteria;c__actinobacteria;o__corynebacteriales;f__nocardiaceae;g__williamsia;s__williamsia muralis; superkingdom__bacteria;	100	5.41385e-127	457.539			0	0	0	45	0	0	0	0	0	0	0	0	0	0	0	0	0	0	0	0	0	0	0	0	53	0	0	0	0	4	0	0	0	0	0	31	0	0	3	11	0	2	1
Zotu1234	gq088117.1 topographical and temporal human skin microbiome skin volar forearm clone nbw309b03c1 ;k__bacteria;p__firmicutes;c__clostridia;o__clostridiales;f__eubacteriaceae;g__eubacterium;s__eubacterium rectale;superkingdom__bacteria	100	5.41385e-127	457.539			0	0	0	26	0	0	0	0	0	0	0	0	0	0	0	0	0	0	0	18	0	0	0	0	0	102	0	0	0	0	0	0	0	0	0	0	0	0	0	0	0	0	0
Zotu1235	macrococcus brunensis ;k__bacteria;p__firmicutes;c__bacilli;o__bacillales;f__staphylococcaceae;g__macrococcus;s__macrococcus brunensis;superkingdom__bacteria	98.0237	6.1772e-120	434.095			53	30	232	1	424	164	135	0	3	0	9	3	5	21	3	1	0	0	3	19	7	2	0	0	3	0	1	6	0	17	1	0	1	1	1	10	166	7	5	1	2	18	0
Zotu1236	uncultured clostridium sp. ;k__bacteria;p__firmicutes;c__clostridia;o__clostridiales;f__clostridiaceae;g__clostridium;s__clostridium spp.;superkingdom__bacteria	90.1186	8.59402e-93	343.926			0	0	0	0	0	0	0	0	169	0	0	0	0	0	0	0	0	0	0	0	0	0	0	0	0	0	0	0	0	0	0	0	0	0	0	0	0	0	0	0	0	0	0
Zotu1237	luteolibacter sp. lx93 ;k__bacteria;p__verrucomicrobia;c__verrucomicrobiae;o__verrucomicrobiales;f__verrucomicrobiaceae;g__luteolibacter;s__luteolibacter sp.;superkingdom__bacteria;superphylum__chlamydiae/verrucomicrobia group	100	5.41385e-127	457.539			0	0	0	0	0	0	0	0	0	0	0	0	0	0	0	0	0	0	0	0	0	0	0	0	0	0	0	0	0	0	0	0	0	32	0	0	8	0	0	0	74	0	0
Zotu1238	uncultured thermus sp. ;k__bacteria;p__deinococcus_thermus;c__deinococci;o__thermales;f__thermaceae;g__thermus;s__thermus spp.;superkingdom__bacteria	91.6996	3.20269e-98	361.96			0	0	0	0	0	0	0	0	0	0	0	0	0	0	0	0	0	0	0	0	0	0	0	0	42	0	0	0	0	0	0	0	0	0	0	0	0	0	0	0	0	0	0
Zotu1239	fj677159.1 synecology primary and secondary habitats escherichia coli o157:h7 fecal marc beef cattle feedlot animal #4225 pen 301 ;k__bacteria;p__firmicutes;c__clostridia;o__clostridiales;f__ruminococcaceae;g__faecalibacterium;s__faecalibacterium prausnitzii;superkingdom__bacteria	96.4286	5.7855e-114	414.258			0	2	0	1	2	0	0	0	8	0	0	188	0	3	0	3	0	3	0	23	0	9	0	0	2	0	0	0	0	0	0	0	0	0	0	0	0	0	0	0	0	0	0
Zotu1240	uncultured clostridium sp. ;k__bacteria;p__firmicutes;c__clostridia;o__clostridiales;f__clostridiaceae;g__clostridium;s__clostridium spp.;superkingdom__bacteria	97.6285	1.65757e-114	416.061			0	0	0	0	0	0	2	0	0	0	15	0	1	0	0	0	0	0	4	0	36	0	0	0	12	0	0	0	0	2	0	16	0	0	0	0	0	0	0	0	10	3	0
Zotu1241	gq060111.1 topographical and temporal human skin microbiome skin toe web space clone nbw44b12c1 ;k__bacteria;p__proteobacteria;c__alphaproteobacteria;o__rhizobiales;f__methylobacteriaceae;g__methylobacterium;s__methylobacterium adhaesivum;superkingdom__bacteria	100	5.41385e-127	457.539			0	0	0	0	0	0	0	0	0	0	0	0	0	0	0	0	0	0	0	0	0	0	0	0	0	0	0	0	0	0	0	0	0	0	0	0	0	9	0	0	1	10	1
Zotu1242	eu430570.1 thermoactinomyces vulgaris str. vtt e_062992 ;k__bacteria;p__firmicutes;c__bacilli;o__bacillales;f__thermoactinomycetaceae;g__thermoactinomyces;s__thermoactinomyces vulgaris;superkingdom__bacteria	100	5.41385e-127	457.539			0	0	0	0	0	0	0	0	0	0	0	0	0	17	0	0	0	0	0	0	0	0	0	0	0	0	0	0	0	0	0	0	0	0	0	0	0	0	0	0	0	0	0
Zotu1243	bacteriovorax sp. epa ;k__bacteria;p__proteobacteria;c__oligoflexia;o__bacteriovoracales;f__bacteriovoracaceae;g__bacteriovorax;s__bacteriovorax sp.; superkingdom__bacteria;	94.4664	5.41863e-108	394.421			0	0	0	0	0	0	0	0	0	0	0	0	1	0	0	178	0	0	0	0	0	0	0	0	0	0	0	0	0	0	0	0	0	0	0	0	0	0	0	0	0	0	0
Zotu1244	uncultured clostridium sp. ;k__bacteria;p__firmicutes;c__clostridia;o__clostridiales;f__clostridiaceae;g__clostridium;s__clostridium spp.;superkingdom__bacteria	98.3871	7.49162e-119	430.488			0	0	0	0	0	0	0	0	0	0	8	0	0	3	0	0	0	0	3	0	0	107	0	0	16	0	0	0	0	0	0	0	0	0	0	0	0	0	0	0	0	0	2
Zotu1245	uncultured bacteroides sp. ;k__bacteria;p__bacteroidetes;c__bacteroidia;o__bacteroidales;f__bacteroidaceae;g__bacteroides;s__bacteroides spp.;superkingdom__bacteria;superphylum__bacteroidetes/chlorobi group	94.0476	8.0059e-106	387.207			0	0	0	0	0	0	0	0	0	0	0	0	0	0	0	0	0	0	0	0	0	0	0	0	0	0	0	0	0	0	0	0	0	0	0	0	0	0	0	0	0	0	0
Zotu1246	gq040290.1 topographical and temporal human skin microbiome skin manubrium clone nbw952e07c1 ;k__bacteria;p__proteobacteria;c__gammaproteobacteria;o__xanthomonadales;f__xanthomonadaceae;g__pseudoxanthomonas;s__pseudoxanthomonas taiwanensis;superkingdom__bacteria	100	5.41385e-127	457.539			19	0	0	18	0	0	0	0	0	7	0	0	0	0	0	0	0	0	0	0	0	0	0	0	0	0	0	0	0	0	36	0	0	0	0	0	0	5	1	4	0	0	0
Zotu1247	uncultured spirochaeta sp. ;k__bacteria;p__spirochaetes;c__spirochaetia;o__spirochaetales;f__spirochaetaceae;g__spirochaeta;s__spirochaeta spp.;superkingdom__bacteria	92.0949	7.53202e-100	367.37			0	0	0	0	0	0	0	0	0	0	11	0	2	14	0	0	0	0	9	0	0	0	0	0	0	0	0	0	0	0	0	0	0	0	2	0	12	0	3	0	0	9	0
Zotu1248	nz_abez02000021.1 clostridium bartlettii str. dsm 16795 ;k__bacteria;p__firmicutes;c__clostridia;o__clostridiales;f__peptostreptococcaceae;g__intestinibacter;s__clostridium bartlettii;superkingdom__bacteria	99.2063	9.74457e-124	446.718			0	0	0	0	0	0	0	0	0	0	0	0	0	0	172	0	0	0	0	0	0	0	0	0	0	0	0	0	0	0	0	0	0	0	0	0	0	0	0	0	0	0	0
Zotu1249	am922194.1 ensifer adhaerens sulf_1426 ;k__bacteria;p__proteobacteria;c__alphaproteobacteria;o__rhizobiales;f__rhizobiaceae;g__ensifer;s__ensifer adhaerens;superkingdom__bacteria	100	5.41385e-127	457.539			0	0	0	0	0	0	0	0	0	0	0	0	0	0	0	0	0	0	0	0	0	0	1	0	0	0	0	0	1	0	0	0	0	0	0	0	0	0	0	0	1	0	0
Zotu1250	uncultured ohtaekwangia sp. ;k__bacteria;p__bacteroidetes;c__cytophagia;o__cytophagales;f__cytophagaceae;g__ohtaekwangia;s__ohtaekwangia spp.;superkingdom__bacteria;superphylum__bacteroidetes/chlorobi group	92.0949	7.53202e-100	367.37			0	0	0	0	0	0	0	0	0	0	0	0	0	0	0	0	0	0	0	0	0	0	0	0	191	0	0	0	0	0	0	0	0	0	0	0	0	0	0	0	0	0	0
Zotu1251	uncultured dialister sp. ;k__bacteria;p__firmicutes;c__negativicutes;o__veillonellales;f__veillonellaceae;g__dialister;s__dialister spp.; superkingdom__bacteria;	99.2063	9.74457e-124	446.718			0	0	0	0	0	0	0	0	1	0	0	0	0	0	160	0	0	0	0	0	0	0	0	0	0	0	0	0	0	0	0	0	0	0	0	0	0	0	0	0	0	0	0
Zotu1252	ab425921.1 lactobacillus johnsonii str. tb_b15 (= kk21) ;k__bacteria;p__firmicutes;c__bacilli;o__lactobacillales;f__lactobacillaceae;g__lactobacillus;s__lactobacillus johnsonii;superkingdom__bacteria	99.6047	2.30203e-125	452.129			0	5	0	0	0	0	0	0	0	0	0	0	0	0	0	0	0	0	0	0	0	157	0	0	0	0	0	0	0	0	0	0	0	0	0	0	0	0	0	0	0	0	0
Zotu1253	achromobacter sp. s13007 ;k__bacteria;p__proteobacteria;c__betaproteobacteria;o__burkholderiales;f__alcaligenaceae;g__achromobacter;s__achromobacter sp.;superkingdom__bacteria	100	5.41385e-127	457.539			0	0	0	0	0	0	0	0	0	0	5	0	0	0	0	0	0	0	0	0	42	102	0	0	0	0	0	0	0	0	0	0	0	1	0	0	0	1	0	0	0	0	0
Zotu1254	uncultured anaerovorax sp. ;k__bacteria;p__firmicutes;c__clostridia;o__clostridiales;f__clostridiales family xiii. incertae sedis;g__anaerovorax;s__anaerovorax spp.;superkingdom__bacteria	99.2063	9.74457e-124	446.718			0	0	0	0	0	0	0	0	0	0	1	0	2	0	0	0	0	0	4	0	0	0	0	0	0	0	0	0	14	0	0	0	0	0	15	0	0	0	0	2	0	11	0
Zotu1255	ab183423.1 stenotrophomonas sp. str. mfc_c ;k__bacteria;p__proteobacteria;c__gammaproteobacteria;o__xanthomonadales;f__xanthomonadaceae;g__pseudoxanthomonas;s__pseudoxanthomonas mexicana;superkingdom__bacteria	100	5.41385e-127	457.539			0	0	0	0	0	0	0	0	0	0	0	0	0	0	0	0	0	57	0	0	0	0	0	0	0	0	0	0	0	0	0	0	0	0	0	0	0	0	0	0	24	0	0
Zotu1256	ab244771.1 prevotella copri str. cb23 ;k__bacteria;p__bacteroidetes;c__bacteroidia;o__bacteroidales;f__prevotellaceae;g__prevotella;s__prevotella copri;superkingdom__bacteria;superphylum__bacteroidetes/chlorobi group	100	5.41385e-127	457.539			0	66	0	0	0	0	0	0	0	0	26	2	3	0	0	0	44	0	0	0	0	28	0	0	0	0	0	0	0	0	0	0	0	0	0	0	0	0	0	0	0	0	0
Zotu1257	am697149.1 sequencing libraries indoor dust clone bf0002b099 ;k__bacteria;p__firmicutes;c__clostridia;o__clostridiales;f__clostridiaceae;g__clostridium;s__clostridium bowmanii;superkingdom__bacteria	100	5.41385e-127	457.539			0	0	0	0	0	0	0	0	0	0	0	0	0	0	0	0	0	0	0	0	0	0	0	0	0	0	0	0	0	0	0	0	0	0	0	0	0	0	0	0	0	0	0
Zotu1258	uncultured chryseobacterium sp. ;k__bacteria;p__bacteroidetes;c__flavobacteriia;o__flavobacteriales;f__flavobacteriaceae;g__chryseobacterium;s__chryseobacterium spp.;superkingdom__bacteria;superphylum__bacteroidetes/chlorobi group	94.0711	2.30406e-106	389.011			0	0	0	0	0	0	0	0	0	58	0	0	0	0	0	0	0	0	0	0	0	0	0	0	0	0	0	0	0	0	0	0	0	0	0	0	0	0	0	0	0	0	0
Zotu1259	uncultured curvibacter sp. ;k__bacteria;p__proteobacteria;c__betaproteobacteria;o__burkholderiales;f__comamonadaceae;g__curvibacter;s__curvibacter spp.;superkingdom__bacteria	100	5.41385e-127	457.539			3	0	0	0	0	0	0	25	0	0	1	0	0	0	0	0	0	5	0	11	0	0	0	0	0	0	0	0	0	0	0	0	0	54	0	0	1	0	1	1	0	2	0
Zotu1260	dq092871.1 pedobacter koreensis str. wpcb189 ;k__bacteria;p__bacteroidetes;c__sphingobacteriia;o__sphingobacteriales;f__sphingobacteriaceae;g__pedobacter;s__pedobacter koreensis;superkingdom__bacteria;superphylum__bacteroidetes/chlorobi group	99.6047	2.30203e-125	452.129			0	0	0	0	0	0	0	0	187	0	0	0	2	0	0	0	0	0	0	0	0	0	0	0	0	0	0	0	0	0	0	0	0	2	0	0	0	0	0	0	0	0	0
Zotu1261	uncultured rikenella sp. ;k__bacteria;p__bacteroidetes;c__bacteroidia;o__bacteroidales;f__rikenellaceae;g__rikenella;s__rikenella spp.;superkingdom__bacteria;superphylum__bacteroidetes/chlorobi group	87.2428	3.20552e-79	298.842			0	0	0	0	0	0	0	0	190	0	0	4	0	0	0	0	0	0	0	7	1	0	0	0	0	0	0	0	0	0	0	0	0	0	0	0	0	0	0	0	0	0	0
Zotu1262	am943053.1 lactococcus raffinolactis str. r_33072 ;k__bacteria;p__firmicutes;c__bacilli;o__lactobacillales;f__streptococcaceae;g__lactococcus;s__lactococcus raffinolactis;superkingdom__bacteria	98.8095	4.1435e-122	441.308			0	0	0	0	0	0	0	0	0	0	0	0	0	0	0	0	0	0	0	0	0	0	0	0	0	0	0	0	0	0	0	0	0	0	0	0	0	0	0	0	0	0	0
[truncated: 4,262 more rows]
[truncated: 78 more columns]

## Sheet: Metadata
Sample name	library id	title	library strategy	library source	library selection	library layout	platform	instrument model	design description	file type	file name (forward)	file name (reverse)
[truncated: 120 more rows]

[truncated: 1 more sheets: Animal parameters]
